# Supplementary material for: Reductive cleavage of N,N′-di-tert-butyl­carbodi­imide generates tert-butyl­cyanamide ligands, (Me3CNCN)−, that bind potassium both end-on and side-on in the same single crystal
Source: Acta Crystallogr E Crystallogr Commun. 2020 Jun 9;76(Pt 7):1047–50. doi: 10.1107/S205698902000732X (PMC7336795; doi:10.1107/S205698902000732X)
Supplement: Supplementary file 1 [file e-76-01047-sup1.cif]

##############################################################################
#                                                                            #
# This CIF contains the data in a paper accepted for publication in          #
# Acta Crystallographica Section E. It conforms to the requirements of       #
# Notes for Authors for Acta Crystallographica Section E, and has been       #
# peer reviewed under the auspices of the IUCr Commission on Journals.       #
#                                                                            #
# Full details of the Crystallographic Information File format               #
# are given in the paper "The Crystallographic Information File (CIF):       #
# a New Standard Archive File for Crystallography" by S. R. Hall, F. H.      #
# Allen and I. D. Brown [Acta Cryst. (1991), A47, 655-685].                  #
#                                                                            #
# The current version of the core CIF dictionary is obtainable from          #
# ftp://ftp.iucr.org/pub/cif_core.dic.                                       #
#                                                                            #
# Software is freely available for graphical display of the structure(s)     #
# in this CIF. For information consult the CIF software page                 #
# http://www.iucr.org/resources/cif/software.                                #
#                                                                            #
# This file may be used for bona fide research purposes within the           #
# scientific community so long as proper attribution is given to the journal # 
# article from which it was obtained.                                        #
#                                                                            #
##############################################################################
data_I
_audit_creation_method     'SHELXL-2014/7'
_journal_date_recd_electronic     2020-05-11
_journal_date_accepted     2020-06-01
_journal_name_full     'Acta Crystallographica, Section E'
_journal_year     2020
_journal_volume     76
_journal_issue      7
_journal_page_first     1047
_journal_page_last     1050
_journal_paper_category     GM
_journal_paper_doi     10.1107/S205698902000732X
_journal_coeditor_code     MW2161
_publ_contact_author_name     'Evans William J.'
_publ_contact_author_address
;
Department of Chemistry, University of California, Irvine, CA 92697-2025,
USA
;
_publ_contact_author_email     'wevans@uci.edu'
_publ_contact_author_fax     '949-824-8571'
_publ_contact_author_phone     '949-824-5174'
_publ_section_title
;
Reductive cleavage of <i>N</i>,<i>N</i>'-di-<i>tert</i>-butylcarbodiimide
generates <i>tert</i>-butylcyanamide ligands, (Me~3~CNCN)^1-^, that bind
potassium both end-on and side-on in the same single crystal
;
loop_
    _publ_author_name
    _publ_author_footnote
    _publ_author_address
    'Chung, Amanda B.' .
;
Department of Chemistry, University of California, Irvine, CA 92697-2025,
USA
;
    'Ziller, Joseph W.' .
;
Department of Chemistry, University of California, Irvine, CA 92697-2025,
USA
;
    'Evans, William J.' .
;
Department of Chemistry, University of California, Irvine, CA 92697-2025,
USA
;
_publ_section_synopsis
;
The crystal structure is reported of a single crystal containing potassium
salts of two different <i>tert</i>-butylcyanamide anions that co-crystallized
with one equivalent of 1,3-di-<i>tert</i>-butyl urea.
;
_chemical_name_systematic
;\
Aqua(<i>tert</i>-butylcyanamidato)(1,4,7,10,13,16-hexaoxacyclooctadecane)\
potassium(I)--(<i>tert</i>-butylcyanamidato)(1,4,7,10,13,16-\
hexaoxacyclooctadecane)potassium(I)--<i>N</i>,<i>N</i>'-di-<i>tert</i>-\
butylcarbodiimide (1/1/1)
;
_chemical_name_common     ?
_chemical_formula_moiety     'C17 H33 K1 N2 O6, C17 H35 K1 N2 O7, C9 H20 N2 O1'
_chemical_formula_sum     'C43 H88 K2 N6 O14'
_chemical_formula_iupac
;
[K (C5 H9 N2) (C12 H24 O6)], [K (C5 H9 N2) (C12 H24 O6 (H2 O1)], C9 H20 N2 O1
;
_chemical_formula_weight     991.39
_chemical_melting_point     ?
_chemical_absolute_configuration     ad
_space_group_crystal_system     orthorhombic
_space_group_name_H-M_alt     'P n a 21'
_space_group_name_Hall     'P 2c -2n'
loop_
    _space_group_symop_operation_xyz
    'x, y, z'
    '-x, -y, z+1/2'
    'x+1/2, -y+1/2, z'
    '-x+1/2, y+1/2, z+1/2'
_cell_length_a     21.1326(10)
_cell_length_b     8.5470(4)
_cell_length_c     29.9188(14)
_cell_angle_alpha     90
_cell_angle_beta     90
_cell_angle_gamma     90
_cell_volume     5403.9(4)
_cell_formula_units_Z     4
_cell_measurement_reflns_used     9917
_cell_measurement_theta_min     2.36
_cell_measurement_theta_max     26.21
_cell_measurement_temperature     88(2)
_exptl_crystal_description     prism
_exptl_crystal_colour     colorless
_exptl_crystal_size_max     0.474
_exptl_crystal_size_mid     0.150
_exptl_crystal_size_min     0.143
_exptl_crystal_density_diffrn     1.219
_exptl_crystal_density_meas     ?
_exptl_crystal_density_method     not_measured
_exptl_crystal_F_000     2152
_exptl_absorpt_coefficient_mu     0.238
_exptl_absorpt_correction_type     multi-scan
_exptl_absorpt_process_details     '(SADABS; Bruker, 2014)'
_exptl_absorpt_correction_T_min     0.6996
_exptl_absorpt_correction_T_max     0.7454
_diffrn_ambient_temperature     88(2)
_diffrn_source     'fine-focus sealed tube'
_diffrn_radiation_type     MoK\a
_diffrn_radiation_wavelength     0.71073
_diffrn_measurement_device_type     'Bruker SMART APEXII CCD'
_diffrn_measurement_method     '\f and \w scans'
_diffrn_detector_area_resol_mean     ?
_diffrn_reflns_number     42763
_diffrn_reflns_av_R_equivalents     0.0405
_diffrn_reflns_av_unetI/netI     0.0412
_diffrn_reflns_theta_min     1.361
_diffrn_reflns_theta_max     26.392
_diffrn_reflns_theta_full     25.500
_diffrn_measured_fraction_theta_max     0.998
_diffrn_measured_fraction_theta_full     1.000
_diffrn_reflns_limit_h_min     -26
_diffrn_reflns_limit_h_max     26
_diffrn_reflns_limit_k_min     -10
_diffrn_reflns_limit_k_max     10
_diffrn_reflns_limit_l_min     -37
_diffrn_reflns_limit_l_max     36
_refine_special_details
;
A colorless crystal of approximate dimensions 0.140 x 0.150 x 0.474 mm
was mounted on a glass fiber and transferred to a Bruker SMART APEX II
diffractometer.  The APEX2 program package was used to determine the
unit-cell parameters and for data collection (45 sec/frame scan time for
a sphere of diffraction data).  The raw frame data was processed using
SAINT and SADABS to yield the reflection data file.  Subsequent
calculations were carried out using the SHELXTL4 program.  The diffraction
symmetry was mmm and the systematic absences were consistent with the
orthorhombic space groups Pnma and Pna21.  It was later determined that
space group Pna21 was correct.
The structure was solved by direct methods and refined on F2 by
full-matrix least-squares techniques.  The analytical scattering factors
for neutral atoms were used throughout the analysis. Hydrogen atoms
involved in hydrogen bonding were located from a difference-Fourier map
and refined (x,y,z and Uiso).  The remaining hydrogen atoms were included
using a riding model.
Least-squares analysis yielded wR2 = 0.0649 and Goof = 1.017 for 614
variables refined against 11018 data (0.80 \%A), R1 = 0.0326 for those
9556 data with I > 2.0sigma(I).  The absolute structure was assigned by
refinement of the Flack parameter.
;
_reflns_number_total     11018
_reflns_number_gt     9556
_reflns_threshold_expression     'I > 2\s(I)'
_refine_ls_structure_factor_coef     Fsqd
_refine_ls_matrix_type     full
_refine_ls_R_factor_all     0.0455
_refine_ls_R_factor_gt     0.0326
_refine_ls_wR_factor_gt     0.0606
_refine_ls_wR_factor_ref     0.0649
_refine_ls_goodness_of_fit_ref     1.017
_refine_ls_restrained_S_all     1.017
_refine_ls_number_reflns     11018
_refine_ls_number_parameters     614
_refine_ls_number_restraints     1
_refine_ls_hydrogen_treatment     mixed
_refine_ls_weighting_scheme     calc
_refine_ls_weighting_details
              'w=1/[\s^2^(Fo^2^)+(0.0299P)^2^+0.3001P] where P=(Fo^2^+2Fc^2^)/3'
_atom_sites_solution_hydrogens     mixed
_atom_sites_solution_primary     direct
_atom_sites_solution_secondary     difmap
_refine_ls_shift/su_max     0.001
_refine_ls_shift/su_mean     0.000
_refine_diff_density_max     0.188
_refine_diff_density_min     -0.189
_refine_ls_extinction_method     none
_refine_ls_extinction_coef     ?
_refine_ls_abs_structure_details
;
 Flack <i>x</i> determined using 3971 quotients
 [(<i>I</i>^+^)-(<i>I</i>^-^)]/[(<i>I</i>^+^)+(<i>I</i>^-^)]
 (Parsons, Flack and Wagner, Acta Cryst. B69 (2013) 249-259).
;
_refine_ls_abs_structure_Flack     0.015(13)
loop_
    _atom_type_symbol
    _atom_type_description
    _atom_type_scat_dispersion_real
    _atom_type_scat_dispersion_imag
    _atom_type_scat_source
    'C' 'C' 0.0033 0.0016
                         'International Tables Vol C Tables 4.2.6.8 and 6.1.1.4'
    'H' 'H' 0.0000 0.0000
                         'International Tables Vol C Tables 4.2.6.8 and 6.1.1.4'
    'N' 'N' 0.0061 0.0033
                         'International Tables Vol C Tables 4.2.6.8 and 6.1.1.4'
    'O' 'O' 0.0106 0.0060
                         'International Tables Vol C Tables 4.2.6.8 and 6.1.1.4'
    'K' 'K' 0.2009 0.2494
                         'International Tables Vol C Tables 4.2.6.8 and 6.1.1.4'
_computing_data_collection
;
APEX2 (Bruker, 2014)
;
_computing_cell_refinement
;
SAINT (Bruker, 2013)
;
_computing_data_reduction
;
SAINT (Bruker, 2013)
;
_computing_structure_solution
;
SHELXTL (Sheldrick, 2008)
;
_computing_structure_refinement
;
<i>SHELXL2014/7</i> (Sheldrick, 2015)
;
_computing_molecular_graphics
;
SHELXTL (Sheldrick, 2008),
ORTEP-3 for Windows (Farrugia, 2012)
;
_computing_publication_material
;
SHELXTL (Sheldrick, 2008), publCIF (Westrip, 2010)
;
loop_
    _atom_site_type_symbol
    _atom_site_label
    _atom_site_fract_x
    _atom_site_fract_y
    _atom_site_fract_z
    _atom_site_U_iso_or_equiv
    _atom_site_adp_type
    _atom_site_calc_flag
    _atom_site_occupancy
    _atom_site_disorder_assembly
    _atom_site_disorder_group
    K K1 0.50347(2) 0.28541(6) 0.48666(2) 0.01627(12) Uani d 1 . .
    O O1 0.43983(8) 0.5467(2) 0.44995(6) 0.0163(4) Uani d 1 . .
    O O2 0.48288(8) 0.3182(2) 0.39004(6) 0.0171(4) Uani d 1 . .
    O O3 0.53709(8) 0.0453(2) 0.42504(6) 0.0189(4) Uani d 1 . .
    O O4 0.50191(8) -0.0562(2) 0.51154(6) 0.0199(4) Uani d 1 . .
    O O5 0.45852(9) 0.1706(2) 0.57014(6) 0.0209(4) Uani d 1 . .
    O O6 0.40127(8) 0.4449(2) 0.53702(6) 0.0178(4) Uani d 1 . .
    O O7 0.61764(9) 0.4029(3) 0.46302(9) 0.0261(5) Uani d 1 . .
    H H7A 0.6149(16) 0.453(4) 0.4860(13) 0.045(11) Uiso d 1 . .
    H H7B 0.6279(18) 0.473(5) 0.4396(13) 0.061(12) Uiso d 1 . .
    N N1 0.57203(11) 0.5119(3) 0.54754(8) 0.0212(5) Uani d 1 . .
    N N2 0.63884(10) 0.4839(2) 0.61486(7) 0.0165(5) Uani d 1 . .
    C C1 0.42748(12) 0.5542(3) 0.40332(9) 0.0167(6) Uani d 1 . .
    H H1A 0.4227 0.6646 0.3939 0.020 Uiso calc 1 . .
    H H1B 0.3877 0.4980 0.3963 0.020 Uiso calc 1 . .
    C C2 0.48177(13) 0.4802(3) 0.37910(9) 0.0188(6) Uani d 1 . .
    H H2A 0.4766 0.4937 0.3464 0.023 Uiso calc 1 . .
    H H2B 0.5220 0.5302 0.3882 0.023 Uiso calc 1 . .
    C C3 0.53339(12) 0.2377(3) 0.36801(10) 0.0198(6) Uani d 1 . .
    H H3A 0.5746 0.2782 0.3786 0.024 Uiso calc 1 . .
    H H3B 0.5307 0.2550 0.3353 0.024 Uiso calc 1 . .
    C C4 0.52814(12) 0.0671(3) 0.37812(9) 0.0202(6) Uani d 1 . .
    H H4A 0.4859 0.0279 0.3691 0.024 Uiso calc 1 . .
    H H4B 0.5607 0.0082 0.3613 0.024 Uiso calc 1 . .
    C C5 0.53376(14) -0.1159(3) 0.43722(10) 0.0244(7) Uani d 1 . .
    H H5A 0.5639 -0.1775 0.4190 0.029 Uiso calc 1 . .
    H H5B 0.4906 -0.1564 0.4317 0.029 Uiso calc 1 . .
    C C6 0.54972(12) -0.1315(3) 0.48527(11) 0.0243(6) Uani d 1 . .
    H H6A 0.5524 -0.2436 0.4934 0.029 Uiso calc 1 . .
    H H6B 0.5914 -0.0827 0.4912 0.029 Uiso calc 1 . .
    C C7 0.51583(14) -0.0632(3) 0.55809(10) 0.0244(7) Uani d 1 . .
    H H7C 0.5558 -0.0070 0.5644 0.029 Uiso calc 1 . .
    H H7D 0.5210 -0.1735 0.5675 0.029 Uiso calc 1 . .
    C C8 0.46265(14) 0.0106(3) 0.58320(10) 0.0239(7) Uani d 1 . .
    H H8A 0.4225 -0.0440 0.5764 0.029 Uiso calc 1 . .
    H H8B 0.4704 0.0030 0.6158 0.029 Uiso calc 1 . .
    C C9 0.41284(13) 0.2559(3) 0.59489(10) 0.0228(7) Uani d 1 . .
    H H9A 0.4202 0.2417 0.6273 0.027 Uiso calc 1 . .
    H H9B 0.3698 0.2174 0.5878 0.027 Uiso calc 1 . .
    C C10 0.41837(13) 0.4250(3) 0.58291(9) 0.0200(6) Uani d 1 . .
    H H10A 0.3900 0.4881 0.6021 0.024 Uiso calc 1 . .
    H H10B 0.4624 0.4611 0.5877 0.024 Uiso calc 1 . .
    C C11 0.40775(12) 0.6055(3) 0.52416(9) 0.0177(6) Uani d 1 . .
    H H11A 0.4517 0.6410 0.5295 0.021 Uiso calc 1 . .
    H H11B 0.3790 0.6714 0.5423 0.021 Uiso calc 1 . .
    C C12 0.39174(12) 0.6218(3) 0.47557(9) 0.0159(6) Uani d 1 . .
    H H12A 0.3502 0.5727 0.4694 0.019 Uiso calc 1 . .
    H H12B 0.3892 0.7338 0.4674 0.019 Uiso calc 1 . .
    C C13 0.60374(12) 0.4941(3) 0.57956(9) 0.0159(6) Uani d 1 . .
    C C14 0.64677(12) 0.3233(3) 0.63316(9) 0.0174(6) Uani d 1 . .
    C C15 0.69161(14) 0.3360(3) 0.67296(10) 0.0254(7) Uani d 1 . .
    H H15A 0.7337 0.3671 0.6625 0.038 Uiso calc 1 . .
    H H15B 0.6944 0.2345 0.6881 0.038 Uiso calc 1 . .
    H H15C 0.6755 0.4147 0.6939 0.038 Uiso calc 1 . .
    C C16 0.67458(14) 0.2138(3) 0.59801(10) 0.0243(6) Uani d 1 . .
    H H16A 0.6476 0.2145 0.5713 0.036 Uiso calc 1 . .
    H H16B 0.6767 0.1073 0.6101 0.036 Uiso calc 1 . .
    H H16C 0.7172 0.2491 0.5900 0.036 Uiso calc 1 . .
    C C17 0.58367(13) 0.2559(3) 0.64942(11) 0.0265(7) Uani d 1 . .
    H H17A 0.5667 0.3220 0.6733 0.040 Uiso calc 1 . .
    H H17B 0.5904 0.1497 0.6608 0.040 Uiso calc 1 . .
    H H17C 0.5536 0.2528 0.6245 0.040 Uiso calc 1 . .
    K K2 0.76503(3) 0.71665(6) 0.41341(2) 0.01671(12) Uani d 1 . .
    O O8 0.71779(8) 0.9403(2) 0.47080(6) 0.0179(4) Uani d 1 . .
    O O9 0.75617(8) 1.0449(2) 0.38524(6) 0.0187(4) Uani d 1 . .
    O O10 0.80020(9) 0.8080(2) 0.32776(6) 0.0207(4) Uani d 1 . .
    O O11 0.85430(8) 0.5369(2) 0.36352(6) 0.0175(4) Uani d 1 . .
    O O12 0.81650(8) 0.4450(2) 0.45097(6) 0.0170(4) Uani d 1 . .
    O O13 0.77067(8) 0.6711(2) 0.51103(6) 0.0168(4) Uani d 1 . .
    N N3 0.65318(12) 0.5890(3) 0.39073(9) 0.0342(6) Uani d 1 . .
    N N4 0.61560(13) 0.7606(3) 0.33083(9) 0.0340(6) Uani d 1 . .
    C C18 0.71782(13) 1.1022(3) 0.45834(10) 0.0225(6) Uani d 1 . .
    H H18A 0.7595 1.1496 0.4652 0.027 Uiso calc 1 . .
    H H18B 0.6850 1.1593 0.4754 0.027 Uiso calc 1 . .
    C C19 0.70471(13) 1.1137(3) 0.40962(11) 0.0239(6) Uani d 1 . .
    H H19A 0.6648 1.0584 0.4025 0.029 Uiso calc 1 . .
    H H19B 0.6998 1.2249 0.4010 0.029 Uiso calc 1 . .
    C C20 0.74328(13) 1.0441(3) 0.33832(10) 0.0230(7) Uani d 1 . .
    H H20A 0.7378 1.1526 0.3274 0.028 Uiso calc 1 . .
    H H20B 0.7037 0.9857 0.3323 0.028 Uiso calc 1 . .
    C C21 0.79751(14) 0.9677(3) 0.31456(9) 0.0231(7) Uani d 1 . .
    H H21A 0.7914 0.9752 0.2818 0.028 Uiso calc 1 . .
    H H21B 0.8376 1.0211 0.3224 0.028 Uiso calc 1 . .
    C C22 0.84643(14) 0.7199(4) 0.30375(10) 0.0259(7) Uani d 1 . .
    H H22A 0.8894 0.7584 0.3110 0.031 Uiso calc 1 . .
    H H22B 0.8396 0.7314 0.2712 0.031 Uiso calc 1 . .
    C C23 0.84004(15) 0.5522(3) 0.31702(9) 0.0257(7) Uani d 1 . .
    H H23A 0.7964 0.5156 0.3112 0.031 Uiso calc 1 . .
    H H23B 0.8695 0.4870 0.2992 0.031 Uiso calc 1 . .
    C C24 0.84914(13) 0.3786(3) 0.37773(9) 0.0198(6) Uani d 1 . .
    H H24A 0.8784 0.3123 0.3602 0.024 Uiso calc 1 . .
    H H24B 0.8055 0.3405 0.3726 0.024 Uiso calc 1 . .
    C C25 0.86499(12) 0.3674(3) 0.42617(9) 0.0182(6) Uani d 1 . .
    H H25A 0.8676 0.2562 0.4353 0.022 Uiso calc 1 . .
    H H25B 0.9064 0.4173 0.4320 0.022 Uiso calc 1 . .
    C C26 0.82601(12) 0.4338(3) 0.49793(9) 0.0184(6) Uani d 1 . .
    H H26A 0.8653 0.4892 0.5066 0.022 Uiso calc 1 . .
    H H26B 0.8300 0.3228 0.5069 0.022 Uiso calc 1 . .
    C C27 0.77003(13) 0.5070(3) 0.52049(9) 0.0183(6) Uani d 1 . .
    H H27A 0.7304 0.4595 0.5092 0.022 Uiso calc 1 . .
    H H27B 0.7723 0.4895 0.5532 0.022 Uiso calc 1 . .
    C C28 0.71563(12) 0.7480(3) 0.52768(9) 0.0177(6) Uani d 1 . .
    H H28A 0.7119 0.7309 0.5603 0.021 Uiso calc 1 . .
    H H28B 0.6774 0.7050 0.5131 0.021 Uiso calc 1 . .
    C C29 0.72106(12) 0.9189(3) 0.51804(9) 0.0194(6) Uani d 1 . .
    H H29A 0.6862 0.9764 0.5328 0.023 Uiso calc 1 . .
    H H29B 0.7618 0.9595 0.5296 0.023 Uiso calc 1 . .
    C C30 0.63535(13) 0.6661(4) 0.36033(10) 0.0255(7) Uani d 1 . .
    C C31 0.60600(13) 0.7081(3) 0.28500(10) 0.0228(6) Uani d 1 . .
    C C32 0.64918(17) 0.8036(4) 0.25414(12) 0.0444(9) Uani d 1 . .
    H H32A 0.6404 0.9153 0.2580 0.067 Uiso calc 1 . .
    H H32B 0.6413 0.7739 0.2230 0.067 Uiso calc 1 . .
    H H32C 0.6935 0.7825 0.2616 0.067 Uiso calc 1 . .
    C C33 0.53691(16) 0.7387(4) 0.27238(13) 0.0437(9) Uani d 1 . .
    H H33A 0.5093 0.6696 0.2898 0.066 Uiso calc 1 . .
    H H33B 0.5309 0.7183 0.2404 0.066 Uiso calc 1 . .
    H H33C 0.5263 0.8480 0.2789 0.066 Uiso calc 1 . .
    C C34 0.62093(15) 0.5333(4) 0.27866(11) 0.0326(8) Uani d 1 . .
    H H34A 0.6655 0.5141 0.2857 0.049 Uiso calc 1 . .
    H H34B 0.6126 0.5034 0.2476 0.049 Uiso calc 1 . .
    H H34C 0.5941 0.4711 0.2986 0.049 Uiso calc 1 . .
    O O14 0.66354(8) 0.9028(2) 0.71848(6) 0.0233(4) Uani d 1 . .
    N N5 0.59890(10) 0.7537(3) 0.67383(8) 0.0183(5) Uani d 1 . .
    H H5 0.6009(13) 0.681(3) 0.6572(10) 0.017(8) Uiso d 1 . .
    N N6 0.70546(10) 0.7594(3) 0.66096(8) 0.0175(5) Uani d 1 . .
    H H6 0.6967(14) 0.683(4) 0.6455(10) 0.026(9) Uiso d 1 . .
    C C35 0.65670(12) 0.8105(3) 0.68721(9) 0.0172(6) Uani d 1 . .
    C C36 0.54397(12) 0.7438(3) 0.70424(9) 0.0166(6) Uani d 1 . .
    C C37 0.56059(13) 0.6494(3) 0.74609(9) 0.0227(6) Uani d 1 . .
    H H37A 0.5756 0.5453 0.7373 0.034 Uiso calc 1 . .
    H H37B 0.5229 0.6388 0.7649 0.034 Uiso calc 1 . .
    H H37C 0.5939 0.7036 0.7628 0.034 Uiso calc 1 . .
    C C38 0.52015(13) 0.9054(3) 0.71749(10) 0.0221(6) Uani d 1 . .
    H H38A 0.5532 0.9606 0.7341 0.033 Uiso calc 1 . .
    H H38B 0.4824 0.8946 0.7363 0.033 Uiso calc 1 . .
    H H38C 0.5094 0.9649 0.6905 0.033 Uiso calc 1 . .
    C C39 0.49220(12) 0.6598(3) 0.67763(10) 0.0212(6) Uani d 1 . .
    H H39A 0.5072 0.5556 0.6689 0.032 Uiso calc 1 . .
    H H39B 0.4821 0.7204 0.6508 0.032 Uiso calc 1 . .
    H H39C 0.4542 0.6495 0.6962 0.032 Uiso calc 1 . .
    C C40 0.77287(11) 0.7822(3) 0.67250(9) 0.0167(6) Uani d 1 . .
    C C41 0.78957(13) 0.9557(3) 0.67113(10) 0.0222(6) Uani d 1 . .
    H H41A 0.7793 0.9982 0.6416 0.033 Uiso calc 1 . .
    H H41B 0.8349 0.9689 0.6769 0.033 Uiso calc 1 . .
    H H41C 0.7653 1.0115 0.6940 0.033 Uiso calc 1 . .
    C C42 0.78774(13) 0.7138(3) 0.71858(9) 0.0233(6) Uani d 1 . .
    H H42A 0.7624 0.7675 0.7413 0.035 Uiso calc 1 . .
    H H42B 0.8328 0.7281 0.7252 0.035 Uiso calc 1 . .
    H H42C 0.7776 0.6019 0.7188 0.035 Uiso calc 1 . .
    C C43 0.81127(13) 0.6953(3) 0.63716(10) 0.0239(7) Uani d 1 . .
    H H43A 0.7993 0.5845 0.6371 0.036 Uiso calc 1 . .
    H H43B 0.8565 0.7049 0.6440 0.036 Uiso calc 1 . .
    H H43C 0.8027 0.7406 0.6077 0.036 Uiso calc 1 . .
loop_
    _atom_site_aniso_label
    _atom_site_aniso_U_11
    _atom_site_aniso_U_22
    _atom_site_aniso_U_33
    _atom_site_aniso_U_12
    _atom_site_aniso_U_13
    _atom_site_aniso_U_23
    K1 0.0166(3) 0.0147(3) 0.0174(3) 0.0007(2) 0.0000(2) 0.0001(3)
    O1 0.0146(9) 0.0188(10) 0.0154(10) 0.0031(8) -0.0010(7) -0.0010(8)
    O2 0.0168(9) 0.0133(10) 0.0213(10) 0.0009(8) 0.0042(8) -0.0003(8)
    O3 0.0226(10) 0.0115(9) 0.0225(11) 0.0006(8) 0.0006(8) -0.0018(8)
    O4 0.0190(10) 0.0175(10) 0.0232(11) 0.0026(8) -0.0030(8) 0.0015(8)
    O5 0.0255(10) 0.0175(10) 0.0198(11) -0.0021(8) 0.0018(8) 0.0023(8)
    O6 0.0205(9) 0.0164(10) 0.0165(10) -0.0008(8) -0.0012(8) -0.0003(8)
    O7 0.0275(11) 0.0238(12) 0.0269(13) -0.0030(9) 0.0043(10) -0.0049(10)
    N1 0.0233(12) 0.0190(13) 0.0214(13) -0.0020(10) -0.0021(10) 0.0034(10)
    N2 0.0216(12) 0.0129(12) 0.0151(12) 0.0006(9) -0.0028(10) 0.0000(9)
    C1 0.0191(13) 0.0139(13) 0.0170(15) -0.0002(11) -0.0045(11) 0.0023(11)
    C2 0.0230(14) 0.0182(15) 0.0151(15) -0.0034(12) -0.0022(11) 0.0018(12)
    C3 0.0168(13) 0.0260(16) 0.0167(14) 0.0010(12) 0.0024(11) -0.0025(12)
    C4 0.0151(13) 0.0216(15) 0.0239(16) 0.0008(11) 0.0016(12) -0.0055(12)
    C5 0.0253(16) 0.0137(15) 0.0341(18) 0.0007(12) 0.0104(13) -0.0020(13)
    C6 0.0173(13) 0.0145(14) 0.0411(18) 0.0049(11) 0.0045(14) 0.0055(14)
    C7 0.0274(16) 0.0165(15) 0.0294(18) -0.0044(12) -0.0120(13) 0.0058(12)
    C8 0.0337(17) 0.0178(15) 0.0203(16) -0.0055(13) -0.0080(13) 0.0063(12)
    C9 0.0250(15) 0.0291(17) 0.0145(15) -0.0025(13) 0.0018(12) 0.0018(12)
    C10 0.0229(15) 0.0254(16) 0.0118(14) 0.0019(12) 0.0013(12) -0.0038(12)
    C11 0.0180(13) 0.0141(14) 0.0210(15) 0.0016(11) 0.0023(11) -0.0018(11)
    C12 0.0147(12) 0.0122(13) 0.0209(15) 0.0028(10) 0.0007(11) -0.0018(11)
    C13 0.0178(13) 0.0099(13) 0.0200(15) -0.0020(10) 0.0061(12) -0.0008(11)
    C14 0.0201(14) 0.0163(14) 0.0157(14) 0.0023(11) -0.0012(11) 0.0010(11)
    C15 0.0347(16) 0.0190(15) 0.0225(16) 0.0037(13) -0.0059(13) -0.0006(12)
    C16 0.0318(16) 0.0193(15) 0.0218(16) 0.0067(13) -0.0008(12) -0.0016(13)
    C17 0.0264(15) 0.0203(16) 0.0326(18) 0.0003(12) 0.0019(13) 0.0082(13)
    K2 0.0175(3) 0.0149(3) 0.0178(3) 0.0014(2) 0.0012(2) -0.0003(3)
    O8 0.0219(9) 0.0121(9) 0.0197(10) 0.0001(8) 0.0014(8) -0.0007(8)
    O9 0.0168(9) 0.0179(10) 0.0213(11) 0.0011(8) -0.0021(8) 0.0016(8)
    O10 0.0224(10) 0.0187(11) 0.0210(11) 0.0023(8) 0.0020(8) 0.0045(8)
    O11 0.0212(9) 0.0164(10) 0.0150(10) 0.0014(8) 0.0001(8) -0.0018(8)
    O12 0.0172(9) 0.0179(10) 0.0158(10) 0.0054(8) -0.0001(8) 0.0005(8)
    O13 0.0156(9) 0.0141(10) 0.0207(10) -0.0008(8) 0.0040(8) 0.0009(8)
    N3 0.0282(14) 0.0487(18) 0.0258(15) -0.0134(13) -0.0058(12) 0.0018(13)
    N4 0.0456(17) 0.0273(15) 0.0290(15) 0.0095(13) 0.0031(13) -0.0055(12)
    C18 0.0224(14) 0.0120(14) 0.0332(18) 0.0029(12) 0.0071(13) -0.0024(12)
    C19 0.0182(13) 0.0171(14) 0.0364(18) 0.0029(11) 0.0034(13) 0.0056(14)
    C20 0.0251(15) 0.0194(15) 0.0246(17) -0.0014(13) -0.0095(13) 0.0053(12)
    C21 0.0284(16) 0.0234(16) 0.0175(16) -0.0044(13) -0.0045(12) 0.0062(12)
    C22 0.0297(16) 0.0324(18) 0.0156(15) 0.0060(14) 0.0046(13) 0.0000(13)
    C23 0.0340(17) 0.0291(17) 0.0139(15) 0.0069(14) -0.0030(12) -0.0050(13)
    C24 0.0210(14) 0.0140(14) 0.0246(16) 0.0024(11) 0.0016(12) -0.0035(12)
    C25 0.0157(13) 0.0149(14) 0.0241(16) 0.0034(11) 0.0018(11) 0.0000(11)
    C26 0.0211(14) 0.0149(14) 0.0193(15) -0.0016(11) -0.0053(11) 0.0016(11)
    C27 0.0223(14) 0.0146(14) 0.0180(15) -0.0034(11) 0.0014(12) 0.0032(11)
    C28 0.0152(13) 0.0244(16) 0.0136(14) 0.0010(12) 0.0026(11) -0.0029(12)
    C29 0.0143(13) 0.0240(16) 0.0198(15) 0.0020(11) 0.0011(11) -0.0069(12)
    C30 0.0178(14) 0.0332(17) 0.0255(17) -0.0078(13) 0.0050(13) -0.0113(15)
    C31 0.0226(15) 0.0220(15) 0.0237(16) -0.0038(12) 0.0001(12) 0.0036(13)
    C32 0.052(2) 0.050(2) 0.031(2) -0.0263(18) 0.0064(17) -0.0034(17)
    C33 0.0355(19) 0.039(2) 0.056(2) -0.0022(16) -0.0121(17) 0.0171(18)
    C34 0.0380(18) 0.0349(19) 0.0250(17) -0.0015(15) 0.0008(14) -0.0105(14)
    O14 0.0192(10) 0.0282(11) 0.0223(11) -0.0032(9) 0.0020(8) -0.0114(9)
    N5 0.0161(12) 0.0217(13) 0.0172(13) -0.0023(10) 0.0015(9) -0.0061(11)
    N6 0.0150(11) 0.0205(13) 0.0170(13) -0.0029(10) 0.0009(9) -0.0069(10)
    C35 0.0186(13) 0.0174(14) 0.0155(14) -0.0004(11) 0.0011(11) -0.0011(11)
    C36 0.0148(13) 0.0182(15) 0.0169(14) -0.0004(11) 0.0028(11) 0.0002(11)
    C37 0.0234(15) 0.0231(16) 0.0215(16) 0.0022(12) 0.0015(12) 0.0014(13)
    C38 0.0200(14) 0.0232(16) 0.0231(15) 0.0027(12) 0.0041(12) -0.0025(12)
    C39 0.0157(13) 0.0231(15) 0.0248(16) -0.0011(11) 0.0011(12) -0.0003(13)
    C40 0.0143(12) 0.0180(13) 0.0179(14) -0.0004(11) 0.0003(11) -0.0009(12)
    C41 0.0172(14) 0.0221(16) 0.0273(17) -0.0014(12) -0.0010(12) 0.0025(13)
    C42 0.0219(14) 0.0241(16) 0.0239(16) -0.0014(13) -0.0018(12) 0.0020(13)
    C43 0.0152(13) 0.0307(18) 0.0258(16) 0.0008(12) 0.0009(12) -0.0044(13)
_geom_special_details
;
 All esds (except the esd in the dihedral angle between two l.s. planes)
 are estimated using the full covariance matrix.  The cell esds are taken
 into account individually in the estimation of esds in distances, angles
 and torsion angles; correlations between esds in cell parameters are only
 used when they are defined by crystal symmetry.  An approximate (isotropic)
 treatment of cell esds is used for estimating esds involving l.s. planes.
;
loop_
    _geom_bond_atom_site_label_1
    _geom_bond_atom_site_label_2
    _geom_bond_site_symmetry_2
    _geom_bond_distance
    _geom_bond_publ_flag
    K1 O7 . 2.707(2) ?
    K1 O1 . 2.8291(18) ?
    K1 O5 . 2.8465(19) ?
    K1 O3 . 2.8490(18) ?
    K1 O2 . 2.937(2) ?
    K1 O6 . 2.9655(19) ?
    K1 O4 . 3.0134(19) ?
    K1 N1 . 3.027(2) ?
    K1 H7A . 2.75(4) ?
    O1 C1 . 1.421(3) ?
    O1 C12 . 1.425(3) ?
    O2 C2 . 1.423(3) ?
    O2 C3 . 1.430(3) ?
    O3 C5 . 1.427(3) ?
    O3 C4 . 1.429(3) ?
    O4 C7 . 1.425(3) ?
    O4 C6 . 1.433(3) ?
    O5 C9 . 1.419(3) ?
    O5 C8 . 1.425(3) ?
    O6 C10 . 1.430(3) ?
    O6 C11 . 1.432(3) ?
    O7 H7A . 0.81(4) ?
    O7 H7B . 0.95(4) ?
    N1 C13 . 1.179(3) ?
    N2 C13 . 1.294(3) ?
    N2 C14 . 1.487(3) ?
    C1 C2 . 1.497(4) ?
    C1 H1A . 0.9900 ?
    C1 H1B . 0.9900 ?
    C2 H2A . 0.9900 ?
    C2 H2B . 0.9900 ?
    C3 C4 . 1.493(4) ?
    C3 H3A . 0.9900 ?
    C3 H3B . 0.9900 ?
    C4 H4A . 0.9900 ?
    C4 H4B . 0.9900 ?
    C5 C6 . 1.483(4) ?
    C5 H5A . 0.9900 ?
    C5 H5B . 0.9900 ?
    C6 H6A . 0.9900 ?
    C6 H6B . 0.9900 ?
    C7 C8 . 1.492(4) ?
    C7 H7C . 0.9900 ?
    C7 H7D . 0.9900 ?
    C8 H8A . 0.9900 ?
    C8 H8B . 0.9900 ?
    C9 C10 . 1.494(4) ?
    C9 H9A . 0.9900 ?
    C9 H9B . 0.9900 ?
    C10 H10A . 0.9900 ?
    C10 H10B . 0.9900 ?
    C11 C12 . 1.499(4) ?
    C11 H11A . 0.9900 ?
    C11 H11B . 0.9900 ?
    C12 H12A . 0.9900 ?
    C12 H12B . 0.9900 ?
    C14 C16 . 1.525(4) ?
    C14 C15 . 1.526(4) ?
    C14 C17 . 1.532(4) ?
    C15 H15A . 0.9800 ?
    C15 H15B . 0.9800 ?
    C15 H15C . 0.9800 ?
    C16 H16A . 0.9800 ?
    C16 H16B . 0.9800 ?
    C16 H16C . 0.9800 ?
    C17 H17A . 0.9800 ?
    C17 H17B . 0.9800 ?
    C17 H17C . 0.9800 ?
    K2 N3 . 2.690(2) ?
    K2 O8 . 2.7565(18) ?
    K2 O10 . 2.780(2) ?
    K2 O12 . 2.7994(18) ?
    K2 O11 . 2.8541(18) ?
    K2 O9 . 2.9355(19) ?
    K2 O13 . 2.9489(19) ?
    K2 C30 . 3.197(3) ?
    O8 C29 . 1.427(3) ?
    O8 C18 . 1.433(3) ?
    O9 C20 . 1.430(3) ?
    O9 C19 . 1.435(3) ?
    O10 C21 . 1.422(3) ?
    O10 C22 . 1.427(3) ?
    O11 C24 . 1.422(3) ?
    O11 C23 . 1.430(3) ?
    O12 C26 . 1.422(3) ?
    O12 C25 . 1.429(3) ?
    O13 C28 . 1.426(3) ?
    O13 C27 . 1.431(3) ?
    N3 C30 . 1.185(4) ?
    N4 C30 . 1.267(4) ?
    N4 C31 . 1.457(4) ?
    C18 C19 . 1.487(4) ?
    C18 H18A . 0.9900 ?
    C18 H18B . 0.9900 ?
    C19 H19A . 0.9900 ?
    C19 H19B . 0.9900 ?
    C20 C21 . 1.498(4) ?
    C20 H20A . 0.9900 ?
    C20 H20B . 0.9900 ?
    C21 H21A . 0.9900 ?
    C21 H21B . 0.9900 ?
    C22 C23 . 1.494(4) ?
    C22 H22A . 0.9900 ?
    C22 H22B . 0.9900 ?
    C23 H23A . 0.9900 ?
    C23 H23B . 0.9900 ?
    C24 C25 . 1.491(4) ?
    C24 H24A . 0.9900 ?
    C24 H24B . 0.9900 ?
    C25 H25A . 0.9900 ?
    C25 H25B . 0.9900 ?
    C26 C27 . 1.499(4) ?
    C26 H26A . 0.9900 ?
    C26 H26B . 0.9900 ?
    C27 H27A . 0.9900 ?
    C27 H27B . 0.9900 ?
    C28 C29 . 1.493(4) ?
    C28 H28A . 0.9900 ?
    C28 H28B . 0.9900 ?
    C29 H29A . 0.9900 ?
    C29 H29B . 0.9900 ?
    C31 C33 . 1.531(4) ?
    C31 C32 . 1.533(4) ?
    C31 C34 . 1.539(4) ?
    C32 H32A . 0.9800 ?
    C32 H32B . 0.9800 ?
    C32 H32C . 0.9800 ?
    C33 H33A . 0.9800 ?
    C33 H33B . 0.9800 ?
    C33 H33C . 0.9800 ?
    C34 H34A . 0.9800 ?
    C34 H34B . 0.9800 ?
    C34 H34C . 0.9800 ?
    O14 C35 . 1.233(3) ?
    N5 C35 . 1.374(3) ?
    N5 C36 . 1.477(3) ?
    N5 H5 . 0.80(3) ?
    N6 C35 . 1.367(3) ?
    N6 C40 . 1.479(3) ?
    N6 H6 . 0.82(3) ?
    C36 C38 . 1.522(4) ?
    C36 C37 . 1.530(4) ?
    C36 C39 . 1.532(4) ?
    C37 H37A . 0.9800 ?
    C37 H37B . 0.9800 ?
    C37 H37C . 0.9800 ?
    C38 H38A . 0.9800 ?
    C38 H38B . 0.9800 ?
    C38 H38C . 0.9800 ?
    C39 H39A . 0.9800 ?
    C39 H39B . 0.9800 ?
    C39 H39C . 0.9800 ?
    C40 C41 . 1.525(4) ?
    C40 C43 . 1.526(4) ?
    C40 C42 . 1.530(4) ?
    C41 H41A . 0.9800 ?
    C41 H41B . 0.9800 ?
    C41 H41C . 0.9800 ?
    C42 H42A . 0.9800 ?
    C42 H42B . 0.9800 ?
    C42 H42C . 0.9800 ?
    C43 H43A . 0.9800 ?
    C43 H43B . 0.9800 ?
    C43 H43C . 0.9800 ?
loop_
    _geom_angle_atom_site_label_1
    _geom_angle_atom_site_label_2
    _geom_angle_atom_site_label_3
    _geom_angle_site_symmetry_1
    _geom_angle_site_symmetry_3
    _geom_angle
    _geom_angle_publ_flag
    O7 K1 O1 . . 91.69(6) ?
    O7 K1 O5 . . 130.88(7) ?
    O1 K1 O5 . . 117.01(6) ?
    O7 K1 O3 . . 82.87(6) ?
    O1 K1 O3 . . 115.85(6) ?
    O5 K1 O3 . . 113.74(5) ?
    O7 K1 O2 . . 80.76(6) ?
    O1 K1 O2 . . 58.13(5) ?
    O5 K1 O2 . . 147.89(6) ?
    O3 K1 O2 . . 57.90(5) ?
    O7 K1 O6 . . 127.68(6) ?
    O1 K1 O6 . . 59.21(5) ?
    O5 K1 O6 . . 57.98(5) ?
    O3 K1 O6 . . 147.32(5) ?
    O2 K1 O6 . . 110.39(5) ?
    O7 K1 O4 . . 115.70(6) ?
    O1 K1 O4 . . 148.83(5) ?
    O5 K1 O4 . . 56.33(5) ?
    O3 K1 O4 . . 57.62(5) ?
    O2 K1 O4 . . 109.51(5) ?
    O6 K1 O4 . . 108.18(5) ?
    O7 K1 N1 . . 59.57(7) ?
    O1 K1 N1 . . 87.49(6) ?
    O5 K1 N1 . . 81.51(6) ?
    O3 K1 N1 . . 136.95(6) ?
    O2 K1 N1 . . 127.03(6) ?
    O6 K1 N1 . . 75.45(6) ?
    O4 K1 N1 . . 118.45(6) ?
    O7 K1 H7A . . 17.1(8) ?
    O1 K1 H7A . . 89.6(7) ?
    O5 K1 H7A . . 118.1(8) ?
    O3 K1 H7A . . 99.0(8) ?
    O2 K1 H7A . . 94.0(8) ?
    O6 K1 H7A . . 112.8(8) ?
    O4 K1 H7A . . 120.9(7) ?
    N1 K1 H7A . . 42.5(8) ?
    C1 O1 C12 . . 112.14(19) ?
    C1 O1 K1 . . 120.27(14) ?
    C12 O1 K1 . . 119.04(14) ?
    C2 O2 C3 . . 112.0(2) ?
    C2 O2 K1 . . 108.77(15) ?
    C3 O2 K1 . . 107.29(15) ?
    C5 O3 C4 . . 111.8(2) ?
    C5 O3 K1 . . 121.19(15) ?
    C4 O3 K1 . . 120.57(14) ?
    C7 O4 C6 . . 111.8(2) ?
    C7 O4 K1 . . 106.26(15) ?
    C6 O4 K1 . . 106.97(14) ?
    C9 O5 C8 . . 113.1(2) ?
    C9 O5 K1 . . 120.52(15) ?
    C8 O5 K1 . . 123.45(16) ?
    C10 O6 C11 . . 110.36(19) ?
    C10 O6 K1 . . 104.42(14) ?
    C11 O6 K1 . . 103.56(14) ?
    K1 O7 H7A . . 85(3) ?
    K1 O7 H7B . . 129(2) ?
    H7A O7 H7B . . 108(4) ?
    C13 N1 K1 . . 132.71(19) ?
    C13 N2 C14 . . 115.3(2) ?
    O1 C1 C2 . . 108.4(2) ?
    O1 C1 H1A . . 110.0 ?
    C2 C1 H1A . . 110.0 ?
    O1 C1 H1B . . 110.0 ?
    C2 C1 H1B . . 110.0 ?
    H1A C1 H1B . . 108.4 ?
    O2 C2 C1 . . 108.2(2) ?
    O2 C2 H2A . . 110.1 ?
    C1 C2 H2A . . 110.1 ?
    O2 C2 H2B . . 110.1 ?
    C1 C2 H2B . . 110.1 ?
    H2A C2 H2B . . 108.4 ?
    O2 C3 C4 . . 108.7(2) ?
    O2 C3 H3A . . 110.0 ?
    C4 C3 H3A . . 110.0 ?
    O2 C3 H3B . . 110.0 ?
    C4 C3 H3B . . 110.0 ?
    H3A C3 H3B . . 108.3 ?
    O3 C4 C3 . . 108.5(2) ?
    O3 C4 H4A . . 110.0 ?
    C3 C4 H4A . . 110.0 ?
    O3 C4 H4B . . 110.0 ?
    C3 C4 H4B . . 110.0 ?
    H4A C4 H4B . . 108.4 ?
    O3 C5 C6 . . 108.9(2) ?
    O3 C5 H5A . . 109.9 ?
    C6 C5 H5A . . 109.9 ?
    O3 C5 H5B . . 109.9 ?
    C6 C5 H5B . . 109.9 ?
    H5A C5 H5B . . 108.3 ?
    O4 C6 C5 . . 109.3(2) ?
    O4 C6 H6A . . 109.8 ?
    C5 C6 H6A . . 109.8 ?
    O4 C6 H6B . . 109.8 ?
    C5 C6 H6B . . 109.8 ?
    H6A C6 H6B . . 108.3 ?
    O4 C7 C8 . . 108.6(2) ?
    O4 C7 H7C . . 110.0 ?
    C8 C7 H7C . . 110.0 ?
    O4 C7 H7D . . 110.0 ?
    C8 C7 H7D . . 110.0 ?
    H7C C7 H7D . . 108.3 ?
    O5 C8 C7 . . 108.3(2) ?
    O5 C8 H8A . . 110.0 ?
    C7 C8 H8A . . 110.0 ?
    O5 C8 H8B . . 110.0 ?
    C7 C8 H8B . . 110.0 ?
    H8A C8 H8B . . 108.4 ?
    O5 C9 C10 . . 108.6(2) ?
    O5 C9 H9A . . 110.0 ?
    C10 C9 H9A . . 110.0 ?
    O5 C9 H9B . . 110.0 ?
    C10 C9 H9B . . 110.0 ?
    H9A C9 H9B . . 108.3 ?
    O6 C10 C9 . . 109.0(2) ?
    O6 C10 H10A . . 109.9 ?
    C9 C10 H10A . . 109.9 ?
    O6 C10 H10B . . 109.9 ?
    C9 C10 H10B . . 109.9 ?
    H10A C10 H10B . . 108.3 ?
    O6 C11 C12 . . 109.1(2) ?
    O6 C11 H11A . . 109.9 ?
    C12 C11 H11A . . 109.9 ?
    O6 C11 H11B . . 109.9 ?
    C12 C11 H11B . . 109.9 ?
    H11A C11 H11B . . 108.3 ?
    O1 C12 C11 . . 108.6(2) ?
    O1 C12 H12A . . 110.0 ?
    C11 C12 H12A . . 110.0 ?
    O1 C12 H12B . . 110.0 ?
    C11 C12 H12B . . 110.0 ?
    H12A C12 H12B . . 108.4 ?
    N1 C13 N2 . . 176.4(3) ?
    N2 C14 C16 . . 110.9(2) ?
    N2 C14 C15 . . 106.9(2) ?
    C16 C14 C15 . . 110.0(2) ?
    N2 C14 C17 . . 111.5(2) ?
    C16 C14 C17 . . 108.9(2) ?
    C15 C14 C17 . . 108.6(2) ?
    C14 C15 H15A . . 109.5 ?
    C14 C15 H15B . . 109.5 ?
    H15A C15 H15B . . 109.5 ?
    C14 C15 H15C . . 109.5 ?
    H15A C15 H15C . . 109.5 ?
    H15B C15 H15C . . 109.5 ?
    C14 C16 H16A . . 109.5 ?
    C14 C16 H16B . . 109.5 ?
    H16A C16 H16B . . 109.5 ?
    C14 C16 H16C . . 109.5 ?
    H16A C16 H16C . . 109.5 ?
    H16B C16 H16C . . 109.5 ?
    C14 C17 H17A . . 109.5 ?
    C14 C17 H17B . . 109.5 ?
    H17A C17 H17B . . 109.5 ?
    C14 C17 H17C . . 109.5 ?
    H17A C17 H17C . . 109.5 ?
    H17B C17 H17C . . 109.5 ?
    N3 K2 O8 . . 96.89(7) ?
    N3 K2 O10 . . 96.67(7) ?
    O8 K2 O10 . . 118.44(6) ?
    N3 K2 O12 . . 96.11(7) ?
    O8 K2 O12 . . 117.76(6) ?
    O10 K2 O12 . . 119.94(6) ?
    N3 K2 O11 . . 103.34(7) ?
    O8 K2 O11 . . 159.77(6) ?
    O10 K2 O11 . . 59.49(5) ?
    O12 K2 O11 . . 60.45(5) ?
    N3 K2 O9 . . 105.01(7) ?
    O8 K2 O9 . . 59.53(5) ?
    O10 K2 O9 . . 58.94(5) ?
    O12 K2 O9 . . 158.87(6) ?
    O11 K2 O9 . . 113.98(5) ?
    N3 K2 O13 . . 103.40(7) ?
    O8 K2 O13 . . 59.29(5) ?
    O10 K2 O13 . . 159.93(6) ?
    O12 K2 O13 . . 58.48(5) ?
    O11 K2 O13 . . 114.85(5) ?
    O9 K2 O13 . . 114.41(5) ?
    N3 K2 C30 . . 21.04(8) ?
    O8 K2 C30 . . 95.31(6) ?
    O10 K2 C30 . . 79.00(7) ?
    O12 K2 C30 . . 114.87(7) ?
    O11 K2 C30 . . 103.54(6) ?
    O9 K2 C30 . . 86.08(7) ?
    O13 K2 C30 . . 120.58(7) ?
    C29 O8 C18 . . 112.4(2) ?
    C29 O8 K2 . . 120.69(15) ?
    C18 O8 K2 . . 120.49(15) ?
    C20 O9 C19 . . 110.9(2) ?
    C20 O9 K2 . . 106.81(15) ?
    C19 O9 K2 . . 107.11(15) ?
    C21 O10 C22 . . 113.2(2) ?
    C21 O10 K2 . . 120.98(16) ?
    C22 O10 K2 . . 119.93(16) ?
    C24 O11 C23 . . 111.2(2) ?
    C24 O11 K2 . . 107.76(14) ?
    C23 O11 K2 . . 108.71(15) ?
    C26 O12 C25 . . 112.37(19) ?
    C26 O12 K2 . . 120.47(15) ?
    C25 O12 K2 . . 117.09(15) ?
    C28 O13 C27 . . 112.0(2) ?
    C28 O13 K2 . . 104.60(14) ?
    C27 O13 K2 . . 108.97(14) ?
    C30 N3 K2 . . 104.3(2) ?
    C30 N4 C31 . . 120.3(3) ?
    O8 C18 C19 . . 108.6(2) ?
    O8 C18 H18A . . 110.0 ?
    C19 C18 H18A . . 110.0 ?
    O8 C18 H18B . . 110.0 ?
    C19 C18 H18B . . 110.0 ?
    H18A C18 H18B . . 108.3 ?
    O9 C19 C18 . . 109.2(2) ?
    O9 C19 H19A . . 109.8 ?
    C18 C19 H19A . . 109.8 ?
    O9 C19 H19B . . 109.8 ?
    C18 C19 H19B . . 109.8 ?
    H19A C19 H19B . . 108.3 ?
    O9 C20 C21 . . 108.8(2) ?
    O9 C20 H20A . . 109.9 ?
    C21 C20 H20A . . 109.9 ?
    O9 C20 H20B . . 109.9 ?
    C21 C20 H20B . . 109.9 ?
    H20A C20 H20B . . 108.3 ?
    O10 C21 C20 . . 108.5(2) ?
    O10 C21 H21A . . 110.0 ?
    C20 C21 H21A . . 110.0 ?
    O10 C21 H21B . . 110.0 ?
    C20 C21 H21B . . 110.0 ?
    H21A C21 H21B . . 108.4 ?
    O10 C22 C23 . . 108.1(2) ?
    O10 C22 H22A . . 110.1 ?
    C23 C22 H22A . . 110.1 ?
    O10 C22 H22B . . 110.1 ?
    C23 C22 H22B . . 110.1 ?
    H22A C22 H22B . . 108.4 ?
    O11 C23 C22 . . 109.1(2) ?
    O11 C23 H23A . . 109.9 ?
    C22 C23 H23A . . 109.9 ?
    O11 C23 H23B . . 109.9 ?
    C22 C23 H23B . . 109.9 ?
    H23A C23 H23B . . 108.3 ?
    O11 C24 C25 . . 109.6(2) ?
    O11 C24 H24A . . 109.8 ?
    C25 C24 H24A . . 109.8 ?
    O11 C24 H24B . . 109.8 ?
    C25 C24 H24B . . 109.8 ?
    H24A C24 H24B . . 108.2 ?
    O12 C25 C24 . . 108.3(2) ?
    O12 C25 H25A . . 110.0 ?
    C24 C25 H25A . . 110.0 ?
    O12 C25 H25B . . 110.0 ?
    C24 C25 H25B . . 110.0 ?
    H25A C25 H25B . . 108.4 ?
    O12 C26 C27 . . 107.8(2) ?
    O12 C26 H26A . . 110.2 ?
    C27 C26 H26A . . 110.2 ?
    O12 C26 H26B . . 110.2 ?
    C27 C26 H26B . . 110.2 ?
    H26A C26 H26B . . 108.5 ?
    O13 C27 C26 . . 108.2(2) ?
    O13 C27 H27A . . 110.1 ?
    C26 C27 H27A . . 110.1 ?
    O13 C27 H27B . . 110.1 ?
    C26 C27 H27B . . 110.1 ?
    H27A C27 H27B . . 108.4 ?
    O13 C28 C29 . . 108.7(2) ?
    O13 C28 H28A . . 109.9 ?
    C29 C28 H28A . . 109.9 ?
    O13 C28 H28B . . 109.9 ?
    C29 C28 H28B . . 109.9 ?
    H28A C28 H28B . . 108.3 ?
    O8 C29 C28 . . 108.3(2) ?
    O8 C29 H29A . . 110.0 ?
    C28 C29 H29A . . 110.0 ?
    O8 C29 H29B . . 110.0 ?
    C28 C29 H29B . . 110.0 ?
    H29A C29 H29B . . 108.4 ?
    N3 C30 N4 . . 173.8(3) ?
    N3 C30 K2 . . 54.62(17) ?
    N4 C30 K2 . . 122.8(2) ?
    N4 C31 C33 . . 108.2(3) ?
    N4 C31 C32 . . 108.7(2) ?
    C33 C31 C32 . . 109.2(3) ?
    N4 C31 C34 . . 112.8(2) ?
    C33 C31 C34 . . 109.3(2) ?
    C32 C31 C34 . . 108.7(3) ?
    C31 C32 H32A . . 109.5 ?
    C31 C32 H32B . . 109.5 ?
    H32A C32 H32B . . 109.5 ?
    C31 C32 H32C . . 109.5 ?
    H32A C32 H32C . . 109.5 ?
    H32B C32 H32C . . 109.5 ?
    C31 C33 H33A . . 109.5 ?
    C31 C33 H33B . . 109.5 ?
    H33A C33 H33B . . 109.5 ?
    C31 C33 H33C . . 109.5 ?
    H33A C33 H33C . . 109.5 ?
    H33B C33 H33C . . 109.5 ?
    C31 C34 H34A . . 109.5 ?
    C31 C34 H34B . . 109.5 ?
    H34A C34 H34B . . 109.5 ?
    C31 C34 H34C . . 109.5 ?
    H34A C34 H34C . . 109.5 ?
    H34B C34 H34C . . 109.5 ?
    C35 N5 C36 . . 122.6(2) ?
    C35 N5 H5 . . 114(2) ?
    C36 N5 H5 . . 112(2) ?
    C35 N6 C40 . . 123.4(2) ?
    C35 N6 H6 . . 114(2) ?
    C40 N6 H6 . . 117(2) ?
    O14 C35 N6 . . 123.5(2) ?
    O14 C35 N5 . . 123.5(2) ?
    N6 C35 N5 . . 113.0(2) ?
    N5 C36 C38 . . 111.6(2) ?
    N5 C36 C37 . . 110.7(2) ?
    C38 C36 C37 . . 110.0(2) ?
    N5 C36 C39 . . 105.5(2) ?
    C38 C36 C39 . . 108.9(2) ?
    C37 C36 C39 . . 110.0(2) ?
    C36 C37 H37A . . 109.5 ?
    C36 C37 H37B . . 109.5 ?
    H37A C37 H37B . . 109.5 ?
    C36 C37 H37C . . 109.5 ?
    H37A C37 H37C . . 109.5 ?
    H37B C37 H37C . . 109.5 ?
    C36 C38 H38A . . 109.5 ?
    C36 C38 H38B . . 109.5 ?
    H38A C38 H38B . . 109.5 ?
    C36 C38 H38C . . 109.5 ?
    H38A C38 H38C . . 109.5 ?
    H38B C38 H38C . . 109.5 ?
    C36 C39 H39A . . 109.5 ?
    C36 C39 H39B . . 109.5 ?
    H39A C39 H39B . . 109.5 ?
    C36 C39 H39C . . 109.5 ?
    H39A C39 H39C . . 109.5 ?
    H39B C39 H39C . . 109.5 ?
    N6 C40 C41 . . 110.2(2) ?
    N6 C40 C43 . . 106.6(2) ?
    C41 C40 C43 . . 109.4(2) ?
    N6 C40 C42 . . 111.0(2) ?
    C41 C40 C42 . . 110.4(2) ?
    C43 C40 C42 . . 109.2(2) ?
    C40 C41 H41A . . 109.5 ?
    C40 C41 H41B . . 109.5 ?
    H41A C41 H41B . . 109.5 ?
    C40 C41 H41C . . 109.5 ?
    H41A C41 H41C . . 109.5 ?
    H41B C41 H41C . . 109.5 ?
    C40 C42 H42A . . 109.5 ?
    C40 C42 H42B . . 109.5 ?
    H42A C42 H42B . . 109.5 ?
    C40 C42 H42C . . 109.5 ?
    H42A C42 H42C . . 109.5 ?
    H42B C42 H42C . . 109.5 ?
    C40 C43 H43A . . 109.5 ?
    C40 C43 H43B . . 109.5 ?
    H43A C43 H43B . . 109.5 ?
    C40 C43 H43C . . 109.5 ?
    H43A C43 H43C . . 109.5 ?
    H43B C43 H43C . . 109.5 ?
loop_
    _geom_torsion_atom_site_label_1
    _geom_torsion_atom_site_label_2
    _geom_torsion_atom_site_label_3
    _geom_torsion_atom_site_label_4
    _geom_torsion_site_symmetry_1
    _geom_torsion_site_symmetry_2
    _geom_torsion_site_symmetry_3
    _geom_torsion_site_symmetry_4
    _geom_torsion
    _geom_torsion_publ_flag
    C12 O1 C1 C2 . . . . 177.1(2) ?
    K1 O1 C1 C2 . . . . -35.3(2) ?
    C3 O2 C2 C1 . . . . 179.7(2) ?
    K1 O2 C2 C1 . . . . -61.9(2) ?
    O1 C1 C2 O2 . . . . 65.7(3) ?
    C2 O2 C3 C4 . . . . -175.4(2) ?
    K1 O2 C3 C4 . . . . 65.4(2) ?
    C5 O3 C4 C3 . . . . -179.0(2) ?
    K1 O3 C4 C3 . . . . 28.9(2) ?
    O2 C3 C4 O3 . . . . -64.1(3) ?
    C4 O3 C5 C6 . . . . 174.4(2) ?
    K1 O3 C5 C6 . . . . -33.7(3) ?
    C7 O4 C6 C5 . . . . -178.2(2) ?
    K1 O4 C6 C5 . . . . -62.2(2) ?
    O3 C5 C6 O4 . . . . 65.8(3) ?
    C6 O4 C7 C8 . . . . -177.4(2) ?
    K1 O4 C7 C8 . . . . 66.2(2) ?
    C9 O5 C8 C7 . . . . -174.9(2) ?
    K1 O5 C8 C7 . . . . 24.6(3) ?
    O4 C7 C8 O5 . . . . -62.1(3) ?
    C8 O5 C9 C10 . . . . 172.6(2) ?
    K1 O5 C9 C10 . . . . -26.2(3) ?
    C11 O6 C10 C9 . . . . -178.4(2) ?
    K1 O6 C10 C9 . . . . -67.7(2) ?
    O5 C9 C10 O6 . . . . 65.5(3) ?
    C10 O6 C11 C12 . . . . 178.0(2) ?
    K1 O6 C11 C12 . . . . 66.7(2) ?
    C1 O1 C12 C11 . . . . 178.8(2) ?
    K1 O1 C12 C11 . . . . 30.8(2) ?
    O6 C11 C12 O1 . . . . -68.9(3) ?
    C13 N2 C14 C16 . . . . 57.6(3) ?
    C13 N2 C14 C15 . . . . 177.6(2) ?
    C13 N2 C14 C17 . . . . -63.8(3) ?
    C29 O8 C18 C19 . . . . -171.7(2) ?
    K2 O8 C18 C19 . . . . 36.2(3) ?
    C20 O9 C19 C18 . . . . 176.0(2) ?
    K2 O9 C19 C18 . . . . 59.8(2) ?
    O8 C18 C19 O9 . . . . -65.7(3) ?
    C19 O9 C20 C21 . . . . -178.6(2) ?
    K2 O9 C20 C21 . . . . -62.2(2) ?
    C22 O10 C21 C20 . . . . 174.2(2) ?
    K2 O10 C21 C20 . . . . -32.9(3) ?
    O9 C20 C21 O10 . . . . 65.1(3) ?
    C21 O10 C22 C23 . . . . -174.1(2) ?
    K2 O10 C22 C23 . . . . 32.7(3) ?
    C24 O11 C23 C22 . . . . -179.7(2) ?
    K2 O11 C23 C22 . . . . 61.8(2) ?
    O10 C22 C23 O11 . . . . -63.6(3) ?
    C23 O11 C24 C25 . . . . 179.4(2) ?
    K2 O11 C24 C25 . . . . -61.6(2) ?
    C26 O12 C25 C24 . . . . 177.2(2) ?
    K2 O12 C25 C24 . . . . -37.1(2) ?
    O11 C24 C25 O12 . . . . 67.9(3) ?
    C25 O12 C26 C27 . . . . -175.4(2) ?
    K2 O12 C26 C27 . . . . 40.2(2) ?
    C28 O13 C27 C26 . . . . 174.4(2) ?
    K2 O13 C27 C26 . . . . 59.1(2) ?
    O12 C26 C27 O13 . . . . -66.9(3) ?
    C27 O13 C28 C29 . . . . 177.9(2) ?
    K2 O13 C28 C29 . . . . -64.2(2) ?
    C18 O8 C29 C28 . . . . 175.6(2) ?
    K2 O8 C29 C28 . . . . -32.3(3) ?
    O13 C28 C29 O8 . . . . 67.2(3) ?
    C31 N4 C30 K2 . . . . 119.3(3) ?
    C30 N4 C31 C33 . . . . 122.2(3) ?
    C30 N4 C31 C32 . . . . -119.4(3) ?
    C30 N4 C31 C34 . . . . 1.2(4) ?
    C40 N6 C35 O14 . . . . 13.1(4) ?
    C40 N6 C35 N5 . . . . -169.7(2) ?
    C36 N5 C35 O14 . . . . -25.0(4) ?
    C36 N5 C35 N6 . . . . 157.7(2) ?
    C35 N5 C36 C38 . . . . 67.4(3) ?
    C35 N5 C36 C37 . . . . -55.5(3) ?
    C35 N5 C36 C39 . . . . -174.4(2) ?
    C35 N6 C40 C41 . . . . -66.7(3) ?
    C35 N6 C40 C43 . . . . 174.7(2) ?
    C35 N6 C40 C42 . . . . 55.9(3) ?
loop_
    _geom_hbond_atom_site_label_D
    _geom_hbond_atom_site_label_H
    _geom_hbond_atom_site_label_A
    _geom_hbond_site_symmetry_A
    _geom_hbond_distance_DH
    _geom_hbond_distance_HA
    _geom_hbond_distance_DA
    _geom_hbond_angle_DHA
    O7 H7A N1 . 0.81(4) 2.11(4) 2.862(3) 154(3)
    O7 H7B N3 . 0.95(4) 1.85(4) 2.788(4) 173(4)
    N5 H5 N2 . 0.80(3) 2.26(3) 3.024(3) 162(3)
    N6 H6 N2 . 0.82(3) 2.29(3) 3.071(3) 160(3)
_shelx_space_group_comment
;
The symmetry employed for this shelxl refinement is uniquely defined
by the following loop, which should always be used as a source of
symmetry information in preference to the above space-group names.
They are only intended as comments.
;
_shelx_estimated_absorpt_T_min     0.895
_shelx_estimated_absorpt_T_max     0.967
_shelx_hkl_file
;
   1   0   0   -0.02    0.03
   2   0   0    0.76    0.09
   2   0   0    0.78    0.13
  -2   0   0    0.81    0.13
  -3   0   0   -0.09    0.09
   3   0   0   -0.03    0.10
   3   0   0   -0.16    0.08
   4   0   0  245.26    2.96
  -4   0   0  251.46    3.00
   4   0   0  247.90    2.76
   5   0   0    0.02    0.15
  -5   0   0    0.21    0.20
   5   0   0    0.09    0.20
  -6   0   0   57.08    1.15
   6   0   0   55.17    1.13
   6   0   0   57.14    0.91
   7   0   0   -0.27    0.26
   7   0   0    0.15    0.20
  -7   0   0   -0.03    0.22
  -8   0   0  113.99    1.97
   8   0   0  110.84    1.92
   8   0   0  113.66    1.60
   9   0   0    0.08    0.20
   9   0   0    0.02    0.28
  -9   0   0   -0.07    0.25
  10   0   0   11.59    0.52
 -10   0   0   12.84    0.72
  10   0   0   11.83    0.76
  11   0   0    0.33    0.24
  11   0   0    0.05    0.35
 -11   0   0   -0.16    0.28
 -12   0   0    0.17    0.30
  12   0   0    0.55    0.40
  12   0   0    0.05    0.26
  13   0   0    0.19    0.27
 -13   0   0   -0.13    0.34
  13   0   0   -0.29    0.42
 -14   0   0   20.74    1.10
  14   0   0   21.18    0.79
  14   0   0   22.42    1.19
  15   0   0   -0.51    0.49
  15   0   0   -0.08    0.32
 -15   0   0    0.20    0.39
 -16   0   0   33.32    1.43
  16   0   0   33.56    1.52
  17   0   0    0.31    0.58
 -17   0   0   -0.08    0.44
  18   0   0    8.63    1.17
 -18   0   0    9.15    0.98
  19   0   0    0.62    0.65
 -19   0   0   -0.01    0.45
 -20   0   0   15.78    1.21
  20   0   0   14.95    1.39
 -21   0   0    0.36    0.52
  21   0   0    0.64    0.75
 -22   0   0    5.60    0.91
  22   0   0    6.17    1.06
  23   0   0    0.20    0.75
 -23   0   0   -0.19    0.52
  24   0   0   -0.30    0.74
 -24   0   0   -0.13    0.55
 -25   0   0    0.27    0.61
  25   0   0   -0.20    0.81
  26   0   0   11.46    1.48
 -26   0   0   11.92    1.37
   0  -1   0   -0.03    0.08
   0   1   0   -0.06    0.08
   0   1   0    0.04    0.08
  -1  -1   0    7.80    0.22
   1   1   0    8.26    0.28
  -1   1   0    7.77    0.27
   1   1   0    8.15    0.26
  -1   1   0    8.16    0.26
  -2  -1   0   53.53    0.67
   2   1   0   55.87    0.87
  -2   1   0   57.30    0.89
  -2   1   0   55.60    0.85
  -2  -1   0   57.00    0.85
   2  -1   0   55.77    0.88
   3   1   0    0.82    0.18
  -3   1   0    0.84    0.18
  -3  -1   0    0.85    0.17
  -3   1   0    1.11    0.19
   3  -1   0    1.10    0.19
   4  -1   0  315.39    3.65
   4   1   0  310.18    3.71
  -4   1   0  315.33    3.73
  -4  -1   0  309.58    3.70
  -4   1   0  315.57    3.69
  -5   1   0  949.83   10.19
   5  -1   0  942.09   10.09
  -5   1   0  936.04   10.21
  -5  -1   0  924.38   10.20
   5   1   0  946.37   10.20
  -6  -1   0   81.95    1.48
  -6   1   0   83.42    1.46
  -6   1   0   82.07    1.49
   6  -1   0   83.11    1.37
   6   1   0   81.26    1.49
   7   1   0   23.83    0.85
  -7   1   0   23.72    0.83
  -7   1   0   23.65    0.80
  -7  -1   0   23.36    0.79
   7  -1   0   24.90    0.74
   8   1   0  148.17    1.73
  -8  -1   0  146.80    2.38
   8  -1   0  149.07    2.17
  -8   1   0  144.37    2.35
  -8   1   0  150.95    2.36
   8   1   0  149.08    2.39
   9  -1   0   48.24    1.09
  -9   1   0   47.22    1.26
  -9   1   0   47.29    1.23
  -9  -1   0   47.65    1.25
   9   1   0   47.37    1.28
   9   1   0   47.98    0.75
 -10   1   0    3.60    0.51
  10  -1   0    3.07    0.40
  10   1   0    3.37    0.29
  10   1   0    3.16    0.51
 -10   1   0    2.93    0.48
 -10  -1   0    2.87    0.44
  11   1   0   77.12    1.80
 -11   1   0   76.25    1.79
  11  -1   0   75.54    1.50
 -11  -1   0   73.91    1.75
  11   1   0   73.92    1.11
 -11   1   0   76.89    1.75
 -12  -1   0   17.24    0.91
  12   1   0   16.21    0.50
  12  -1   0   16.51    0.94
  12   1   0   16.79    0.99
 -12   1   0   17.78    0.91
  12  -1   0   16.81    0.76
  13   1   0    1.14    0.24
 -13  -1   0    1.31    0.44
  13  -1   0    1.09    0.39
  13  -1   0    1.21    0.47
 -13   1   0    1.26    0.42
  13   1   0    1.29    0.53
 -14   1   0   12.46    0.89
 -14  -1   0   11.97    0.89
  14  -1   0   10.27    0.96
  14  -1   0   11.15    0.76
  14   1   0   12.40    1.04
  15   1   0   53.38    1.80
  15  -1   0   53.75    1.41
 -15  -1   0   52.93    1.71
  15  -1   0   55.53    1.78
 -15   1   0   54.12    1.71
  16   1   0    1.31    0.64
 -16  -1   0    1.05    0.50
  16  -1   0    1.17    0.45
  16  -1   0    0.52    0.55
 -16   1   0    1.61    0.54
  17  -1   0    1.34    0.62
  17   1   0    0.97    0.68
  17  -1   0    1.38    0.48
 -17  -1   0    2.14    0.59
 -17   1   0    2.22    0.60
  18   1   0   44.21    1.87
  18  -1   0   41.50    1.78
 -18   1   0   41.49    1.68
 -18  -1   0   42.68    1.69
  19  -1   0    4.23    0.85
 -19  -1   0    2.70    0.68
 -19   1   0    3.89    0.74
  19   1   0    1.72    0.77
  20   1   0    5.76    0.98
 -20   1   0    5.46    0.85
  20  -1   0    5.93    0.96
 -20  -1   0    5.91    0.87
  21   1   0   -0.70    0.65
 -21   1   0    0.27    0.52
 -21  -1   0    0.07    0.49
  21  -1   0   -1.15    0.61
 -22   1   0   10.83    1.15
  22   1   0    9.36    1.21
  22  -1   0   11.16    1.38
 -22  -1   0   11.16    1.17
  23   1   0   10.58    1.42
 -23  -1   0    9.20    1.20
 -23   1   0   10.08    1.16
  23  -1   0   10.70    1.43
 -24  -1   0    7.79    1.11
  24   1   0    8.71    1.27
  24  -1   0    7.53    1.22
 -24   1   0    8.62    1.16
  25   1   0   -0.76    0.78
 -25  -1   0    0.49    0.65
  25  -1   0    0.53    0.86
 -25   1   0    0.31    0.60
  26  -1   0    1.06    0.96
 -26  -1   0    0.33    0.67
 -26   1   0    1.57    0.75
  26   1   0    1.12    0.93
   0   2   0    5.92    0.41
   0  -2   0    5.25    0.39
   0   2   0    5.92    0.41
  -1   2   0   25.34    0.64
   1   2   0   25.31    0.67
   1  -2   0   25.20    0.66
  -1  -2   0   24.27    0.60
   1   2   0   24.61    0.64
  -2  -2   0    6.27    0.35
   2   2   0    6.18    0.45
  -2   2   0    6.61    0.44
  -2   2   0    6.28    0.43
   2  -2   0    6.38    0.46
   2   2   0    6.19    0.42
   3  -2   0  132.67    1.95
   3   2   0  134.57    1.94
   3   2   0  132.80    1.91
  -3  -2   0  132.14    1.63
  -3   2   0  129.85    1.84
  -3   2   0  133.70    1.94
  -4  -2   0   39.81    0.90
  -4  -2   0   39.56    0.63
   4  -2   0   40.18    0.96
   4   2   0   42.03    0.99
  -4   2   0   41.82    0.97
  -4   2   0   39.57    0.89
   5  -2   0   45.03    1.06
  -5   2   0   44.86    1.06
   5   2   0   46.36    1.09
  -5  -2   0   44.48    1.02
  -5   2   0   46.51    1.02
  -6   2   0    6.38    0.51
   6  -2   0    5.53    0.52
   6   2   0    5.59    0.58
  -6   2   0    6.24    0.49
  -6  -2   0    5.75    0.47
  -7  -2   0   73.28    1.50
  -7   2   0   75.15    1.54
   7  -2   0   74.55    1.48
  -7   2   0   76.33    1.48
   7   2   0   73.67    1.54
   8  -2   0    6.03    0.58
  -8  -2   0    6.01    0.56
   8   2   0    7.33    0.66
  -8   2   0    6.37    0.57
  -8   2   0    7.09    0.56
  -9   2   0    3.15    0.45
   9  -2   0    3.08    0.45
   9   2   0    3.56    0.51
  -9  -2   0    2.85    0.43
  -9   2   0    3.00    0.43
 -10  -2   0   33.59    1.14
  10   2   0   32.70    1.18
 -10   2   0   31.99    1.14
 -10   2   0   33.66    1.10
  10  -2   0   33.02    1.06
  11  -2   0   12.89    0.81
 -11   2   0   14.88    0.89
  11   2   0   12.56    0.92
 -11  -2   0   12.35    0.79
 -11   2   0   13.34    0.80
  12   2   0   -0.04    0.45
 -12   2   0    0.02    0.37
 -12   2   0    0.02    0.32
  12  -2   0    0.35    0.40
 -12  -2   0   -0.57    0.30
  13   2   0    6.60    0.80
 -13  -2   0    7.12    0.75
 -13   2   0    6.68    0.82
  13  -2   0    6.32    0.74
 -13   2   0    5.78    0.72
 -14   2   0    1.66    0.56
 -14  -2   0    1.77    0.51
 -14   2   0    1.65    0.48
  14  -2   0    1.56    0.50
  14   2   0    1.40    0.61
 -15   2   0    0.69    0.44
 -15  -2   0   -0.08    0.42
  15  -2   0    0.62    0.47
 -15   2   0   -0.32    0.48
  15   2   0    0.91    0.63
  16  -2   0    0.25    0.48
 -16   2   0   -0.10    0.44
  16   2   0    1.28    0.66
 -16  -2   0    0.30    0.46
 -16   2   0   -0.45    0.47
 -17   2   0    0.64    0.47
 -17  -2   0    0.67    0.51
  17   2   0    0.98    0.68
  17  -2   0    0.35    0.50
  17  -2   0    0.45    0.61
  18   2   0    4.73    0.91
  18  -2   0    4.90    0.69
 -18   2   0    4.88    0.77
 -18  -2   0    6.48    0.91
  18  -2   0    4.63    0.86
  19   2   0    1.20    0.73
  19  -2   0    1.01    0.69
 -19  -2   0    1.85    0.64
  19  -2   0    0.11    0.51
 -19   2   0    2.00    0.61
 -20   2   0    8.36    1.00
 -20  -2   0    6.95    0.94
  20  -2   0    7.99    1.06
  20   2   0    7.53    1.06
 -21  -2   0    1.28    0.62
 -21   2   0    1.97    0.70
  21  -2   0    2.55    0.81
  21   2   0    1.74    0.84
 -22  -2   0   21.68    1.48
  22   2   0   19.18    1.67
 -22   2   0   19.14    1.43
  22  -2   0   18.85    1.56
  23   2   0    1.45    0.88
 -23   2   0   -0.03    0.57
  23  -2   0   -0.29    0.73
 -23  -2   0    1.18    0.63
  24   2   0    3.00    0.96
  24  -2   0    2.56    0.90
 -24  -2   0    1.09    0.70
 -24   2   0    1.06    0.70
 -25  -2   0    3.57    0.89
  25   2   0    2.60    1.03
 -25   2   0    2.81    0.80
  25  -2   0    2.04    0.94
   0  -3   0   -0.09    0.27
   0   3   0   -0.09    0.26
   0   3   0   -0.05    0.29
   1  -3   0    2.16    0.36
  -1   3   0    1.90    0.34
   1   3   0    2.33    0.37
   1   3   0    2.16    0.36
  -1  -3   0    2.30    0.34
  -1   3   0    2.08    0.36
   2   3   0    0.09    0.28
  -2   3   0    0.21    0.29
  -2   3   0    0.39    0.27
  -2  -3   0    0.09    0.25
   2  -3   0    0.09    0.30
   2   3   0    0.54    0.30
  -3   3   0  145.85    2.27
   3  -3   0  144.38    2.27
   3   3   0  147.40    2.27
  -3  -3   0  147.79    1.98
  -3   3   0  148.07    2.16
   3   3   0  146.52    2.21
   4  -3   0   95.06    1.76
  -4  -3   0   95.14    1.39
   4   3   0   95.15    1.71
  -4   3   0   98.76    1.65
   4   3   0   94.29    1.73
  -4   3   0   95.72    1.74
  -5   3   0   43.94    1.05
   5   3   0   42.42    1.12
  -5  -3   0   41.57    0.76
  -5   3   0   44.13    1.15
   5  -3   0   40.92    1.13
   5   3   0   41.79    1.13
  -6   3   0   38.05    1.02
   6   3   0   37.50    1.12
   6  -3   0   36.30    1.11
  -6  -3   0   38.84    0.66
  -6  -3   0   38.24    1.03
  -6   3   0   36.71    1.10
   7  -3   0   75.63    1.65
  -7   3   0   77.24    1.67
  -7   3   0   75.86    1.54
   7   3   0   74.26    1.64
  -7  -3   0   76.09    1.59
   8   3   0   18.81    0.92
  -8  -3   0   18.79    0.83
   8  -3   0   18.77    0.90
  -8   3   0   19.33    0.81
  -8   3   0   18.11    0.86
  -9   3   0   14.07    0.84
   9   3   0   14.23    0.88
  -9   3   0   13.75    0.75
  -9  -3   0   15.03    0.79
   9  -3   0   13.92    0.86
  10  -3   0    0.23    0.42
 -10  -3   0    0.71    0.35
 -10   3   0    0.32    0.36
  10   3   0    0.14    0.45
 -10   3   0    0.46    0.34
 -11  -3   0   62.02    1.67
 -11   3   0   60.26    1.70
  11   3   0   63.04    1.73
 -11   3   0   59.87    1.57
  11  -3   0   60.83    1.64
  12  -3   0    7.66    0.86
 -12   3   0    7.96    0.74
 -12  -3   0    6.65    0.74
  12   3   0    7.94    0.97
 -12   3   0    6.43    0.80
  13  -3   0    0.74    0.52
 -13  -3   0    0.91    0.46
 -13   3   0    0.58    0.39
 -13   3   0    0.42    0.45
  13   3   0    0.77    0.58
  14  -3   0   78.19    1.98
 -14   3   0   78.67    2.03
 -14  -3   0   79.28    2.12
 -14   3   0   79.75    2.16
  14   3   0   77.20    2.16
 -15  -3   0   18.48    1.14
  15   3   0   17.25    1.33
 -15   3   0   20.41    1.24
  15  -3   0   18.39    1.14
 -15   3   0   18.53    1.12
  16  -3   0    1.89    0.65
 -16  -3   0    2.09    0.60
 -16   3   0    2.03    0.56
  16   3   0    2.48    0.74
 -16   3   0    1.27    0.59
  17   3   0    0.59    0.69
 -17  -3   0    0.84    0.54
 -17   3   0    0.11    0.44
 -17   3   0    0.95    0.59
  17  -3   0    1.68    0.61
 -18   3   0   48.12    1.78
 -18  -3   0   48.93    1.90
 -18   3   0   46.27    1.92
  18  -3   0   47.73    1.68
  18   3   0   47.71    1.99
 -19   3   0    3.92    0.85
 -19  -3   0    4.97    0.85
  19  -3   0    6.00    0.82
  19   3   0    3.99    0.88
 -19   3   0    3.49    0.74
  20   3   0    6.56    1.07
  20  -3   0    6.45    0.86
  20  -3   0    5.73    0.94
 -20  -3   0    7.61    1.06
 -20   3   0    4.99    0.83
  21   3   0    3.16    0.91
 -21  -3   0    3.23    0.82
  21  -3   0    2.66    0.82
 -21   3   0    2.84    0.75
  22  -3   0    3.50    0.93
 -22   3   0    4.43    0.86
 -22  -3   0    3.88    0.86
  22   3   0    4.05    0.94
 -23  -3   0    5.53    1.00
 -23   3   0    5.10    0.92
  23  -3   0    3.58    0.99
  23   3   0    3.49    0.98
 -24  -3   0    0.63    0.73
  24   3   0    1.14    0.86
  24  -3   0    2.98    0.93
 -24   3   0    1.11    0.71
 -25  -3   0    1.18    0.79
  25  -3   0   -0.84    0.73
 -25   3   0   -0.28    0.63
  25   3   0   -0.67    0.86
   0   4   0  536.65    6.52
   0  -4   0  534.60    6.38
   0   4   0  537.66    6.36
   1  -4   0   33.94    1.04
   1   4   0   35.74    1.09
  -1   4   0   34.35    1.00
   1   4   0   34.82    1.03
  -1   4   0   32.87    1.05
  -1  -4   0   33.15    0.97
  -2  -4   0    1.22    0.34
   2  -4   0    1.61    0.42
   2   4   0    1.23    0.39
   2   4   0    1.59    0.39
  -2   4   0    1.66    0.39
  -2   4   0    1.43    0.37
   3   4   0   40.27    1.19
  -3   4   0   41.90    1.20
   3  -4   0   42.24    1.22
   3   4   0   42.89    1.17
  -3  -4   0   42.95    1.02
  -3   4   0   42.17    1.11
  -4   4   0   45.52    1.15
   4   4   0   42.92    1.24
  -4   4   0   47.89    1.29
  -4  -4   0   46.40    1.01
   4  -4   0   45.89    1.29
   4   4   0   44.85    1.23
   5  -4   0   10.11    0.75
   5   4   0   11.16    0.79
  -5   4   0   11.06    0.73
  -5  -4   0   11.55    0.53
  -5   4   0   11.96    0.67
   5   4   0   12.02    0.77
   6   4   0   29.97    1.10
   6   4   0   31.12    1.13
  -6   4   0   30.43    1.09
  -6  -4   0   30.15    0.73
   6  -4   0   28.78    1.11
  -6   4   0   27.64    0.96
   7  -4   0    0.12    0.41
   7   4   0   -0.26    0.34
   7   4   0    0.25    0.41
  -7  -4   0    0.10    0.21
  -7   4   0    0.34    0.32
  -7   4   0    0.30    0.35
   8   4   0   10.37    0.83
  -8   4   0   11.24    0.80
  -8  -4   0   10.71    0.41
   8   4   0   11.31    0.88
   8  -4   0   12.00    0.87
  -8   4   0   11.35    0.72
   9  -4   0   17.35    1.01
   9   4   0   18.07    1.04
  -9   4   0   18.10    1.00
   9   4   0   18.04    1.05
  -9   4   0   19.17    0.89
 -10   4   0    8.41    0.72
  10  -4   0    7.89    0.91
 -10  -4   0    8.30    0.76
 -10   4   0    9.25    0.87
  10   4   0    7.46    0.93
  11  -4   0    2.89    0.67
 -11  -4   0    3.46    0.59
 -11   4   0    3.20    0.55
  11   4   0    3.94    0.69
 -11   4   0    3.85    0.63
 -12   4   0    4.90    0.70
 -12   4   0    4.78    0.63
  12  -4   0    4.62    0.75
  12   4   0    3.92    0.73
 -12  -4   0    3.85    0.63
  13   4   0    0.64    0.61
 -13   4   0    0.14    0.47
  13  -4   0   -0.15    0.53
 -13  -4   0    0.33    0.43
 -13   4   0    0.18    0.40
 -14   4   0   -0.07    0.42
  14   4   0    0.79    0.65
 -14  -4   0    0.30    0.47
  14  -4   0   -0.66    0.54
 -14   4   0   -0.10    0.47
  15  -4   0    0.94    0.65
 -15   4   0    1.10    0.60
  15   4   0    2.25    0.74
 -15   4   0    1.96    0.57
 -15  -4   0    1.46    0.58
  16   4   0   -0.08    0.67
 -16  -4   0   -0.96    0.46
 -16   4   0    0.68    0.49
 -16   4   0    0.57    0.54
  16  -4   0    0.90    0.60
  17   4   0   -0.09    0.67
 -17   4   0    0.01    0.54
 -17  -4   0   -0.55    0.51
 -17   4   0    0.34    0.49
  17  -4   0    0.36    0.58
 -18  -4   0   -0.49    0.48
 -18   4   0    0.25    0.45
 -18   4   0    0.67    0.58
  18   4   0    0.08    0.70
  18  -4   0    0.20    0.60
 -19   4   0   40.11    1.71
 -19   4   0   37.07    1.85
  19   4   0   37.05    1.91
  19  -4   0   41.94    1.75
 -19  -4   0   39.23    1.82
 -20  -4   0   -0.26    0.64
 -20   4   0    0.16    0.52
  20  -4   0    0.41    0.59
  20   4   0    0.48    0.78
 -20   4   0    0.11    0.62
 -21   4   0    7.27    1.02
 -21  -4   0    7.28    1.07
  21  -4   0    7.62    1.01
  21   4   0    6.39    1.09
 -21   4   0    6.05    1.07
 -22  -4   0    4.27    0.94
  22   4   0    3.02    1.00
 -22   4   0    3.51    0.83
  22  -4   0    2.87    0.84
  22  -4   0    4.05    0.99
  23   4   0    3.86    1.10
 -23   4   0    3.89    0.86
 -23  -4   0    5.22    1.00
  23  -4   0    5.45    1.04
  24  -4   0    1.38    0.89
 -24  -4   0    1.82    0.85
 -24   4   0    1.01    0.70
  24   4   0    0.73    0.99
   0   5   0   -0.20    0.35
   0  -5   0   -0.31    0.34
   0   5   0   -0.27    0.40
  -1  -5   0   76.14    1.64
   1   5   0   75.97    1.69
  -1   5   0   75.96    1.67
   1  -5   0   72.72    1.69
   1   5   0   79.10    1.82
  -1   5   0   74.11    1.77
   2   5   0    0.25    0.40
   2   5   0   -0.15    0.41
   2  -5   0   -0.17    0.38
  -2   5   0    0.09    0.37
  -2  -5   0    0.30    0.35
  -2   5   0    0.09    0.36
  -3   5   0   45.63    1.27
   3   5   0   46.14    1.41
   3   5   0   47.06    1.37
  -3  -5   0   45.04    1.18
   3  -5   0   43.95    1.38
  -3   5   0   45.36    1.39
  -4   5   0   13.36    0.89
   4  -5   0   13.01    0.90
   4   5   0   13.47    0.92
  -4  -5   0   12.85    0.69
  -4   5   0   12.49    0.79
   4   5   0   13.00    0.89
  -5  -5   0   56.05    1.23
   5  -5   0   53.29    1.58
   5   5   0   54.48    1.52
  -5   5   0   53.10    1.39
   5   5   0   53.64    1.56
  -5   5   0   55.27    1.57
  -6   5   0    1.83    0.45
   6   5   0    1.73    0.52
   6   5   0    1.49    0.52
  -6  -5   0    1.33    0.36
  -6   5   0    1.57    0.47
   6  -5   0    2.06    0.60
   7   5   0   23.35    1.15
  -7   5   0   24.26    1.14
  -7  -5   0   22.11    0.73
   7  -5   0   24.02    1.19
  -7   5   0   23.31    0.99
   7   5   0   23.56    1.22
  -8   5   0   88.84    1.91
   8   5   0   86.05    2.11
   8  -5   0   84.97    2.13
  -8   5   0   87.05    2.13
   8   5   0   89.15    2.13
   9   5   0   18.43    1.14
  -9   5   0   16.73    0.93
   9  -5   0   18.75    1.18
   9   5   0   17.03    1.15
  -9   5   0   16.01    1.07
  10   5   0    1.35    0.61
  10  -5   0    2.22    0.68
 -10   5   0    2.40    0.60
  10   5   0    1.24    0.62
 -10   5   0    1.47    0.46
 -11   5   0   32.68    1.46
  11   5   0   32.96    1.50
  11  -5   0   30.86    1.47
  11   5   0   31.82    1.51
 -11   5   0   34.26    1.30
  12   5   0   58.26    1.94
  12   5   0   64.64    2.06
  12  -5   0   60.19    1.93
 -12   5   0   64.04    1.78
 -12   5   0   60.07    1.96
  13   5   0    0.54    0.67
 -13   5   0   -0.26    0.49
  13   5   0    0.89    0.69
  13  -5   0   -0.07    0.62
 -13   5   0    0.04    0.42
  14   5   0    1.89    0.73
 -14   5   0    0.65    0.44
 -14   5   0    0.33    0.53
  14  -5   0    0.36    0.64
  14   5   0    1.29    0.72
 -15   5   0   48.60    1.90
  15   5   0   45.00    1.93
 -15   5   0   49.93    1.72
  15   5   0   47.37    1.91
  15  -5   0   51.01    1.92
  16   5   0   -0.44    0.65
 -16   5   0    0.73    0.60
  16   5   0    1.30    0.76
 -16  -5   0    0.45    0.55
  16  -5   0    1.36    0.72
 -16   5   0   -0.15    0.48
  17   5   0    1.18    0.77
 -17   5   0    2.82    0.62
  17  -5   0    1.17    0.72
 -17  -5   0    1.84    0.68
 -17   5   0    2.06    0.70
 -18  -5   0    1.35    0.65
  18  -5   0    0.04    0.68
 -18   5   0    0.41    0.52
 -18   5   0    0.31    0.59
  18   5   0   -0.79    0.67
  19  -5   0   13.99    1.37
 -19  -5   0   15.26    1.37
 -19   5   0   12.77    1.15
 -19   5   0   12.63    1.32
  19   5   0   12.62    1.43
  20  -5   0    3.81    0.93
 -20   5   0    4.44    0.94
 -20   5   0    4.57    0.83
 -20  -5   0    3.29    0.86
  20   5   0    3.50    0.97
 -21   5   0    3.24    0.88
 -21   5   0    3.04    0.76
  21  -5   0    3.00    0.89
  21   5   0    1.51    0.88
 -21  -5   0    2.80    0.85
 -22   5   0    1.57    0.79
 -22   5   0    0.04    0.63
  22   5   0   -1.23    0.72
  22  -5   0    0.29    0.75
 -22  -5   0    1.62    0.80
 -23   5   0    5.25    1.09
  23   5   0    5.65    1.16
 -23  -5   0    5.06    1.01
  23  -5   0    5.32    1.06
   0   6   0   43.96    1.40
   0   6   0   42.66    1.49
   0  -6   0   42.04    1.41
  -1  -6   0   24.04    1.09
   1   6   0   24.86    1.14
  -1   6   0   24.40    1.09
  -1   6   0   25.11    1.20
   1  -6   0   23.60    1.14
   1   6   0   25.53    1.24
   2   6   0    0.52    0.50
  -2   6   0    0.50    0.48
  -2   6   0    1.01    0.51
   2  -6   0    0.98    0.52
   2   6   0    1.53    0.54
  -2  -6   0    1.13    0.48
  -3   6   0    7.52    0.87
   3   6   0    7.77    0.91
   3   6   0    6.64    0.78
   3  -6   0    7.59    0.91
  -3  -6   0    6.87    0.74
  -3   6   0    8.05    0.78
  -4   6   0   -0.24    0.43
   4   6   0   -0.09    0.49
  -4   6   0    0.32    0.44
   4  -6   0    0.22    0.53
  -4  -6   0    0.34    0.40
   4   6   0    0.12    0.50
   5   6   0    6.10    0.76
  -5   6   0    5.47    0.72
  -5  -6   0    5.50    0.64
   5  -6   0    5.52    0.76
   5   6   0    4.93    0.73
  -5   6   0    5.32    0.70
  -6   6   0    5.50    0.70
   6  -6   0    5.28    0.78
  -6   6   0    5.90    0.76
  -6  -6   0    5.48    0.74
   6   6   0    7.84    0.97
   6   6   0    3.89    0.71
  -7   6   0   19.66    1.18
   7   6   0   22.87    1.28
   7   6   0   19.93    1.20
  -7   6   0   20.15    1.00
   7  -6   0   20.67    1.29
   8   6   0    0.13    0.57
  -8   6   0    0.64    0.51
   8  -6   0    0.33    0.60
   8   6   0   -0.31    0.57
  -8   6   0    0.03    0.41
  -9   6   0   68.84    2.06
   9   6   0   71.20    2.09
   9   6   0   64.70    2.03
  -9   6   0   67.97    1.79
   9  -6   0   66.66    2.06
  10   6   0   17.15    1.26
  10  -6   0   19.14    1.33
 -10   6   0   18.51    1.03
  10   6   0   20.83    1.35
 -10   6   0   17.62    1.24
  11   6   0    4.28    0.83
 -11   6   0    6.48    0.78
  11  -6   0    5.76    0.91
  11   6   0    5.02    0.85
 -11   6   0    5.25    0.81
 -12   6   0    5.13    1.05
  12  -6   0    4.28    0.86
  12   6   0    4.69    0.87
  12   6   0    3.32    0.81
 -12   6   0    3.13    0.73
  13  -6   0   42.90    1.86
  13   6   0   42.34    1.81
 -13   6   0   41.16    1.80
  13   6   0   42.86    1.87
  14   6   0   -0.86    0.63
 -14   6   0    1.12    0.62
  14  -6   0    1.85    0.75
  14   6   0    1.26    0.75
  15   6   0    9.41    1.23
  15   6   0    9.90    1.34
 -15   6   0    8.28    1.12
  15  -6   0    7.40    1.05
  16   6   0   15.41    1.52
  16  -6   0   19.11    1.47
  16   6   0   16.59    1.52
 -16   6   0   15.96    1.39
  17   6   0    3.03    0.97
  17   6   0    4.84    0.99
 -17   6   0    3.39    0.82
  17  -6   0    3.99    0.94
  18   6   0    3.72    0.97
  18   6   0    3.14    0.98
  18  -6   0    4.88    1.01
 -18   6   0    5.57    0.98
  19   6   0    7.39    1.21
  19   6   0    8.02    1.29
  19  -6   0    8.41    1.15
 -19   6   0    9.08    1.25
 -20   6   0    0.79    0.75
  20   6   0    0.86    0.91
  20  -6   0    0.28    0.80
  20   6   0    0.33    0.93
  21  -6   0    5.69    1.09
  21   6   0    3.33    1.10
  21   6   0    3.85    1.08
 -21   6   0    3.27    0.96
   0   7   0    0.88    0.55
   0  -7   0   -0.07    0.50
   1  -7   0    0.12    0.54
  -1  -7   0    0.21    0.50
  -1   7   0    0.40    0.52
   1   7   0    0.05    0.52
  -2   7   0    8.65    0.98
  -2  -7   0    8.69    0.91
   2   7   0    8.30    1.03
   2  -7   0    8.78    0.99
   3   7   0   43.39    1.96
  -3   7   0   42.05    1.63
  -3  -7   0   42.92    1.43
   3  -7   0   42.55    1.61
   3   7   0   43.24    1.70
  -4  -7   0    8.49    0.86
   4   7   0    7.74    0.90
   4   7   0    5.70    0.86
   4  -7   0    8.93    1.06
  -4   7   0    7.25    0.97
   5  -7   0   11.88    1.16
  -5   7   0   12.38    1.13
   5   7   0   12.89    1.14
   5   7   0   13.04    1.13
  -6   7   0    5.69    0.79
   6   7   0    7.04    0.92
   6  -7   0    7.10    0.91
   6   7   0    8.69    1.06
   7   7   0   -0.32    0.63
  -7   7   0    1.47    0.60
   7   7   0    1.58    0.66
   7  -7   0    0.98    0.69
   8  -7   0    1.55    0.76
   8   7   0    3.45    0.79
   8   7   0    2.02    0.71
  -8   7   0    2.50    0.66
   9   7   0    0.98    0.66
  -9   7   0    0.30    0.56
   9   7   0    0.73    0.64
   9  -7   0    0.38    0.66
  10   7   0   -0.26    0.59
 -10   7   0    0.87    0.59
  10  -7   0   -0.28    0.67
  10   7   0    0.06    0.65
  11   7   0    5.51    0.92
  11  -7   0    4.05    0.87
  11   7   0    1.89    0.76
 -11   7   0    3.67    0.79
  12   7   0   14.21    1.31
  12  -7   0   10.08    1.28
  12   7   0   11.15    1.27
 -12   7   0   11.07    1.22
 -13   7   0   -0.84    0.54
  13   7   0    1.54    0.76
  13  -7   0    0.04    0.68
  13   7   0    0.84    0.77
 -14   7   0    1.38    0.73
  14   7   0    1.01    0.79
  14  -7   0    2.45    0.87
  14   7   0    1.27    0.76
 -15   7   0   14.22    1.41
  15  -7   0   13.81    1.47
  15   7   0   10.22    1.24
  15   7   0   12.70    1.46
  16  -7   0    0.88    0.82
 -16   7   0    2.72    0.82
  16   7   0    0.53    0.84
  16   7   0    2.24    0.92
  17  -7   0    1.00    0.81
  17   7   0   -0.56    0.86
 -17   7   0    1.27    0.76
  17   7   0   -0.82    0.81
  18   7   0    6.81    1.25
  18   7   0    6.75    1.20
  18  -7   0    8.12    1.18
 -18   7   0    6.93    1.09
  19   7   0    7.07    1.25
  19  -7   0    8.78    1.29
 -19   7   0   12.86    1.47
  19   7   0    7.94    1.32
   0  -8   0   10.95    1.07
   0   8   0   11.09    1.11
   1   8   0    3.37    0.74
  -1   8   0    3.92    0.76
  -1  -8   0    3.65    0.71
   1  -8   0    4.32    0.77
   2  -8   0    3.55    0.76
  -2   8   0    4.88    0.79
  -2  -8   0    4.25    0.74
   2   8   0    2.43    0.72
   3  -8   0   10.61    1.14
  -3  -8   0    9.86    1.20
   3   8   0   10.37    1.18
  -3   8   0   11.21    1.11
  -4   8   0   16.85    1.26
   4  -8   0   17.11    1.32
   4   8   0   14.85    1.29
   5  -8   0    0.67    0.70
   5   8   0    0.74    0.63
  -5   8   0    1.38    0.64
  -6   8   0   20.60    1.37
   6  -8   0   19.23    1.43
   6   8   0   19.62    1.43
   7   8   0    2.32    0.76
   7  -8   0    2.54    0.78
  -7   8   0    1.59    0.67
   8  -8   0    0.26    0.69
  -8   8   0    0.04    0.57
   8   8   0    0.97    0.68
  -9   8   0    4.57    0.86
   9   8   0    5.28    0.93
   9  -8   0    4.94    0.95
 -10   8   0    1.12    0.66
  10   8   0    2.23    0.77
  10  -8   0    1.75    0.80
  11  -8   0    0.20    0.75
 -11   8   0   -1.79    0.51
  11   8   0   -1.53    0.70
  12  -8   0   17.02    1.49
  12   8   0   16.78    1.59
 -12   8   0   15.96    1.47
  13  -8   0    5.38    1.08
 -13   8   0    6.45    1.03
  13   8   0    3.68    1.00
 -14   8   0   -0.22    0.65
  14  -8   0    0.81    0.80
  14   8   0   -0.85    0.77
  15  -8   0    0.84    0.85
  15   8   0    4.55    0.94
 -15   8   0    0.68    0.71
  16   8   0    2.77    1.03
  16  -8   0    6.02    1.16
 -16   8   0    5.46    1.07
 -17   8   0    3.05    0.95
  17   8   0    3.02    1.01
  17  -8   0    2.65    1.00
   0   9   0   -0.84    0.57
   0  -9   0    0.14    0.63
   1  -9   0    5.53    0.91
   1   9   0    5.09    0.89
  -1   9   0    3.59    0.83
  -1  -9   0    4.83    0.85
   2   9   0    0.32    0.61
   2  -9   0    0.49    0.69
  -2   9   0   -0.52    0.56
  -3   9   0   15.72    1.39
   3   9   0   15.03    1.31
   3  -9   0   16.49    1.37
   4   9   0    0.76    0.65
   4  -9   0    1.15    0.74
  -4   9   0   -0.11    0.62
  -5   9   0   -0.31    0.59
   5  -9   0   -0.46    0.67
   5   9   0   -0.59    0.62
   6   9   0    1.26    0.78
   6  -9   0    2.98    0.88
  -6   9   0    1.80    0.75
  -7   9   0   17.30    1.41
   7  -9   0   20.06    1.56
   7   9   0   20.33    1.56
   8   9   0    2.37    0.85
   8  -9   0    3.18    0.94
  -8   9   0    2.14    0.76
   9  -9   0    4.52    1.00
   9   9   0    4.65    0.96
  -9   9   0    4.95    0.96
  10   9   0    2.10    0.83
  10  -9   0    1.27    0.90
 -10   9   0    1.87    0.78
 -11   9   0   21.31    1.69
  11   9   0   15.34    1.47
  11  -9   0   16.03    1.54
  12   9   0    1.23    0.82
  12  -9   0    1.28    0.91
 -12   9   0    0.71    0.76
  13  -9   0   -0.58    0.82
 -13   9   0   -0.50    0.67
 -14   9   0    3.46    0.97
  14  -9   0    2.35    0.98
  14   9   0    2.70    1.11
   0  10   0    0.19    0.66
  -1  10   0    9.87    1.29
   1  10   0    6.39    1.01
   1 -10   0   10.03    1.27
   2  10   0    1.92    0.81
   2 -10   0    0.56    0.75
  -2  10   0    1.38    0.77
   3 -10   0   11.55    1.34
   3  10   0   10.77    1.41
  -3  10   0    9.98    1.33
  -4  10   0   -0.93    0.60
   4 -10   0    0.83    0.75
   4  10   0    0.30    0.74
  -5  10   0    1.23    0.79
   5 -10   0    2.44    0.90
   5  10   0   -0.60    0.73
   6 -10   0    3.16    0.94
  -6  10   0    3.21    0.88
   6  10   0    2.98    0.86
   7  10   0    0.43    0.81
   7 -10   0    1.87    0.88
  -7  10   0    1.38    0.76
  -8  10   0    8.26    1.18
   8 -10   0    8.68    1.22
   8  10   0    8.38    1.22
   9  10   0    1.18    0.88
   9 -10   0    1.65    0.90
  -9  10   0   -1.16    0.67
  -1   0  -1   -0.17    0.03
   1   0  -1   -0.17    0.03
  -1   0   1   -0.15    0.04
   1   0  -1   -0.12    0.03
   2   0  -1  117.46    1.43
  -2   0  -1  117.33    1.42
  -2   0   1  120.84    1.45
  -2   0  -1  114.44    1.40
   2   0  -1  114.52    1.32
  -2   0  -1  115.03    1.32
   3   0  -1   -0.11    0.09
  -3   0   1   -0.09    0.11
  -3   0  -1   -0.17    0.11
   3   0  -1   -0.07    0.10
  -3   0  -1   -0.09    0.07
  -3   0  -1   -0.16    0.10
  -4   0  -1  113.75    1.36
  -4   0  -1  110.13    1.54
   4   0  -1  107.64    1.55
  -4   0  -1  110.05    1.57
  -4   0   1  110.18    1.58
   4   0  -1  111.45    1.37
   4   0   1  109.49    1.53
  -5   0  -1   -0.36    0.18
   5   0   1   -0.21    0.16
  -5   0   1   -0.29    0.19
   5   0   1   -0.32    0.20
   5   0  -1   -0.31    0.15
   5   0  -1   -0.42    0.19
   6   0  -1    1.55    0.23
  -6   0  -1    1.12    0.27
  -6   0   1    1.13    0.27
   6   0  -1    1.20    0.29
   6   0   1    0.98    0.28
   6   0   1    1.50    0.23
  -7   0   1   -0.12    0.23
   7   0   1   -0.06    0.27
   7   0  -1   -0.07    0.26
   7   0   1   -0.13    0.19
   7   0  -1   -0.19    0.20
  -7   0  -1   -0.15    0.22
   8   0  -1   66.45    1.10
  -8   0  -1   65.95    1.40
   8   0  -1   66.39    1.42
  -8   0   1   67.30    1.42
   8   0   1   67.87    1.12
   8   0   1   66.28    1.39
   9   0  -1   -0.05    0.20
   9   0  -1   -0.03    0.30
  -9   0  -1    0.01    0.24
   9   0   1   -0.09    0.28
   9   0   1    0.07    0.21
  -9   0   1    0.14    0.26
  10   0  -1  118.87    2.19
  10   0   1  117.89    1.76
  10   0   1  117.16    2.15
 -10   0   1  119.57    2.20
  10   0  -1  119.07    1.74
 -10   0  -1  118.21    2.19
  11   0  -1   -0.15    0.24
  11   0   1   -0.16    0.22
 -11   0   1   -0.16    0.28
  11   0  -1   -0.03    0.36
  11   0   1    0.37    0.37
 -11   0  -1   -0.09    0.29
  12   0   1   31.06    0.86
 -12   0   1   31.35    1.16
  12   0  -1   32.39    1.22
  12   0   1   30.09    1.18
  12   0  -1   31.84    0.84
 -12   0  -1   31.75    1.15
 -13   0  -1    0.03    0.34
 -13   0   1    0.06    0.32
  13   0  -1    0.27    0.41
  13   0   1   -0.18    0.41
  13   0   1    0.13    0.28
  13   0  -1    0.24    0.28
  14   0   1   47.71    1.59
 -14   0  -1   45.19    1.50
  14   0  -1   45.39    1.09
 -14   0   1   47.55    1.53
  14   0   1   45.68    1.11
  14   0  -1   45.96    1.59
  15   0   1    0.18    0.52
 -15   0   1   -0.05    0.39
  15   0   1   -0.47    0.30
  15   0  -1    0.02    0.53
  15   0  -1    0.14    0.33
 -15   0  -1    0.22    0.41
  16   0   1   34.70    1.62
  16   0   1   32.67    1.51
 -16   0  -1   32.13    1.39
 -16   0   1   33.87    1.43
  16   0  -1   29.74    1.47
 -17   0   1    0.06    0.44
  17   0   1    0.41    0.60
  17   0  -1    0.44    0.61
 -17   0  -1    0.58    0.47
  18   0  -1   27.86    1.59
 -18   0   1   29.03    1.45
  18   0   1   29.43    1.61
 -18   0  -1   28.64    1.42
 -19   0  -1    0.54    0.51
  19   0  -1    1.06    0.67
 -19   0   1    0.14    0.49
  19   0   1    0.03    0.63
 -20   0  -1   40.13    1.78
  20   0   1   45.79    1.98
 -20   0   1   42.07    1.78
  20   0  -1   45.24    1.99
 -21   0  -1    0.10    0.53
  21   0  -1    0.03    0.70
 -21   0   1    0.33    0.54
  21   0   1   -0.12    0.70
  22   0  -1   55.49    2.32
 -22   0   1   55.47    2.19
  22   0   1   55.98    2.30
 -22   0  -1   53.92    2.10
  23   0   1    1.64    0.84
 -23   0   1    0.39    0.57
 -23   0  -1    0.28    0.54
  23   0  -1   -0.15    0.76
 -24   0  -1    3.04    0.83
  24   0   1    3.51    1.04
  24   0  -1    4.20    1.06
 -24   0   1    4.55    0.91
 -25   0   1   -0.28    0.55
  25   0  -1    0.81    0.87
 -25   0  -1    0.44    0.63
  25   0   1    0.75    0.86
  26   0   1    3.27    1.09
  26   0  -1    2.89    1.05
 -26   0  -1    2.72    0.87
 -26   0   1    4.22    0.95
   0   1   1   23.94    0.45
   0   1   1   24.07    0.49
   0   1  -1   24.18    0.44
   0   1  -1   23.11    0.38
   0  -1  -1   22.77    0.45
   1   1  -1   -0.04    0.06
   1   1  -1   -0.01    0.10
  -1   1   1   -0.02    0.11
  -1   1   1   -0.01    0.09
   1  -1   1    0.00    0.09
  -1  -1  -1   -0.12    0.08
  -1  -1   1   -0.08    0.06
   1  -1  -1   -0.08    0.10
   1   1   1    0.06    0.11
   1   1   1   -0.07    0.09
  -1   1  -1   -0.03    0.07
  -1   1  -1   -0.11    0.09
  -2   1   1  335.63    3.79
   2   1  -1  338.53    3.79
  -2   1   1  346.33    3.78
  -2  -1  -1  328.81    3.56
   2   1  -1  330.09    3.53
   2  -1   1  338.66    3.77
  -2   1  -1  334.35    3.67
   2   1   1  333.43    3.72
  -2   1  -1  336.03    3.78
   2   1   1  336.50    3.81
   2  -1  -1  337.07    3.77
  -2  -1   1  338.11    3.72
  -3  -1  -1   12.87    0.25
  -3   1   1   13.83    0.45
   3  -1   1   13.63    0.44
  -3  -1  -1   12.55    0.42
   3   1  -1   13.56    0.47
  -3   1   1   13.67    0.45
   3   1   1   13.78    0.44
  -3   1  -1   12.81    0.39
   3  -1  -1   13.59    0.44
  -3  -1   1   13.74    0.42
  -3   1  -1   13.80    0.44
   4   1  -1  257.92    3.16
  -4  -1  -1  255.67    3.14
   4  -1   1  252.23    3.06
  -4   1   1  256.93    3.14
  -4   1   1  258.16    3.14
   4   1   1  253.32    3.09
  -4   1  -1  254.09    3.13
   4  -1  -1  256.17    3.07
  -4   1  -1  253.38    3.06
  -4  -1   1  258.27    3.12
   5   1  -1  850.07    9.37
  -5   1   1  848.20    9.36
  -5  -1  -1  866.50    9.90
   5  -1   1  858.50    9.23
  -5   1   1  861.65    9.36
  -5   1  -1  846.24    9.28
   5  -1  -1  878.78    9.25
  -5   1  -1  867.65    9.36
   5   1   1  826.98    9.29
  -5  -1   1  847.56    9.35
  -6   1   1  190.11    2.64
   6  -1   1  189.13    2.50
  -6   1   1  187.87    2.64
   6   1  -1  185.22    2.63
  -6  -1  -1  190.05    2.64
  -6   1  -1  187.74    2.57
   6  -1  -1  186.87    2.48
  -6  -1   1  189.32    2.64
   6   1   1  188.34    2.60
  -6   1  -1  188.46    2.63
  -7   1   1    5.63    0.53
  -7  -1  -1    5.49    0.48
   7  -1   1    5.05    0.46
  -7   1   1    5.24    0.48
   7   1  -1    5.68    0.59
   7   1  -1    5.16    0.23
  -7  -1   1    5.78    0.51
   7  -1  -1    5.38    0.47
  -7   1  -1    5.47    0.53
   7   1   1    5.23    0.25
  -7   1  -1    5.25    0.49
   7   1   1    5.79    0.57
  -8  -1  -1    0.86    0.28
   8   1  -1    1.23    0.16
  -8   1   1    1.28    0.32
   8   1  -1    1.72    0.40
   8  -1   1    1.03    0.29
  -8   1   1    1.43    0.35
   8  -1  -1    1.02    0.29
  -8   1  -1    1.47    0.34
  -8  -1   1    0.93    0.29
   8   1   1    1.18    0.17
   8   1   1    1.13    0.36
  -8   1  -1    1.34    0.31
   9   1  -1   17.16    0.41
   9   1  -1   17.38    0.85
  -9   1   1   17.56    0.82
   9  -1   1   18.60    0.69
  -9  -1  -1   17.55    0.78
  -9   1   1   17.23    0.79
   9   1   1   18.71    0.85
  -9   1  -1   17.90    0.77
   9   1   1   18.10    0.44
   9  -1  -1   17.03    0.68
  -9  -1   1   17.67    0.79
  -9   1  -1   18.01    0.83
 -10   1   1   28.38    1.02
  10   1  -1   30.21    0.59
 -10  -1  -1   30.57    1.05
 -10   1   1   30.10    1.07
  10  -1   1   29.62    0.89
  10   1  -1   30.26    1.12
  10  -1  -1   29.98    0.89
  10   1   1   28.59    1.08
 -10   1  -1   30.81    1.08
 -10  -1   1   30.98    1.06
 -10   1  -1   30.20    1.02
  10   1   1   28.48    0.61
  11  -1   1   37.67    1.03
  11   1  -1   37.70    0.71
 -11   1   1   38.40    1.25
 -11  -1  -1   37.53    1.23
 -11   1   1   39.07    1.24
  11   1  -1   37.64    1.28
 -11  -1   1   39.18    1.24
 -11   1  -1   42.22    1.30
 -11   1  -1   39.69    1.21
  11  -1  -1   37.90    1.03
  11   1   1   38.38    0.74
  11   1   1   38.44    1.27
  12   1  -1   24.83    1.14
 -12   1   1   25.61    1.07
  12  -1   1   24.23    0.87
 -12  -1  -1   25.25    1.06
  12   1  -1   24.78    0.60
  12  -1  -1   24.60    0.88
  12  -1  -1   24.40    1.08
  12   1   1   25.86    0.63
 -12   1  -1   23.59    1.03
 -12  -1   1   26.52    1.10
 -12   1  -1   25.82    1.11
  12   1   1   26.04    1.14
 -13  -1  -1    7.86    0.74
  13   1  -1    6.98    0.41
  13  -1   1    7.08    0.82
  13   1  -1    7.59    0.89
 -13   1   1    6.48    0.70
  13  -1   1    6.65    0.63
 -13  -1   1    7.75    0.77
  13   1   1    6.60    0.42
  13  -1  -1    6.15    0.81
  13  -1  -1    6.91    0.64
  13   1   1    6.25    0.75
 -13   1  -1    7.55    0.72
 -14   1   1    1.22    0.46
  14   1  -1    1.58    0.59
  14  -1   1    0.84    0.40
  14  -1   1    0.36    0.50
 -14  -1  -1    1.68    0.48
  14  -1  -1    1.34    0.54
 -14  -1   1    1.17    0.45
  14  -1  -1    1.10    0.41
  14   1   1    0.55    0.55
 -14   1  -1    1.28    0.47
  15  -1   1   17.57    0.89
  15  -1   1   18.44    1.17
 -15  -1  -1   18.41    1.07
  15   1  -1   17.58    1.21
 -15   1   1   18.41    1.10
  15  -1  -1   17.77    1.17
 -15   1  -1   17.62    1.07
 -15  -1   1   17.44    1.05
  15  -1  -1   16.62    0.88
  15   1   1   15.91    1.19
  16   1  -1   12.42    1.19
 -16   1   1   14.60    1.08
  16  -1   1   14.03    0.87
  16  -1   1   14.63    1.15
 -16  -1  -1   14.62    1.03
 -16   1  -1   15.19    1.06
  16  -1  -1   14.53    0.88
  16  -1  -1   12.65    1.12
 -16  -1   1   15.12    1.04
  16   1   1   15.41    1.21
  17   1  -1   10.68    1.19
 -17  -1  -1   10.17    0.96
 -17   1   1    9.79    0.95
  17  -1   1    9.80    1.10
  17  -1   1    8.65    0.82
 -17   1  -1   11.83    1.02
 -17  -1   1   10.03    1.02
  17  -1  -1    9.88    1.12
  17  -1  -1    9.38    0.81
  17   1   1   10.64    1.23
 -18   1   1    7.60    0.92
  18   1  -1    8.74    1.20
  18  -1   1    8.64    1.13
 -18  -1  -1    9.81    1.00
 -18  -1   1    9.28    0.97
  18  -1  -1    9.60    1.17
 -18   1  -1    8.35    0.99
  18   1   1    8.17    1.02
  19  -1   1    3.98    0.83
 -19   1   1    5.18    0.81
  19   1  -1    4.88    0.93
 -19  -1  -1    4.24    0.75
 -19   1  -1    5.09    0.80
 -19  -1   1    4.71    0.80
  19   1   1    3.46    0.84
  19  -1  -1    5.37    0.91
  20   1  -1    1.66    0.83
  20  -1   1    1.30    0.73
 -20  -1  -1    1.96    0.64
 -20   1   1    1.53    0.63
 -20  -1   1    1.33    0.57
 -20   1  -1    2.27    0.67
  20  -1  -1    3.06    0.83
  20   1   1    1.89    0.78
  21  -1   1    6.60    1.03
  21   1  -1    6.65    1.07
 -21   1   1    6.26    0.94
 -21  -1  -1    6.85    0.97
 -21   1  -1    5.64    0.89
  21   1   1    8.26    1.12
  21  -1  -1    5.26    0.97
 -21  -1   1    5.43    0.87
 -22   1   1    1.85    0.69
 -22  -1  -1    2.88    0.77
  22   1  -1    3.22    0.89
  22  -1   1    3.16    0.90
  22   1   1    2.08    0.89
  22  -1  -1    2.85    0.86
 -22  -1   1    2.38    0.73
 -22   1  -1    2.42    0.72
 -23   1   1    3.95    0.85
 -23  -1  -1    3.36    0.84
  23   1  -1    3.35    0.93
  23  -1   1    3.60    0.93
 -23   1  -1    4.07    0.83
 -23  -1   1    4.62    0.90
  23  -1  -1    3.93    0.99
  23   1   1    3.84    0.96
  24   1  -1   18.89    1.68
 -24   1   1   18.08    1.44
 -24  -1  -1   17.12    1.43
  24  -1   1   19.86    1.70
 -24   1  -1   18.75    1.44
  24   1   1   17.20    1.67
  24  -1  -1   19.38    1.72
 -24  -1   1   17.47    1.45
  25   1  -1    6.34    1.17
 -25  -1  -1    7.87    1.14
 -25   1   1    5.47    1.03
  25  -1   1    8.96    1.30
  25   1   1    6.92    1.22
 -25   1  -1    7.99    1.10
 -25  -1   1    7.82    1.16
  25  -1  -1    8.13    1.25
  26  -1   1    6.88    1.27
 -26  -1  -1    5.98    1.09
  26   1  -1    5.97    1.23
 -26   1   1    4.91    0.97
 -26   1  -1    6.03    1.06
 -26  -1   1    4.94    0.99
  26  -1  -1    7.35    1.31
  26   1   1    6.20    1.19
   0   2  -1    0.12    0.21
   0  -2   1    0.00    0.20
   0  -2  -1   -0.44    0.19
   0   2   1   -0.11    0.19
   0   2  -1    0.19    0.21
   0   2   1    0.01    0.24
   1  -2   1   29.94    0.72
  -1   2   1   30.06    0.75
  -1   2   1   30.04    0.72
  -1  -2  -1   29.22    0.66
   1   2  -1   29.87    0.65
   1   2  -1   27.56    0.73
  -1  -2   1   30.20    0.65
  -1   2  -1   29.31    0.74
   1   2   1   29.99    0.74
   1   2   1   29.44    0.71
   1  -2  -1   29.24    0.73
  -1   2  -1   29.59    0.64
  -2   2   1   34.65    0.82
  -2  -2  -1   33.79    0.67
   2   2  -1   34.99    0.75
   2   2  -1   35.19    0.85
   2  -2   1   34.56    0.82
  -2   2   1   34.54    0.80
  -2   2  -1   33.43    0.70
   2   2   1   36.15    0.81
   2  -2  -1   33.44    0.82
   2   2   1   35.51    0.84
  -2   2  -1   33.76    0.81
  -2  -2   1   34.84    0.67
   3   2  -1  227.78    2.93
   3  -2   1  222.46    2.91
  -3   2   1  222.67    2.87
  -3   2   1  222.50    2.88
  -3  -2  -1  223.57    2.57
   3   2   1  221.07    2.91
  -3  -2   1  224.21    2.57
   3   2   1  226.70    2.86
  -3   2  -1  223.83    2.74
  -3  -2   1  224.85    2.78
  -3   2  -1  226.05    2.91
  -4   2   1    3.94    0.42
   4  -2   1    4.37    0.47
  -4  -2  -1    4.30    0.28
   4   2  -1    4.10    0.52
  -4   2   1    4.12    0.44
   4   2   1    4.16    0.49
   4  -2  -1    4.85    0.51
  -4   2  -1    5.19    0.40
  -4  -2   1    4.26    0.39
  -4  -2   1    3.84    0.26
   4   2   1    4.58    0.49
  -4   2  -1    4.73    0.43
  -5  -2  -1   37.06    0.94
  -5   2   1   38.42    0.99
   5  -2   1   39.87    0.99
  -5   2   1   37.67    0.96
   5   2  -1   39.17    1.01
  -5  -2  -1   36.92    0.57
  -5   2  -1   37.82    0.97
   5   2   1   39.61    0.98
  -5   2  -1   37.03    0.87
  -5  -2   1   38.06    0.92
   5  -2  -1   36.07    0.97
  -6  -2  -1   11.96    0.61
   6   2  -1   13.73    0.73
  -6   2   1   11.49    0.62
  -6   2   1   12.09    0.64
   6  -2   1   12.39    0.64
   6  -2  -1   13.59    0.69
  -6   2  -1   12.90    0.65
  -6   2  -1   13.70    0.59
   6   2   1   12.31    0.68
  -6  -2   1   12.33    0.61
  -7  -2  -1    6.09    0.51
   7   2  -1    6.05    0.62
  -7   2   1    5.50    0.54
   7  -2   1    5.91    0.54
  -7   2   1    5.80    0.52
   7   2   1    5.49    0.58
  -7  -2   1    6.27    0.50
  -7   2  -1    5.91    0.48
   7  -2  -1    6.52    0.55
  -7   2  -1    6.77    0.56
  -8   2   1   36.49    1.10
  -8  -2  -1   37.90    1.11
   8  -2   1   36.10    1.06
  -8   2   1   36.33    1.07
   8   2  -1   39.26    1.15
   8  -2  -1   39.27    1.09
  -8   2  -1   38.34    1.04
  -8  -2   1   37.67    1.09
  -8   2  -1   37.32    1.12
   8   2   1   37.41    1.12
  -9   2   1  116.96    2.21
   9  -2   1  121.53    2.11
   9   2  -1  121.78    2.24
  -9   2   1  125.38    2.21
  -9  -2  -1  122.17    2.22
  -9   2  -1  119.03    2.12
  -9   2  -1  118.39    2.21
  -9  -2   1  121.03    2.20
   9  -2  -1  120.55    2.09
   9   2   1  120.24    2.19
 -10   2   1   55.35    1.49
 -10   2   1   55.50    1.43
  10   2  -1   54.29    1.50
 -10  -2  -1   53.61    1.44
  10  -2   1   55.98    1.37
  10  -2  -1   53.65    1.35
  10   2   1   57.49    1.50
 -10   2  -1   53.98    1.39
 -10  -2   1   56.72    1.46
 -10   2  -1   54.31    1.47
 -11   2   1    3.13    0.51
 -11  -2  -1    2.63    0.48
  11   2  -1    2.52    0.53
  11  -2   1    2.51    0.47
 -11   2   1    2.42    0.44
  11  -2  -1    3.16    0.50
  11   2   1    2.98    0.55
 -11   2  -1    3.23    0.48
 -11   2  -1    3.66    0.56
 -11  -2   1    3.26    0.48
 -12  -2  -1   16.00    0.91
  12   2  -1   17.80    1.06
  12  -2   1   15.93    0.87
 -12   2   1   16.10    0.96
 -12   2   1   15.75    0.89
 -12   2  -1   15.78    0.89
 -12  -2   1   16.21    0.91
  12   2   1   16.30    1.02
  12  -2  -1   15.60    0.88
 -12   2  -1   15.16    0.96
  13   2  -1   45.78    1.60
 -13   2   1   47.82    1.57
 -13  -2  -1   48.39    1.56
  13  -2   1   49.07    1.41
 -13   2   1   46.95    1.51
  13   2   1   48.53    1.63
 -13   2  -1   48.03    1.57
 -13  -2   1   48.09    1.54
  13  -2  -1   47.30    1.40
 -13   2  -1   47.77    1.48
  14   2  -1    4.86    0.78
 -14  -2  -1    4.69    0.67
 -14   2   1    5.82    0.74
  14  -2   1    6.35    0.70
 -14   2   1    7.93    0.91
 -14   2  -1    6.91    0.77
 -14  -2   1    5.02    0.69
 -14   2  -1    5.54    0.73
  14  -2  -1    5.02    0.64
  14   2   1    5.20    0.78
 -15   2   1    2.70    0.59
  15   2  -1    2.46    0.71
  15  -2   1    1.72    0.52
 -15   2   1    2.62    0.62
 -15  -2  -1    2.05    0.55
  15   2   1    2.80    0.71
 -15  -2   1    2.88    0.59
  15  -2  -1    2.21    0.55
 -15   2  -1    1.83    0.52
 -15   2  -1    2.14    0.59
  16  -2   1    6.83    0.85
  16   2  -1    7.32    0.93
 -16   2   1    7.33    0.89
 -16  -2  -1    7.56    0.90
  16  -2  -1    8.60    1.02
 -16   2  -1    8.28    1.02
  16  -2  -1    6.52    0.73
  16   2   1    8.54    1.11
 -16  -2   1    7.86    0.94
 -16   2  -1    7.45    0.84
  17  -2   1   24.88    1.19
 -17   2   1   25.75    1.34
 -17  -2  -1   23.39    1.32
  17   2  -1   23.57    1.50
  17  -2   1   22.08    1.39
  17  -2  -1   26.62    1.46
  17  -2  -1   23.90    1.17
 -17   2  -1   25.53    1.29
  17   2   1   21.86    1.45
 -17  -2   1   25.86    1.35
 -18   2   1    6.52    0.90
  18   2  -1    6.79    0.99
 -18  -2  -1    5.43    0.83
  18  -2   1    6.18    0.74
  18  -2   1    6.05    0.90
 -18  -2   1    6.46    0.92
  18  -2  -1    4.79    0.86
  18  -2  -1    5.84    0.73
  18   2   1    5.91    0.94
 -18   2  -1    5.92    0.80
  19  -2   1   -0.11    0.50
  19  -2   1   -0.64    0.54
 -19   2   1   -0.14    0.45
  19   2  -1   -0.06    0.66
 -19  -2  -1    0.83    0.53
 -19   2  -1    0.37    0.50
  19   2   1    0.22    0.69
  19  -2  -1   -0.13    0.50
  19  -2  -1    0.44    0.62
 -19  -2   1   -0.69    0.47
  20   2  -1    6.13    1.02
  20  -2   1    6.99    0.96
 -20  -2  -1    5.67    0.90
 -20   2   1    5.79    0.88
 -20  -2   1    5.55    0.89
  20   2   1    7.35    1.06
  20  -2  -1    5.74    0.94
 -20   2  -1    7.89    0.97
  21   2  -1    3.11    0.90
 -21   2   1    3.04    0.76
  21  -2   1    3.11    0.86
 -21  -2  -1    3.26    0.79
 -21  -2   1    3.39    0.79
 -21   2  -1    3.78    0.79
  21  -2  -1    3.91    0.90
  21   2   1    2.89    0.90
 -22  -2  -1    0.64    0.64
  22  -2   1   -0.21    0.68
 -22   2   1   -0.01    0.56
  22   2  -1    0.09    0.74
 -22  -2   1   -0.52    0.49
  22   2   1   -1.30    0.73
  22  -2  -1   -0.02    0.70
 -22   2  -1    0.14    0.55
 -23   2   1    1.15    0.65
  23  -2   1   -1.03    0.67
 -23  -2  -1    0.70    0.61
  23   2  -1    2.02    0.89
  23   2   1    1.65    0.85
 -23  -2   1    1.05    0.68
 -23   2  -1    0.86    0.62
  23  -2  -1    0.73    0.80
 -24   2   1    5.45    0.98
  24   2  -1    6.86    1.18
 -24  -2  -1    5.72    1.00
  24  -2   1    7.61    1.19
  24   2   1    6.84    1.15
 -24  -2   1    6.89    1.06
  24  -2  -1    6.53    1.14
 -24   2  -1    6.06    1.00
  25  -2   1    2.25    0.97
 -25   2   1    2.58    0.84
  25   2  -1    2.10    1.00
 -25  -2  -1    2.83    0.87
 -25  -2   1    2.88    0.85
 -25   2  -1    1.81    0.74
  25  -2  -1    1.58    0.90
  25   2   1    2.58    1.02
   0  -3  -1   66.40    1.28
   0   3  -1   66.13    1.35
   0  -3   1   70.13    1.30
   0   3  -1   68.90    1.23
   0   3   1   67.49    1.32
   0   3   1   69.23    1.35
   1   3  -1   18.16    0.73
  -1   3   1   17.87    0.72
   1  -3   1   18.82    0.72
  -1  -3  -1   18.03    0.66
  -1   3   1   19.63    0.72
   1   3  -1   19.19    0.66
  -1  -3   1   19.20    0.65
   1   3   1   18.96    0.72
  -1   3  -1   17.56    0.72
  -1   3  -1   17.73    0.64
   1   3   1   18.51    0.75
   1  -3  -1   18.11    0.71
  -2   3   1  365.04    4.44
  -2  -3  -1  362.95    4.25
   2   3  -1  350.40    4.47
   2   3  -1  371.83    4.35
   2  -3   1  358.11    4.48
  -2   3   1  360.99    4.47
  -2   3  -1  357.14    4.27
  -2  -3   1  365.53    4.25
   2   3   1  363.82    4.45
  -2   3  -1  357.54    4.49
   2   3   1  361.77    4.45
   2  -3  -1  359.13    4.48
  -3   3   1   32.81    0.93
  -3   3   1   31.91    0.92
   3   3  -1   31.83    0.87
   3  -3   1   32.29    0.95
  -3  -3  -1   31.94    0.75
   3   3  -1   32.02    0.97
  -3  -3   1   32.28    0.75
  -3   3  -1   30.98    0.93
   3   3   1   32.99    0.95
   3  -3  -1   31.54    0.96
   3   3   1   31.61    0.94
  -3   3  -1   30.65    0.80
  -4   3   1   23.60    0.82
   4   3  -1   25.24    0.82
  -4  -3  -1   25.07    0.63
  -4   3   1   24.66    0.81
   4  -3   1   24.03    0.88
   4   3  -1   23.82    0.88
  -4   3  -1   25.17    0.75
  -4   3  -1   24.14    0.84
   4   3   1   22.96    0.85
   4  -3  -1   25.71    0.90
  -4  -3   1   23.43    0.61
   4   3   1   24.92    0.85
   5   3  -1   39.56    1.05
  -5  -3  -1   38.20    0.74
   5   3  -1   40.86    1.13
   5  -3   1   39.57    1.10
  -5   3   1   39.74    1.08
  -5   3   1   38.83    1.03
  -5   3  -1   39.44    1.09
   5   3   1   38.02    1.09
   5  -3  -1   38.24    1.09
  -5  -3   1   39.05    0.74
  -5   3  -1   39.16    0.96
   5   3   1   40.39    1.08
   6  -3   1   69.57    1.53
  -6   3   1   69.52    1.46
  -6  -3  -1   67.69    1.00
  -6   3   1   69.87    1.52
   6   3  -1   69.17    1.54
  -6   3  -1   67.50    1.37
  -6  -3   1   71.95    1.44
  -6  -3   1   69.55    0.99
  -6   3  -1   65.28    1.49
   6   3   1   66.42    1.51
   6   3   1   68.88    1.50
   6  -3  -1   69.74    1.53
   7  -3   1   28.96    1.03
   7   3  -1   30.65    1.08
  -7   3   1   30.66    1.05
  -7   3   1   30.47    0.99
  -7  -3  -1   30.60    0.99
  -7   3  -1   31.08    1.06
   7  -3  -1   31.63    1.06
  -7   3  -1   32.06    0.94
   7   3   1   30.88    1.05
  -7  -3   1   29.56    0.97
  -8   3   1   13.69    0.80
   8   3  -1   15.55    0.88
   8  -3   1   13.82    0.79
  -8  -3  -1   15.09    0.78
  -8   3   1   14.50    0.75
  -8   3  -1   14.48    0.70
   8   3   1   15.86    0.86
  -8   3  -1   14.11    0.80
   8  -3  -1   13.21    0.82
  -8  -3   1   14.25    0.73
   9   3  -1   47.23    1.40
  -9   3   1   44.72    1.35
  -9  -3  -1   46.63    1.33
   9  -3   1   45.70    1.35
  -9   3   1   47.83    1.32
  -9  -3   1   46.38    1.30
  -9   3  -1   45.67    1.37
   9  -3  -1   47.62    1.36
  -9   3  -1   47.12    1.25
   9   3   1   45.45    1.37
  10  -3   1    9.82    0.78
 -10   3   1    9.50    0.79
 -10   3   1   10.91    0.75
 -10  -3  -1   11.23    0.78
  10   3  -1   10.03    0.87
 -10   3  -1   10.16    0.78
  10  -3  -1   10.74    0.83
  10   3   1   10.86    0.90
 -10   3  -1   11.09    0.71
 -10  -3   1   10.14    0.74
  11   3  -1   13.78    1.02
 -11  -3  -1   13.85    0.87
 -11   3   1   14.82    0.87
 -11   3   1   14.90    0.94
  11  -3   1   15.67    0.96
  11   3   1   13.67    0.97
 -11  -3   1   14.24    0.86
 -11   3  -1   14.78    0.95
  11  -3  -1   12.44    0.87
 -11   3  -1   14.66    0.81
 -12   3   1   41.47    1.37
 -12   3   1   40.41    1.46
 -12  -3  -1   41.39    1.42
  12  -3   1   41.69    1.41
  12   3  -1   38.77    1.48
  12   3   1   41.04    1.50
  12  -3  -1   40.88    1.39
 -12  -3   1   42.39    1.44
 -12   3  -1   39.46    1.32
 -12   3  -1   39.82    1.46
 -13   3   1   10.10    0.85
 -13  -3  -1    9.41    0.86
  13  -3   1    9.82    0.94
  13   3  -1    9.88    1.05
 -13   3   1    9.29    0.92
 -13   3  -1   11.24    0.85
  13   3   1    9.78    1.08
 -13  -3   1    9.93    0.86
  13  -3  -1   11.02    0.95
 -13   3  -1   10.91    0.95
  14   3  -1   83.93    2.25
 -14  -3  -1   81.65    2.15
 -14   3   1   77.60    2.16
  14  -3   1   80.10    2.03
 -14   3   1   82.99    2.10
 -14   3  -1   79.86    2.03
 -14  -3   1   75.24    2.07
  14  -3  -1   80.21    2.01
  14   3   1   84.50    2.21
 -14   3  -1   81.34    2.19
  15   3  -1    1.07    0.68
 -15   3   1    0.52    0.50
  15  -3   1    1.07    0.56
 -15   3   1    0.70    0.47
 -15  -3  -1    0.55    0.49
 -15   3  -1    0.19    0.42
  15   3   1    0.67    0.63
  15  -3  -1   -0.09    0.51
 -15   3  -1    0.12    0.48
 -15  -3   1    0.29    0.45
 -16   3   1    2.32    0.60
 -16   3   1    2.37    0.66
  16  -3   1    2.98    0.69
  16   3  -1    1.90    0.74
 -16  -3  -1    2.20    0.64
  16  -3  -1    2.51    0.67
  16   3   1    3.24    0.77
 -16   3  -1    2.01    0.58
 -16  -3   1    2.42    0.63
 -16   3  -1    1.68    0.61
  17   3  -1    0.81    0.68
 -17   3   1    1.82    0.62
 -17   3   1    0.84    0.55
 -17  -3  -1    1.21    0.60
  17  -3   1    2.84    0.67
  17  -3  -1    2.32    0.64
 -17   3  -1    0.70    0.58
  17   3   1    0.88    0.69
 -17  -3   1    1.38    0.58
 -17   3  -1    2.27    0.56
 -18   3   1   10.52    1.17
 -18  -3  -1    7.51    1.03
 -18   3   1   11.66    1.07
  18  -3   1   12.03    1.11
  18   3  -1   11.55    1.27
 -18   3  -1   11.29    1.06
  18  -3  -1   11.76    1.10
 -18   3  -1   12.48    1.21
 -18  -3   1   11.73    1.09
  18   3   1   11.37    1.24
  19  -3   1    0.94    0.58
 -19   3   1    0.87    0.55
 -19  -3  -1    0.67    0.56
  19   3  -1    0.85    0.70
 -19   3  -1    0.52    0.61
  19  -3  -1    0.72    0.68
 -19  -3   1    0.90    0.55
 -19   3  -1    0.36    0.49
  19   3   1    0.91    0.75
  19  -3  -1    0.63    0.60
  20   3  -1    6.49    1.04
 -20   3   1    7.58    0.99
  20  -3   1    7.98    1.02
  20  -3   1    7.25    1.05
 -20  -3  -1    7.45    1.03
 -20   3  -1    7.03    0.93
  20  -3  -1    6.67    0.98
  20  -3  -1    8.05    1.02
  20   3   1    5.04    0.97
 -20  -3   1    6.62    0.95
 -21   3   1   -0.09    0.52
 -21  -3  -1    0.67    0.60
  21   3  -1    0.24    0.74
  21  -3   1    0.46    0.69
 -21   3  -1    1.07    0.58
  21  -3  -1    0.07    0.68
  21   3   1   -0.13    0.74
 -21  -3   1    0.14    0.57
 -22  -3  -1    3.43    0.84
  22  -3   1    2.05    0.83
 -22   3   1    2.70    0.73
  22   3  -1    2.36    0.90
  22  -3  -1    2.11    0.86
 -22  -3   1    2.17    0.76
 -22   3  -1    2.54    0.75
  22   3   1    2.26    0.92
  23  -3   1    1.18    0.77
 -23   3   1    1.92    0.73
  23   3  -1    2.21    0.93
 -23  -3  -1    2.37    0.75
 -23  -3   1    1.93    0.79
  23  -3  -1    0.53    0.73
 -23   3  -1    1.95    0.72
  23   3   1    2.43    0.90
 -24  -3  -1    3.73    0.87
  24  -3   1    2.88    0.94
 -24   3   1    3.21    0.84
  24   3  -1    2.29    0.96
 -24  -3   1    2.06    0.83
  24   3   1    3.99    1.02
  24  -3  -1    2.61    0.91
 -24   3  -1    2.57    0.79
  25   3  -1    0.48    0.89
  25  -3   1    0.29    0.86
 -25   3   1   -0.34    0.64
 -25  -3  -1   -0.53    0.62
  25  -3  -1    0.41    0.83
  25   3   1    0.69    0.96
 -25   3  -1    0.43    0.68
 -25  -3   1    0.71    0.71
   0   4  -1    0.08    0.32
   0   4  -1    0.18    0.31
   0   4   1   -0.31    0.29
   0   4   1   -0.59    0.32
   0  -4   1   -0.28    0.30
   0  -4  -1   -0.15    0.30
   1  -4   1   50.15    1.25
   1   4  -1   49.62    1.30
   1   4  -1   50.94    1.18
  -1  -4  -1   51.57    1.20
  -1   4   1   49.70    1.27
  -1   4   1   48.38    1.24
   1   4   1   50.85    1.28
  -1   4  -1   50.72    1.31
  -1   4  -1   52.76    1.17
  -1  -4   1   49.43    1.17
   1  -4  -1   49.93    1.25
   1   4   1   49.88    1.28
   2   4  -1    4.22    0.56
  -2   4   1    3.53    0.46
  -2   4   1    5.14    0.60
  -2  -4  -1    5.46    0.52
   2   4  -1    5.00    0.60
   2  -4   1    5.22    0.60
  -2  -4   1    4.56    0.50
   2   4   1    5.82    0.61
   2  -4  -1    5.00    0.60
   2   4   1    4.93    0.59
  -2   4  -1    4.26    0.52
  -2   4  -1    5.21    0.59
   3   4  -1   61.73    1.48
   3  -4   1   60.29    1.45
  -3  -4  -1   61.87    1.24
  -3   4   1   59.51    1.38
  -3   4   1   61.32    1.44
   3   4  -1   62.70    1.37
   3   4   1   60.65    1.43
  -3   4  -1   63.23    1.48
  -3  -4   1   60.47    1.24
  -3   4  -1   60.16    1.28
   3   4   1   62.67    1.46
   3  -4  -1   61.79    1.46
   4  -4   1   23.73    0.98
   4   4  -1   24.81    0.91
   4   4  -1   23.68    0.96
  -4   4   1   25.02    0.92
  -4   4   1   24.38    0.94
  -4  -4  -1   23.58    0.74
  -4   4  -1   24.32    0.96
   4  -4  -1   24.80    0.97
  -4   4  -1   24.23    0.82
  -4  -4   1   24.59    0.74
   4   4   1   25.13    0.98
   4   4   1   23.32    0.97
   5   4  -1   53.77    1.34
  -5   4   1   53.13    1.33
   5  -4   1   53.72    1.43
   5   4  -1   54.85    1.44
  -5  -4  -1   53.36    1.06
  -5   4   1   55.22    1.41
  -5  -4   1   53.98    1.06
   5  -4  -1   50.96    1.41
  -5   4  -1   52.22    1.40
   5   4   1   52.43    1.38
  -5   4  -1   53.28    1.23
   5   4   1   53.87    1.42
   6   4  -1   22.60    0.94
  -6   4   1   22.01    0.95
   6  -4   1   21.73    1.01
  -6   4   1   21.67    0.88
   6   4  -1   22.95    1.02
  -6  -4  -1   21.71    0.63
  -6   4  -1   22.42    0.97
   6   4   1   21.79    0.99
   6   4   1   22.57    1.01
  -6   4  -1   22.24    0.84
  -6  -4   1   21.52    0.63
   7   4  -1    4.55    0.63
  -7   4   1    3.96    0.54
   7  -4   1    4.97    0.63
   7   4  -1    4.34    0.60
  -7  -4  -1    4.96    0.39
  -7   4   1    3.92    0.50
  -7  -4   1    4.60    0.37
  -7   4  -1    3.85    0.54
   7   4   1    5.26    0.71
  -7   4  -1    4.85    0.54
   7   4   1    4.17    0.58
   7  -4  -1    5.85    0.73
  -8  -4  -1    7.00    0.38
  -8   4   1    6.54    0.73
   8   4  -1    7.44    0.81
   8   4  -1    6.71    0.73
   8  -4   1    6.53    0.79
  -8   4   1    5.49    0.62
  -8  -4   1    6.11    0.35
   8  -4  -1    6.55    0.79
  -8   4  -1    7.54    0.75
   8   4   1    7.06    0.79
  -8   4  -1    6.86    0.61
   8   4   1    6.15    0.81
  -9   4   1    7.43    0.69
  -9   4   1    7.35    0.78
   9   4  -1    8.06    0.92
   9  -4   1    8.49    0.83
   9  -4  -1    7.23    0.85
   9   4   1    6.81    0.83
  -9   4  -1    6.08    0.76
  -9  -4   1    7.44    0.69
   9   4   1    8.05    0.90
  -9   4  -1    8.34    0.68
 -10   4   1    7.57    0.72
  10   4  -1    8.56    0.92
  10  -4   1    7.98    0.90
 -10   4   1    6.53    0.79
 -10  -4   1    7.43    0.75
  10   4   1    7.10    0.86
 -10   4  -1    7.69    0.68
 -10   4  -1    7.36    0.79
  10   4   1    7.73    0.89
  10  -4  -1    6.99    0.88
 -11  -4  -1    0.82    0.45
  11   4  -1    1.57    0.60
  11  -4   1    0.32    0.54
 -11   4   1    1.28    0.46
 -11   4   1    2.09    0.54
 -11   4  -1    1.51    0.44
 -11  -4   1    1.06    0.45
  11  -4  -1    0.89    0.55
  11   4   1    1.18    0.58
 -11   4  -1    1.20    0.50
 -12   4   1   17.02    0.99
 -12  -4  -1   17.34    1.07
  12   4  -1   16.28    1.18
  12  -4   1   16.59    1.11
 -12   4   1   17.39    1.11
 -12   4  -1   16.79    0.94
  12  -4  -1   17.03    1.16
 -12   4  -1   18.00    1.15
  12   4   1   18.63    1.19
 -12  -4   1   16.12    1.03
  13  -4   1   19.96    1.25
  13   4  -1   17.40    1.26
 -13  -4  -1   17.17    1.09
 -13   4   1   20.08    1.21
 -13   4   1   19.76    1.08
 -13  -4   1   19.71    1.16
 -13   4  -1   19.24    1.03
  13   4   1   18.35    1.31
 -13   4  -1   20.13    1.22
  13  -4  -1   20.16    1.18
  14   4  -1    1.35    0.69
 -14  -4  -1    0.73    0.48
 -14   4   1    2.09    0.58
 -14   4   1    0.62    0.46
  14  -4   1    0.85    0.60
 -14  -4   1    0.82    0.52
  14  -4  -1    0.84    0.62
  14   4   1    1.17    0.65
 -14   4  -1    1.12    0.58
 -14   4  -1    1.06    0.47
 -15  -4  -1    7.50    0.92
 -15   4   1    6.64    0.85
 -15   4   1    7.36    0.93
  15  -4   1    6.78    0.88
  15   4  -1    6.46    0.91
 -15  -4   1    6.83    0.89
 -15   4  -1    8.09    1.03
 -15   4  -1    6.12    0.79
  15  -4  -1    6.18    0.87
  15   4   1    5.88    0.89
  16   4  -1    6.71    0.97
 -16  -4  -1    6.19    0.85
 -16   4   1    8.15    1.05
  16  -4   1    9.69    1.07
 -16   4   1    7.90    0.92
 -16   4  -1    6.34    0.90
  16   4   1    7.39    0.97
 -16  -4   1    8.17    0.96
  16  -4  -1    7.60    0.92
 -16   4  -1    8.00    0.87
 -17   4   1   20.73    1.38
 -17   4   1   23.15    1.33
 -17  -4  -1   23.75    1.41
  17  -4   1   21.51    1.35
  17   4  -1   23.17    1.58
  17  -4  -1   22.64    1.36
 -17  -4   1   23.92    1.40
 -17   4  -1   23.83    1.28
  17   4   1   23.22    1.51
 -17   4  -1   23.76    1.46
  18   4  -1    3.81    0.90
 -18  -4  -1    2.69    0.73
  18  -4   1    2.40    0.73
 -18   4   1    1.84    0.69
 -18   4   1    3.09    0.72
  18  -4  -1    3.83    0.78
 -18   4  -1    2.53    0.73
  18   4   1    3.46    0.88
 -18   4  -1    2.13    0.60
 -18  -4   1    2.98    0.71
  19   4  -1    5.41    1.03
  19  -4   1    4.87    0.84
 -19   4   1    6.32    0.90
 -19  -4  -1    5.90    0.93
 -19   4   1    5.92    0.95
  19   4   1    5.73    1.01
 -19   4  -1    6.83    0.96
 -19  -4   1    5.49    0.88
  19  -4  -1    5.42    0.89
 -19   4  -1    3.63    0.83
 -20   4   1    2.82    0.73
 -20   4   1    3.20    0.81
  20   4  -1    4.48    1.01
 -20  -4  -1    5.15    0.91
  20  -4   1    3.63    0.79
 -20  -4   1    3.95    0.80
 -20   4  -1    3.66    0.86
  20   4   1    4.23    0.98
 -20   4  -1    4.13    0.80
  20  -4  -1    2.85    0.75
 -21  -4  -1    6.54    1.04
  21  -4   1    5.33    0.91
  21   4  -1    5.60    1.08
 -21   4   1    3.04    0.85
 -21   4   1    6.48    0.95
 -21  -4   1    5.06    0.89
  21   4   1    4.42    1.03
  21  -4  -1    5.18    0.91
 -21   4  -1    4.40    0.82
 -21   4  -1    2.76    0.87
 -22   4   1    2.84    0.81
 -22  -4  -1    2.98    0.84
  22  -4   1    2.77    0.92
  22  -4   1    2.95    0.81
  22   4  -1    3.15    0.98
  22  -4  -1    3.41    0.86
 -22   4  -1    3.25    0.78
 -22   4  -1    4.16    0.94
  22   4   1    2.76    0.99
  22  -4  -1    3.01    0.89
 -22  -4   1    4.51    0.91
  23   4  -1    2.67    1.01
 -23   4   1    3.21    0.84
  23  -4   1    3.50    0.96
 -23  -4  -1    3.00    0.88
 -23  -4   1    3.53    0.89
  23   4   1    2.67    1.02
 -23   4  -1    3.05    0.81
  23  -4  -1    2.11    0.87
 -24   4   1    4.37    0.94
 -24  -4  -1    2.65    0.92
  24   4  -1    5.22    1.16
  24  -4   1    5.63    1.11
  24  -4  -1    4.33    1.05
 -24  -4   1    1.83    0.86
 -24   4  -1    4.96    0.94
  24   4   1    4.10    1.13
   0  -5  -1    2.68    0.48
   0  -5   1    2.90    0.51
   0   5  -1    2.44    0.46
   0   5   1    2.30    0.51
   0   5  -1    1.97    0.48
   0   5   1    2.63    0.50
   1   5  -1   74.16    1.62
   1   5  -1   75.21    1.79
  -1   5   1   75.90    1.71
  -1   5   1   75.32    1.76
  -1  -5  -1   73.27    1.61
   1  -5   1   75.15    1.72
   1  -5  -1   71.36    1.68
  -1   5  -1   76.72    1.80
  -1   5  -1   76.18    1.60
   1   5   1   76.09    1.72
   1   5   1   74.08    1.75
  -1  -5   1   75.38    1.63
   2   5  -1   27.76    1.05
  -2  -5  -1   25.61    0.94
  -2   5   1   27.75    1.07
   2   5  -1   27.09    1.12
  -2   5   1   27.33    1.11
   2  -5   1   28.71    1.12
   2  -5  -1   26.98    1.09
  -2  -5   1   27.38    0.98
   2   5   1   28.73    1.13
   2   5   1   28.71    1.11
  -2   5  -1   27.51    1.11
  -2   5  -1   26.96    0.97
   3   5  -1   11.12    0.85
  -3   5   1    9.94    0.78
  -3   5   1   10.33    0.79
   3   5  -1   10.60    0.77
  -3  -5  -1   10.88    0.69
   3  -5   1   10.65    0.84
  -3  -5   1   10.05    0.67
   3   5   1   10.47    0.82
  -3   5  -1   10.75    0.70
   3   5   1   10.93    0.84
   3  -5  -1   10.98    0.80
  -3   5  -1   12.58    0.85
  -4   5   1   51.96    1.49
   4  -5   1   51.47    1.53
  -4   5   1   50.09    1.39
   4   5  -1   51.87    1.54
   4   5  -1   52.24    1.42
  -4  -5  -1   51.18    1.23
  -4  -5   1   51.12    1.22
   4  -5  -1   51.43    1.52
  -4   5  -1   53.15    1.52
   4   5   1   52.51    1.49
   4   5   1   54.66    1.52
  -4   5  -1   52.55    1.30
   5  -5   1   73.24    1.87
  -5  -5  -1   74.74    1.47
  -5   5   1   73.43    1.70
   5   5  -1   73.44    1.86
  -5   5   1   73.26    1.82
   5   5  -1   76.78    1.78
  -5   5  -1   76.23    1.87
  -5   5  -1   73.45    1.59
   5   5   1   76.78    1.84
   5   5   1   79.40    1.87
  -5  -5   1   75.17    1.46
   5  -5  -1   73.89    1.85
  -6  -5  -1    0.00    0.31
   6   5  -1    0.50    0.49
   6   5  -1    0.14    0.44
   6  -5   1   -0.47    0.45
  -6   5   1   -0.20    0.39
  -6   5   1   -0.31    0.36
   6  -5  -1   -0.13    0.45
  -6   5  -1   -0.31    0.32
   6   5   1   -0.56    0.41
  -6  -5   1    0.08    0.30
  -6   5  -1    0.02    0.38
   6   5   1    0.13    0.43
  -7   5   1   35.81    1.22
  -7   5   1   34.41    1.31
  -7  -5  -1   34.12    0.90
   7   5  -1   34.47    1.38
   7   5  -1   33.48    1.28
   7  -5   1   35.47    1.41
  -7   5  -1   34.15    1.32
  -7  -5   1   33.78    0.88
   7  -5  -1   32.89    1.36
  -7   5  -1   34.00    1.11
   7   5   1   34.53    1.36
   7   5   1   34.23    1.34
   8   5  -1    1.11    0.56
  -8   5   1    1.05    0.47
  -8   5   1    1.13    0.44
   8   5  -1    0.37    0.50
   8  -5   1    0.53    0.57
   8  -5  -1    1.22    0.57
   8   5   1    0.68    0.56
  -8   5  -1    0.86    0.41
   8   5   1    0.88    0.54
  -8   5  -1    0.50    0.47
  -9   5   1    1.54    0.55
   9  -5   1    1.88    0.62
   9   5  -1    2.82    0.66
   9   5  -1    1.72    0.59
  -9   5   1    2.09    0.51
   9   5   1    2.15    0.63
  -9   5  -1    2.74    0.49
  -9   5  -1    1.83    0.55
   9   5   1    2.01    0.62
   9  -5  -1    2.50    0.64
  10   5  -1    2.54    0.69
 -10   5   1    3.53    0.59
  10  -5   1    2.98    0.71
  10   5  -1    3.23    0.68
 -10   5   1    3.21    0.64
  10   5   1    3.05    0.71
 -10   5  -1    3.05    0.62
 -10   5  -1    2.71    0.52
  10   5   1    4.70    0.76
  10  -5  -1    3.02    0.70
 -11   5   1    2.61    0.62
  11   5  -1    2.56    0.66
  11   5  -1    1.88    0.68
  11  -5   1    2.23    0.72
 -11   5   1    2.59    0.55
  11   5   1    2.50    0.70
 -11   5  -1    2.20    0.61
 -11   5  -1    2.15    0.51
  11  -5  -1    1.37    0.66
  11   5   1    1.78    0.69
  12  -5   1   16.11    1.20
 -12   5   1   17.15    1.21
  12   5  -1   16.03    1.27
 -12   5   1   17.61    1.04
  12   5  -1   18.25    1.29
  12   5   1   16.04    1.24
  12  -5  -1   15.57    1.18
 -12   5  -1   18.60    1.03
  12   5   1   18.08    1.27
 -12   5  -1   16.23    1.18
 -13   5   1   -0.14    0.50
  13   5  -1    0.16    0.65
 -13   5   1    0.02    0.43
  13  -5   1   -0.39    0.59
  13   5  -1    0.37    0.63
  13   5   1   -0.34    0.65
  13  -5  -1   -0.24    0.62
 -13   5  -1    0.53    0.54
  13   5   1   -0.45    0.59
 -13   5  -1    0.14    0.41
 -14   5   1   53.56    1.75
  14   5  -1   56.59    1.99
  14   5  -1   56.78    2.03
  14  -5   1   57.98    2.00
 -14   5   1   54.52    1.95
  14   5   1   54.54    1.96
 -14  -5   1   55.47    1.83
 -14   5  -1   57.26    1.74
  14  -5  -1   54.86    1.95
 -14   5  -1   53.09    1.94
  14   5   1   57.14    2.05
 -15   5   1    7.98    0.92
  15   5  -1    7.31    1.01
  15  -5   1    7.74    0.97
 -15   5   1    6.78    0.92
 -15   5  -1    6.05    0.79
 -15   5  -1    9.25    1.10
  15   5   1    6.65    0.99
 -15  -5   1    6.36    0.86
  15  -5  -1    8.54    1.13
  15   5   1    6.86    0.95
 -16   5   1    0.97    0.61
  16   5  -1    2.03    0.80
 -16   5   1    2.32    0.61
  16  -5   1    2.12    0.74
 -16  -5   1    1.59    0.63
 -16   5  -1    1.27    0.63
 -16   5  -1    2.15    0.55
  16  -5  -1    1.22    0.70
  16   5   1    2.67    0.84
  16   5   1    0.78    0.74
  17   5  -1    6.70    1.02
 -17   5   1    5.23    0.83
  17  -5   1    7.70    1.00
 -17   5   1    6.83    0.97
  17   5   1   10.29    1.33
 -17  -5   1    7.51    1.02
 -17   5  -1    5.62    0.90
 -17   5  -1    7.52    0.95
  17  -5  -1    8.05    1.04
  17   5   1    6.92    1.07
 -18   5   1    9.31    1.01
  18   5  -1    6.39    1.04
  18  -5   1    6.71    1.00
 -18   5   1    8.35    1.15
 -18   5  -1    7.25    0.93
  18  -5  -1    7.32    1.02
  18   5   1    6.22    1.03
 -18  -5   1    8.90    1.09
  18   5   1    5.43    1.06
 -18   5  -1    7.52    1.02
 -19   5   1    1.41    0.63
  19  -5   1    1.74    0.79
  19   5  -1    1.22    0.83
 -19  -5  -1    2.61    0.76
 -19   5   1    2.47    0.77
  19   5   1    0.52    0.83
 -19  -5   1    3.65    0.79
  19   5   1    2.35    0.91
 -19   5  -1    2.18    0.61
  19  -5  -1    2.13    0.80
 -19   5  -1    2.09    0.79
  20   5  -1   -0.40    0.76
 -20  -5  -1    0.51    0.67
 -20   5   1   -0.16    0.60
 -20   5   1    0.38    0.54
  20  -5   1    0.90    0.75
 -20   5  -1   -0.21    0.61
 -20  -5   1    1.06    0.68
  20   5   1   -0.05    0.78
  20  -5  -1    0.07    0.76
 -20   5  -1    1.11    0.61
  20   5   1    0.40    0.88
  21  -5   1    4.90    0.96
 -21   5   1    3.86    0.82
 -21  -5  -1    4.90    0.95
 -21   5   1    3.16    0.88
  21   5  -1    3.37    0.99
 -21   5  -1    2.79    0.87
  21   5   1    1.82    0.92
  21   5   1    3.09    1.05
 -21  -5   1    4.45    0.91
  21  -5  -1    5.33    0.96
  22  -5   1    5.45    1.05
 -22   5   1    5.06    0.92
 -22   5   1    4.70    1.04
 -22  -5  -1    5.50    1.06
  22   5  -1    4.20    1.10
 -22  -5   1    5.44    1.00
 -22   5  -1    5.16    1.04
  22   5   1    5.13    1.24
  22   5   1    3.82    1.05
  22  -5  -1    4.78    0.98
  23   5  -1    6.93    1.27
 -23   5   1    8.90    1.26
  23  -5   1    7.94    1.19
 -23   5   1    5.86    1.16
 -23  -5  -1    6.66    1.11
  23   5   1    5.83    1.28
  23  -5  -1    7.78    1.17
  23   5   1    7.56    1.27
 -23   5  -1    5.41    1.11
 -23  -5   1    7.76    1.19
   0   6   1    0.32    0.45
   0   6  -1    0.16    0.45
   0  -6  -1    0.25    0.47
   0  -6   1   -0.08    0.44
   0   6   1    0.25    0.51
   0   6  -1    0.33    0.47
  -1  -6  -1   20.85    1.03
  -1   6   1   20.89    1.11
  -1   6   1   22.44    1.15
   1   6  -1   19.72    1.04
   1   6  -1   22.28    1.18
   1  -6   1   21.69    1.10
   1   6   1   21.66    1.13
  -1   6  -1   20.82    1.15
  -1  -6   1   21.73    1.04
   1   6   1   21.21    1.14
   1  -6  -1   20.86    1.09
  -1   6  -1   20.08    1.01
  -2   6   1    1.72    0.55
  -2  -6  -1    2.34    0.53
   2   6  -1    2.94    0.58
  -2   6   1    1.58    0.53
   2  -6   1    2.55    0.60
   2   6  -1    1.79    0.57
   2   6   1    2.42    0.61
   2  -6  -1    1.46    0.55
   2   6   1    2.05    0.57
  -2   6  -1    2.65    0.53
  -2   6  -1    2.23    0.57
  -2  -6   1    2.47    0.53
  -3  -6  -1    6.53    0.74
   3  -6   1    7.53    0.90
   3   6  -1    7.21    0.86
  -3   6   1    8.30    0.87
  -3   6   1    8.72    0.84
   3   6  -1    6.28    0.77
  -3   6  -1    7.41    0.74
   3   6   1    7.90    0.94
  -3   6  -1    6.71    0.85
  -3  -6   1    5.74    0.72
   3  -6  -1    5.15    0.73
   3   6   1    6.44    0.88
   4   6  -1    1.60    0.58
  -4   6   1    1.90    0.54
   4   6  -1    1.77    0.58
  -4  -6  -1    1.68    0.47
  -4   6   1    1.73    0.52
   4  -6   1    1.78    0.61
   4  -6  -1    2.35    0.64
  -4   6  -1    2.08    0.49
  -4  -6   1    1.91    0.48
  -4   6  -1    2.07    0.56
   4   6   1    2.51    0.61
   4   6   1    2.70    0.65
   5   6  -1   15.77    1.04
  -5   6   1   15.64    0.95
  -5   6   1   16.61    1.08
  -5  -6  -1   15.88    0.85
   5  -6   1   16.28    1.11
   5   6   1   14.90    1.11
  -5  -6   1   16.53    0.85
  -5   6  -1   15.35    1.07
   5   6   1   16.36    1.09
  -5   6  -1   16.27    0.88
   5  -6  -1   17.04    1.16
  -6   6   1   55.71    1.57
   6   6  -1   55.66    1.79
   6   6  -1   56.82    1.71
  -6  -6  -1   56.80    1.51
  -6   6   1   54.66    1.74
   6  -6   1   55.38    1.82
  -6   6  -1   52.80    1.74
   6   6   1   55.00    1.76
  -6   6  -1   54.53    1.47
   6   6   1   55.38    1.75
  -6  -6   1   54.46    1.95
   6  -6  -1   54.81    1.80
   7   6  -1   37.10    1.54
   7   6  -1   37.06    1.45
   7  -6   1   37.33    1.54
  -7   6   1   34.59    1.30
  -7   6   1   35.04    1.47
  -7   6  -1   36.51    1.50
   7  -6  -1   36.41    1.56
   7   6   1   37.48    1.50
  -7   6  -1   37.81    1.25
   7   6   1   35.32    1.51
   8  -6   1    1.49    0.67
   8   6  -1    1.14    0.60
   8   6  -1    0.28    0.57
  -8   6   1    0.89    0.53
  -8   6   1    1.27    0.51
  -8   6  -1    0.60    0.53
   8   6   1    1.47    0.64
  -8   6  -1    1.65    0.57
   8   6   1    1.48    0.65
   8  -6  -1    1.38    0.65
   9   6  -1  138.15    2.91
   9   6  -1  134.38    2.99
   9  -6   1  137.63    3.03
  -9   6   1  138.68    3.00
  -9   6   1  136.86    2.70
   9  -6  -1  134.97    2.99
   9   6   1  145.28    3.00
   9   6   1  138.12    3.00
  -9   6  -1  139.07    3.02
 -10   6   1   72.19    1.92
  10   6  -1   70.19    2.10
  10  -6   1   71.69    2.16
  10   6  -1   69.12    2.15
 -10   6   1   73.74    2.19
  10   6   1   75.08    2.22
  10   6   1   72.24    2.14
  10  -6  -1   72.88    2.18
 -10   6  -1   70.30    2.15
  11   6  -1   14.02    1.27
 -11   6   1    8.36    1.04
 -11   6   1    9.56    0.87
  11  -6   1   11.22    1.15
  11   6  -1    9.12    1.10
  11  -6  -1   11.14    1.20
 -11   6  -1    9.93    1.08
  11   6   1   10.64    1.15
  11   6   1   11.35    1.20
  12   6  -1    1.35    0.73
  12  -6   1    1.35    0.72
  12   6  -1    1.75    0.72
 -12   6   1    1.19    0.61
 -12   6   1    0.64    0.49
 -12   6  -1    1.07    0.63
  12   6   1    2.12    0.72
  12  -6  -1    1.80    0.72
  12   6   1    0.59    0.69
  13   6  -1  111.63    2.87
  13  -6   1  112.39    2.85
  13   6  -1  113.03    2.87
 -13   6   1  108.90    2.85
 -13   6   1  108.68    2.54
  13  -6  -1  108.41    2.81
  13   6   1  111.51    2.80
 -13   6  -1  112.74    2.87
  13   6   1  109.66    2.87
 -14   6   1    1.63    0.55
 -14   6   1    1.97    0.69
  14  -6   1    1.01    0.73
  14   6  -1    0.26    0.69
  14   6  -1    2.24    0.81
  14   6   1    1.84    0.80
  14   6   1    2.72    0.79
 -14   6  -1    2.61    0.70
  14  -6  -1    2.65    0.78
  15   6  -1    4.56    0.99
  15  -6   1    6.09    0.99
  15   6  -1    6.16    1.01
 -15   6   1    5.40    0.89
  15   6   1    5.90    1.02
  15   6   1    5.19    0.95
 -15   6  -1    6.40    0.92
  15  -6  -1    5.97    1.01
  16   6  -1    3.17    0.90
 -16   6   1    1.77    0.74
  16   6  -1    2.27    0.84
  16  -6   1    3.68    0.89
 -16   6  -1    0.93    0.70
  16  -6  -1    2.79    0.84
  16   6   1    2.96    0.89
  16   6   1    2.03    0.90
 -17   6   1    2.56    0.76
  17   6  -1    4.43    0.97
  17  -6   1    1.53    0.85
  17   6  -1    4.57    1.02
 -17   6  -1    1.96    0.74
  17   6   1    4.45    0.98
  17  -6  -1    4.95    0.98
  17   6   1    3.98    1.02
  18   6  -1    0.51    0.82
 -18   6   1    1.93    0.76
  18  -6   1    0.57    0.78
  18   6  -1    2.11    0.91
  18  -6  -1    1.26    0.84
  18   6   1    0.10    0.82
  18   6   1   -0.21    0.81
 -18   6  -1    1.34    0.71
  19  -6   1    4.59    1.01
  19   6  -1    4.61    1.07
 -19   6   1    2.67    0.85
  19   6  -1    4.87    1.08
  19   6   1    2.93    0.94
 -19   6  -1    3.96    0.91
  19   6   1    4.24    1.15
  19  -6  -1    5.30    1.04
 -20   6   1    4.13    0.97
  20  -6   1    5.51    1.08
  20   6  -1    5.34    1.14
  20   6  -1    5.15    1.11
  20   6   1    5.58    1.10
 -20   6  -1    4.80    0.99
  20  -6  -1    5.65    1.07
  20   6   1    5.98    1.27
 -21   6   1   19.81    1.68
  21   6  -1   21.89    1.97
  21   6  -1   27.17    2.01
  21  -6   1   25.48    1.78
  21   6   1   24.15    1.86
  21   6   1   21.52    2.03
 -21   6  -1   22.92    1.79
  21  -6  -1   26.28    1.79
   0   7   1   10.68    1.03
   0  -7  -1   11.38    1.03
   0   7   1   12.03    1.26
   0  -7   1   11.24    1.01
   0   7  -1   12.95    1.10
  -1  -7  -1   14.40    1.05
   1   7  -1   15.89    1.16
  -1   7   1   13.17    1.09
   1  -7   1   11.37    1.02
  -1  -7   1   13.48    1.05
  -1   7  -1   16.38    1.17
   1  -7  -1   14.93    1.09
   1   7   1   14.48    1.11
   1   7   1   13.20    1.08
  -2   7   1    9.23    1.00
  -2  -7  -1    9.15    0.92
   2  -7   1    9.63    1.01
   2   7  -1    9.05    1.06
   2   7   1    9.22    1.03
  -2   7  -1    9.97    1.04
   2   7   1   10.04    1.03
  -2  -7   1    9.62    0.92
   2  -7  -1    9.75    1.03
  -3  -7  -1   10.86    0.92
   3  -7   1   12.19    1.09
   3   7  -1   10.08    1.07
  -3   7   1   10.22    1.01
   3   7   1   11.60    1.07
  -3  -7   1   10.01    0.90
   3  -7  -1    9.95    1.05
   3   7   1    9.94    1.08
  -3   7  -1    9.36    1.01
  -4  -7  -1   13.22    0.93
   4  -7   1   15.36    1.13
  -4   7   1   16.24    1.15
   4   7  -1   14.07    1.19
   4   7   1   13.49    1.17
  -4  -7   1   15.50    0.95
  -4   7  -1   13.05    1.12
   4   7   1   13.62    1.18
   4  -7  -1   15.88    1.15
   5   7  -1    1.78    0.69
   5  -7   1    1.93    0.73
  -5   7   1    1.38    0.60
   5  -7  -1    2.44    0.71
  -5   7  -1    3.06    0.67
   5   7   1    1.96    0.67
   5   7   1    2.79    0.76
  -6   7   1    3.93    0.71
   6  -7   1    3.05    0.78
   6   7  -1    6.04    0.85
   6   7  -1    3.45    1.03
   6   7   1    3.84    0.77
  -6   7  -1    3.50    0.71
   6  -7  -1    3.98    0.82
   6   7   1    2.71    0.78
  -7   7   1    0.53    0.52
   7   7  -1    1.06    0.62
   7   7  -1   -2.14    0.52
   7  -7   1   -0.01    0.64
   7   7   1    1.05    0.65
  -7   7  -1    0.73    0.56
   7  -7  -1    0.33    0.65
   7   7   1    0.52    0.58
   8  -7   1    2.87    0.80
   8   7  -1    2.31    0.75
  -8   7   1    3.39    0.71
   8   7  -1    3.27    0.73
   8   7   1    3.91    0.81
   8   7   1    4.20    0.79
  -8   7  -1    2.21    0.67
   8  -7  -1    2.12    0.76
   9  -7   1    1.81    0.76
   9   7  -1    2.02    0.71
   9   7  -1    1.49    0.65
  -9   7   1    0.93    0.60
  -9   7  -1    1.59    0.66
   9   7   1    1.15    0.66
   9   7   1    1.05    0.71
   9  -7  -1    1.46    0.72
  10   7  -1    0.77    0.65
 -10   7   1    1.05    0.60
  10   7  -1    2.05    0.71
  10  -7   1    1.52    0.73
  10   7   1    2.27    0.72
 -10   7  -1    0.54    0.58
  10  -7  -1    1.26    0.69
  10   7   1    1.68    0.74
  11  -7   1    1.39    0.73
  11   7  -1    2.39    0.77
 -11   7   1    2.77    0.74
  11   7  -1   -0.68    0.63
 -11   7  -1    2.58    0.75
  11  -7  -1    2.35    0.80
  11   7   1    2.76    0.83
  11   7   1   -0.73    0.63
 -12   7   1   11.25    1.21
  12   7  -1   12.59    1.34
  12  -7   1   11.42    1.26
  12   7  -1   12.40    1.28
  12   7   1   12.43    1.33
  12   7   1   12.29    1.31
  12  -7  -1   12.59    1.33
 -12   7  -1   12.30    1.24
  13   7  -1    8.84    1.12
  13  -7   1    9.67    1.24
  13   7  -1    9.43    1.24
 -13   7   1    8.16    1.06
 -13   7  -1    9.23    1.21
  13   7   1    9.77    1.35
  13   7   1    8.66    1.10
  13  -7  -1    8.40    1.11
  14   7  -1   38.88    1.93
  14  -7   1   32.61    1.87
  14   7  -1   35.27    1.87
 -14   7   1   36.25    1.87
 -14   7  -1   35.98    1.85
  14   7   1   41.22    1.97
  14  -7  -1   35.15    1.89
  14   7   1   34.91    1.90
 -15   7   1   10.13    1.31
  15  -7   1    8.27    1.15
  15   7  -1   11.04    1.45
  15   7  -1    7.71    1.14
  15   7   1    8.00    1.18
  15   7   1    8.77    1.17
 -15   7  -1    9.59    1.27
  15  -7  -1    9.42    1.21
 -16   7   1    6.78    1.04
  16   7  -1    5.42    1.07
  16   7  -1    6.36    1.10
  16  -7   1    4.84    1.03
  16   7   1    4.80    1.10
  16  -7  -1    7.07    1.13
 -16   7  -1    6.11    1.02
  16   7   1    5.91    1.08
 -17   7   1    1.61    0.84
  17   7  -1    1.04    0.92
  17   7  -1    2.08    0.96
  17  -7   1    3.04    0.96
  17   7   1    4.24    1.11
  17  -7  -1    3.40    1.00
 -17   7  -1    0.74    0.76
  17   7   1    4.76    1.06
 -18   7   1    0.08    0.70
  18  -7   1    0.87    0.85
  18   7  -1   -0.33    0.85
  18   7  -1    1.86    1.00
  18  -7  -1    1.49    0.90
  18   7   1    1.31    0.93
  18   7   1    2.19    1.02
 -18   7  -1    1.58    0.78
  19   7  -1    1.92    0.97
  19  -7   1    0.10    0.87
  19   7  -1    2.36    1.09
 -19   7   1    2.50    0.90
  19   7   1    1.12    1.03
  19   7   1    1.69    0.91
  19  -7  -1    3.04    1.03
 -19   7  -1    2.82    0.81
   0  -8  -1    0.83    0.59
   0  -8   1   -0.09    0.53
   0   8   1   -0.40    0.52
   0   8  -1   -0.26    0.55
   1  -8   1   15.20    1.17
   1   8  -1   17.36    1.27
  -1   8   1   16.08    1.24
  -1  -8  -1   17.04    1.17
   1   8   1   18.21    1.28
  -1  -8   1   15.79    1.12
   1  -8  -1   14.37    1.15
  -1   8  -1   15.40    1.22
   2  -8   1   10.53    1.11
  -2  -8  -1    9.45    1.00
   2   8  -1    8.89    1.09
  -2   8   1   10.83    1.11
  -2   8  -1   10.55    1.11
   2   8   1   11.94    1.13
   2  -8  -1   10.85    1.10
  -2  -8   1   10.31    1.01
  -3   8   1   17.60    1.31
   3  -8   1   19.02    1.33
   3   8  -1   17.38    1.33
  -3  -8  -1   18.11    1.38
  -3   8  -1   17.30    1.27
   3  -8  -1   18.26    1.31
   3   8   1   20.63    1.33
   4  -8   1    1.79    0.74
   4   8  -1    2.49    0.74
  -4   8   1    1.28    0.63
  -4   8  -1    2.02    0.66
   4   8   1    2.07    0.67
   4  -8  -1    0.94    0.68
  -5   8   1    5.78    0.87
   5  -8   1    6.45    0.95
   5   8  -1    5.16    0.89
   5   8   1    4.62    0.83
   5  -8  -1    7.67    1.00
  -5   8  -1    7.29    0.95
  -6   8   1   10.07    1.11
   6   8  -1    7.81    1.01
   6  -8   1    8.08    1.06
   6  -8  -1    9.85    1.16
  -6   8  -1    9.44    1.14
   6   8   1   10.54    1.24
  -7   8   1    0.69    0.57
   7  -8   1    0.67    0.74
   7   8  -1   -0.14    0.64
  -7   8  -1    0.44    0.56
   7  -8  -1    0.09    0.70
   7   8   1    0.91    0.66
  -8   8   1    4.54    0.81
   8  -8   1    5.85    0.97
   8   8  -1    9.27    1.18
   8   8   1    4.42    0.89
  -8   8  -1    5.48    0.88
   8  -8  -1    7.10    1.04
  -9   8   1    4.62    0.91
   9   8  -1    4.88    0.92
   9  -8   1    6.43    1.04
   9  -8  -1    6.08    1.01
  -9   8  -1    4.52    0.86
   9   8   1    3.06    0.84
  10   8  -1    8.16    1.10
  10  -8   1    6.95    1.08
 -10   8   1    6.82    0.98
 -10   8  -1    7.57    1.02
  10  -8  -1    7.05    1.07
  11  -8   1    2.93    0.91
  11   8  -1    3.06    0.89
 -11   8   1    3.50    0.84
  11  -8  -1    4.12    0.96
 -11   8  -1    1.62    0.75
  11   8   1    1.80    0.88
  12   8  -1    1.46    0.82
 -12   8   1    0.08    0.64
  12  -8   1    0.48    0.77
  12   8   1   -0.16    0.73
  12  -8  -1   -0.14    0.75
 -12   8  -1    0.02    0.66
  13   8  -1    4.20    0.94
 -13   8   1    3.83    0.88
  13  -8   1    3.97    0.96
  13   8   1    3.15    0.90
  13  -8  -1    1.56    0.87
 -13   8  -1    2.60    0.84
 -14   8   1    2.23    0.83
  14  -8   1    4.32    1.01
  14   8  -1    1.62    0.94
  14   8   1    2.29    0.93
  14  -8  -1    4.18    0.99
 -14   8  -1    3.37    0.92
  15  -8   1    3.20    0.97
 -15   8   1    2.63    0.85
 -15   8  -1    2.51    0.89
  15  -8  -1    5.73    1.12
  16   8  -1    0.56    0.89
  16  -8   1    1.81    0.94
  16  -8  -1   -0.22    0.80
 -16   8  -1    1.31    0.82
  16   8   1   -1.29    0.74
  17  -8   1   18.63    1.76
  17   8  -1   18.17    1.79
 -17   8   1   16.31    1.67
  17   8   1   25.07    1.72
  17  -8  -1   22.10    1.80
 -17   8  -1   19.04    1.75
   0   9  -1    0.65    0.66
   0   9   1    0.15    0.60
   0  -9  -1    0.36    0.63
   0  -9   1    0.15    0.62
  -1   9   1    7.28    1.00
   1   9  -1    9.65    1.23
  -1  -9  -1    9.55    1.13
   1  -9   1    8.37    1.10
   1  -9  -1    8.51    1.03
  -1   9  -1    7.87    1.03
   1   9   1    7.62    1.01
  -1  -9   1    8.00    0.98
  -2   9   1    5.95    0.93
   2  -9   1    7.89    1.04
   2   9  -1    7.09    1.01
   2   9   1    7.73    1.01
   2  -9  -1    6.35    0.95
  -2   9  -1    5.09    0.91
   3   9  -1    1.79    0.76
  -3   9   1    2.92    0.76
   3  -9   1    2.46    0.80
   3   9   1    2.56    0.74
   3  -9  -1    2.01    0.76
  -3   9  -1    2.26    0.76
  -4   9   1    1.89    0.69
   4  -9   1    1.34    0.76
   4   9  -1    2.97    0.78
   4   9   1    2.58    0.76
  -4   9  -1    2.62    0.75
   4  -9  -1    2.54    0.81
   5   9  -1   22.92    1.56
  -5   9   1   22.62    1.55
   5  -9   1   24.51    1.62
  -5   9  -1   19.22    1.46
   5   9   1   21.66    1.58
   5  -9  -1   22.41    1.54
   6  -9   1    3.79    0.92
  -6   9   1    3.77    0.82
   6   9  -1    3.45    0.84
   6   9   1    2.76    0.83
   6  -9  -1    2.68    0.86
  -6   9  -1    3.42    0.82
   7  -9   1   12.38    1.40
   7   9  -1    8.74    1.14
  -7   9   1    8.30    1.06
   7  -9  -1    9.16    1.18
  -7   9  -1    8.80    1.13
   7   9   1    8.66    1.09
   8  -9   1    0.19    0.77
   8   9  -1   -2.31    0.56
  -8   9   1    2.05    0.76
   8   9   1    0.82    0.76
   8  -9  -1   -0.01    0.75
  -8   9  -1    0.71    0.68
   9   9  -1    7.28    1.04
  -9   9   1    9.31    1.18
   9  -9   1    7.84    1.14
   9   9   1    6.84    1.06
   9  -9  -1   12.19    1.46
  -9   9  -1    7.16    1.07
  10  -9   1    4.65    1.05
  10   9  -1    0.44    0.86
 -10   9   1    2.05    0.82
  10   9   1    3.78    0.93
  10  -9  -1    3.86    1.02
 -10   9  -1    3.83    0.91
  11  -9   1    5.81    1.12
 -11   9   1    6.07    1.02
 -11   9  -1    4.12    0.91
  11   9   1    3.55    0.99
  11  -9  -1    5.13    1.10
  12   9  -1    1.68    0.83
  12  -9   1    0.22    0.85
 -12   9   1   -0.28    0.69
  12   9   1   -2.33    0.64
 -12   9  -1    0.27    0.72
  12  -9  -1   -0.53    0.83
  13  -9   1    1.73    0.94
 -13   9   1    2.44    0.88
 -13   9  -1    3.31    0.94
  13  -9  -1    2.02    0.96
  14  -9   1   -0.35    0.82
 -14   9   1    0.69    0.75
  14   9  -1    0.94    0.97
  14   9   1   -2.38    0.70
  14  -9  -1    0.55    0.85
 -14   9  -1    1.25    0.82
   0  10  -1   -0.18    0.63
   0  10   1   -0.78    0.62
  -1  10   1    1.33    0.73
   1 -10   1    1.41    0.77
   1  10  -1    0.98    0.71
  -1  10  -1    2.44    0.84
   1 -10  -1    2.13    0.83
   1  10   1    1.35    0.76
  -2  10   1    2.72    0.83
   2  10  -1    3.74    0.89
   2 -10   1    6.15    1.01
   2 -10  -1    4.40    0.93
  -2  10  -1    3.07    0.90
   2  10   1    3.57    0.89
   3 -10   1    6.58    1.07
  -3  10   1    5.10    0.96
   3  10  -1    4.44    0.94
   3 -10  -1    4.62    0.99
   3  10   1    6.33    1.03
  -3  10  -1    3.71    0.95
   4  10  -1   -0.28    0.64
   4 -10   1    0.89    0.76
  -4  10   1    0.08    0.63
   4  10   1   -1.01    0.63
   4 -10  -1    0.66    0.77
  -4  10  -1   -1.24    0.61
   5  10  -1    2.27    0.86
  -5  10   1    4.08    0.93
   5 -10   1    5.44    1.09
   5 -10  -1    5.24    1.06
   5  10   1    3.78    0.95
  -5  10  -1    3.89    0.90
  -6  10   1    4.13    0.92
   6  10  -1    6.02    1.06
   6 -10   1    6.94    1.14
  -6  10  -1    6.25    1.04
   6 -10  -1    5.91    1.09
   6  10   1    5.29    1.01
   7  10  -1    0.45    0.79
  -7  10   1    1.66    0.81
   7 -10   1    3.38    0.99
   7  10   1    2.93    0.92
  -7  10  -1    2.78    0.85
   7 -10  -1    2.86    0.97
   8  10  -1    0.09    0.74
   8 -10   1    1.52    0.92
  -8  10   1    3.97    0.95
   8  10   1   -1.38    0.77
   8 -10  -1    3.03    0.97
  -8  10  -1    1.91    0.84
   9 -10   1    0.69    0.89
   9  10  -1   -1.23    0.71
  -9  10   1    0.22    0.75
  -9  10  -1    0.37    0.75
   9 -10  -1    0.63    0.87
   9  10   1    0.60    0.78
   0   0   2  819.85    9.02
   0   0  -2  813.33    9.01
  -1   0  -2   -0.09    0.05
  -1   0  -2   -0.09    0.04
   1   0   2   -0.08    0.06
  -1   0   2   -0.11    0.06
   1   0  -2   -0.12    0.05
   1   0  -2   -0.08    0.05
  -2   0  -2   94.41    1.17
   2   0  -2   94.43    1.15
  -2   0  -2   96.03    1.16
   2   0  -2   96.91    1.23
  -2   0   2   96.67    1.27
  -2   0  -2   94.54    1.22
  -3   0  -2    0.07    0.11
   3   0  -2   -0.04    0.09
  -3   0  -2   -0.04    0.08
   3   0  -2    0.04    0.11
  -3   0  -2   -0.07    0.10
  -3   0   2   -0.09    0.11
   4   0  -2  377.46    4.13
  -4   0  -2  381.40    4.31
  -4   0   2  379.38    4.39
  -4   0  -2  382.29    4.36
  -4   0  -2  386.04    4.14
   4   0  -2  379.33    4.37
  -5   0  -2   -0.32    0.18
  -5   0  -2   -0.26    0.21
  -5   0   2   -0.10    0.20
   5   0  -2   -0.09    0.17
   5   0  -2   -0.13    0.21
  -5   0  -2   -0.25    0.13
   6   0   2  137.82    2.01
   6   0  -2  140.09    1.79
  -6   0  -2  138.64    2.07
   6   0  -2  139.01    2.08
  -6   0  -2  139.23    1.76
  -6   0   2  140.85    2.10
   7   0  -2   -0.14    0.27
   7   0   2   -0.02    0.20
   7   0  -2   -0.09    0.19
  -7   0   2    0.07    0.24
   7   0   2    0.03    0.28
  -7   0  -2   -0.05    0.23
   8   0  -2  255.33    3.47
  -8   0   2  249.46    3.48
   8   0   2  240.09    3.34
   8   0  -2  251.44    3.02
  -8   0  -2  255.08    3.46
   8   0   2  249.91    3.04
   9   0  -2   -0.42    0.19
   9   0  -2   -0.28    0.29
   9   0   2   -0.51    0.29
  -9   0   2   -0.53    0.24
   9   0   2    0.06    0.22
  -9   0  -2   -0.50    0.23
 -10   0   2  188.56    3.00
  10   0   2  189.48    2.51
  10   0  -2  187.72    2.47
  10   0  -2  185.61    2.98
 -10   0  -2  189.53    2.98
  10   0   2  188.41    2.92
  11   0   2    0.10    0.25
  11   0  -2   -0.20    0.35
  11   0   2    0.07    0.37
 -11   0   2    0.12    0.29
 -11   0  -2    0.07    0.29
  11   0  -2   -0.16    0.22
 -12   0   2   24.50    1.04
  12   0   2   23.73    0.77
 -12   0  -2   23.35    1.02
  12   0  -2   22.70    0.74
  12   0   2   24.80    1.09
  12   0  -2   21.45    1.05
  13   0   2    0.13    0.43
 -13   0  -2   -0.20    0.33
 -13   0   2    0.51    0.38
  13   0   2    0.32    0.28
  13   0  -2   -0.37    0.27
  13   0  -2   -0.27    0.42
  14   0  -2   12.40    1.01
  14   0  -2   10.26    0.64
 -14   0  -2   11.22    0.89
  14   0   2    9.68    0.94
 -14   0   2   11.38    0.89
  14   0   2   11.62    0.66
  15   0  -2    0.57    0.35
 -15   0   2   -0.36    0.39
 -15   0  -2   -0.14    0.37
  15   0  -2    0.21    0.51
  15   0   2    0.27    0.32
  15   0   2    0.23    0.52
  16   0   2   23.46    1.13
  16   0  -2   21.75    1.33
  16   0   2   21.99    1.32
 -16   0   2   23.85    1.22
 -16   0  -2   22.78    1.21
 -17   0  -2    0.12    0.43
  17   0   2    0.13    0.57
  17   0  -2    0.53    0.62
 -17   0   2    0.19    0.44
  18   0   2   40.94    1.75
 -18   0   2   42.34    1.68
 -18   0  -2   40.53    1.68
  18   0  -2   40.40    1.81
 -19   0  -2   -0.17    0.46
 -19   0   2   -0.14    0.47
  19   0  -2    0.52    0.67
  19   0   2    0.07    0.63
 -20   0  -2    3.90    0.76
  20   0   2    3.91    0.89
  20   0  -2    5.20    0.96
 -20   0   2    3.78    0.76
  21   0  -2    0.77    0.75
  21   0   2    1.00    0.74
 -21   0   2   -0.15    0.49
 -21   0  -2    1.23    0.59
  22   0  -2   74.30    2.65
 -22   0  -2   73.46    2.45
  22   0   2   76.48    2.66
 -22   0   2   75.66    2.50
  23   0   2    0.51    0.79
 -23   0  -2    0.16    0.55
 -23   0   2    0.57    0.62
  23   0  -2    0.77    0.79
  24   0  -2    2.88    0.99
 -24   0   2    3.36    0.83
  24   0   2    5.07    1.12
 -24   0  -2    5.08    0.94
 -25   0  -2   -0.28    0.59
 -25   0   2    0.27    0.66
  25   0   2   -0.58    0.79
  25   0  -2    0.57    0.84
  26   0   2    4.93    1.15
 -26   0   2    4.64    0.97
 -26   0  -2    4.89    0.99
  26   0  -2    3.37    1.16
   0   1  -2   -0.19    0.10
   0   1  -2   -0.02    0.09
   0  -1  -2   -0.17    0.10
   0   1   2   -0.11    0.13
   0   1   2   -0.21    0.08
  -1   1   2   11.91    0.41
  -1   1   2   12.20    0.32
   1   1  -2   12.19    0.28
  -1  -1  -2   11.30    0.30
   1   1   2   11.60    0.29
  -1   1  -2   11.72    0.35
   1   1   2   12.44    0.39
  -1  -1   2   11.21    0.25
  -1   1  -2   11.70    0.33
   2   1  -2   45.19    0.81
  -2   1   2   46.98    0.78
  -2  -1  -2   44.06    0.66
  -2   1   2   48.09    0.86
   2   1  -2   46.46    0.63
   2   1   2   46.22    0.84
  -2  -1   2   46.10    0.72
  -2   1  -2   45.86    0.79
  -2   1  -2   44.43    0.76
   2   1   2   45.82    0.72
   2  -1  -2   47.28    0.79
  -2   1  -2   44.77    0.66
  -3   1   2  120.19    1.70
   3   1  -2  119.65    1.67
  -3   1   2  118.74    1.63
  -3  -1  -2  119.11    1.39
  -3  -1  -2  119.11    1.65
   3   1  -2  119.28    1.34
   3   1   2  116.90    1.55
   3  -1  -2  119.51    1.62
  -3   1  -2  118.12    1.63
  -3   1  -2  116.79    1.52
  -3  -1   2  118.14    1.59
  -3   1  -2  120.89    1.59
  -4  -1  -2   91.92    1.45
  -4  -1  -2   90.69    1.10
   4   1  -2   93.75    1.48
  -4   1   2   92.43    1.44
   4   1  -2   90.14    1.06
  -4   1   2   93.95    1.49
  -4  -1   2   91.08    1.41
  -4   1  -2   93.78    1.36
  -4   1  -2   93.33    1.43
  -4   1  -2   90.43    1.35
   4   1   2   93.11    1.39
   4  -1  -2   93.60    1.40
  -5  -1  -2  512.18    5.92
   5   1  -2  515.40    5.95
  -5   1   2  526.50    5.98
  -5   1   2  526.21    5.94
   5   1  -2  492.80    5.38
   5  -1   2  525.03    5.82
  -5  -1  -2  523.08    5.43
   5  -1  -2  519.42    5.80
  -5  -1   2  520.87    5.91
  -5   1  -2  512.73    5.90
  -5   1  -2  518.65    5.83
   5   1   2  511.02    5.83
   6   1  -2  137.13    1.62
  -6   1   2  143.49    2.19
  -6  -1  -2  145.68    2.18
  -6   1   2  142.02    2.16
   6  -1   2  142.61    2.03
  -6  -1  -2  146.14    1.65
   6   1  -2  143.27    2.19
   6  -1  -2  144.77    2.03
  -6   1  -2  142.04    2.13
   6   1   2  138.57    2.09
  -6  -1   2  144.63    2.16
  -6   1  -2  144.57    2.08
   7  -1   2   49.05    1.04
  -7  -1  -2   50.37    0.72
   7   1  -2   50.30    1.22
  -7   1   2   49.25    1.17
  -7  -1  -2   48.27    1.16
   7   1  -2   47.16    0.70
  -7   1   2   48.93    1.18
  -7   1  -2   48.76    1.15
  -7  -1   2   50.49    1.17
  -7   1  -2   48.00    1.10
   7   1   2   49.87    1.16
   7  -1  -2   49.08    1.05
   8  -1   2   43.67    1.01
  -8   1   2   44.58    1.16
  -8  -1  -2   44.38    1.15
  -8   1   2   41.79    1.14
   8   1  -2   43.38    1.20
   8   1  -2   43.06    0.68
   8  -1  -2   43.57    1.00
  -8   1  -2   42.93    1.08
  -8   1  -2   44.04    1.14
  -8  -1   2   43.45    1.13
   8   1   2   43.30    1.15
   9   1  -2   19.36    0.89
  -9  -1  -2   19.41    0.82
  -9   1   2   20.61    0.84
   9  -1   2   19.93    0.72
   9   1  -2   19.89    0.46
  -9   1   2   19.60    0.86
  -9   1  -2   18.71    0.83
  -9   1  -2   19.94    0.79
   9   1   2   19.91    0.49
  -9  -1   2   20.18    0.83
   9   1   2   19.15    0.85
   9  -1  -2   20.88    0.74
 -10   1   2   19.72    0.87
 -10  -1  -2   18.46    0.85
  10   1  -2   19.06    0.95
  10  -1   2   19.47    0.75
  10   1  -2   19.33    0.49
 -10   1   2   18.80    0.87
 -10   1  -2   18.57    0.88
 -10  -1   2   20.31    0.88
  10   1   2   19.85    0.92
 -10   1  -2   19.95    0.84
  10  -1  -2   19.03    0.76
  10   1   2   19.70    0.52
 -11  -1  -2   43.12    1.30
 -11   1   2   41.95    1.29
  11   1  -2   44.68    1.39
  11  -1   2   41.39    1.09
  11   1  -2   40.62    0.77
  11  -1  -2   41.15    1.30
 -11   1  -2   41.69    1.30
  11  -1  -2   42.43    1.09
  11   1   2   43.37    1.33
 -11   1  -2   41.81    1.25
 -11  -1   2   41.87    1.31
  11   1   2   42.44    0.80
  12   1  -2    3.53    0.59
  12  -1   2    3.22    0.45
  12   1  -2    3.40    0.35
 -12  -1  -2    3.00    0.50
 -12   1   2    3.13    0.51
 -12  -1   2    4.30    0.58
 -12   1  -2    3.19    0.53
 -12   1  -2    3.76    0.52
  12  -1  -2    3.01    0.54
  12  -1  -2    3.17    0.45
  12   1   2    3.11    0.35
  12   1   2    2.78    0.56
 -13   1   2    7.54    0.74
  13   1  -2    6.90    0.44
  13  -1   2    7.56    0.82
 -13  -1  -2    6.88    0.72
  13  -1   2    6.54    0.62
  13   1  -2    8.16    0.91
  13   1   2    7.37    0.46
 -13  -1   2    7.58    0.74
  13  -1  -2    8.04    0.85
  13   1   2    7.05    0.90
  13  -1  -2    6.41    0.64
 -13   1  -2    8.38    0.73
  14  -1   2   12.32    0.98
 -14  -1  -2   11.38    0.91
  14  -1   2   12.34    0.77
  14   1  -2   10.85    1.03
 -14   1   2   12.23    0.89
  14   1   2   12.60    0.66
  14  -1  -2   12.35    0.99
  14   1   2   12.86    1.05
  14  -1  -2   11.59    0.77
 -14   1  -2   12.39    0.88
 -14  -1   2   10.87    0.91
  15  -1   2    1.45    0.45
 -15  -1  -2    1.40    0.51
 -15   1   2    1.60    0.52
  15   1  -2    1.67    0.64
  15  -1   2    1.34    0.59
  15  -1  -2    0.92    0.43
 -15   1  -2    1.31    0.49
 -15  -1   2    0.88    0.49
  15  -1  -2    1.53    0.58
  15   1   2    2.13    0.66
  16  -1   2   27.25    1.42
 -16   1   2   26.20    1.29
 -16  -1  -2   25.17    1.27
  16  -1   2   26.90    1.07
  16   1  -2   27.12    1.47
 -16  -1   2   28.12    1.32
  16  -1  -2   26.90    1.39
 -16   1  -2   24.77    1.23
  16   1   2   25.58    1.41
  16  -1  -2   25.43    1.04
 -17   1   2   12.68    1.05
  17  -1   2   13.75    1.18
 -17  -1  -2   14.19    1.07
  17   1  -2   16.98    1.33
  17  -1   2   14.04    0.89
 -17  -1   2   13.23    1.04
  17  -1  -2   13.36    0.89
  17  -1  -2   14.42    1.24
 -17   1  -2   14.58    1.10
  17   1   2   13.87    1.24
  18   1  -2    8.68    1.06
 -18  -1  -2   11.65    1.06
  18  -1   2   12.15    1.21
 -18   1   2   13.20    1.09
  18   1   2   11.31    1.23
 -18   1  -2   11.11    1.01
  18  -1  -2   11.88    1.22
 -18  -1   2   14.28    1.15
  19   1  -2    1.31    0.76
 -19  -1  -2    2.33    0.68
 -19   1   2    2.02    0.62
  19  -1   2    1.84    0.73
  19   1   2    1.67    0.78
 -19  -1   2    2.79    0.69
 -19   1  -2    2.50    0.64
  19  -1  -2    4.08    0.80
 -20   1   2    1.97    0.67
  20   1  -2    0.99    0.76
 -20  -1  -2    2.56    0.69
  20  -1   2    2.06    0.77
 -20   1  -2    2.62    0.68
 -20  -1   2    1.28    0.56
  20   1   2    1.26    0.74
  20  -1  -2    2.50    0.78
 -21  -1  -2    5.86    0.90
  21  -1   2    6.32    1.02
  21   1  -2    4.36    0.94
 -21   1   2    6.14    0.92
 -21   1  -2    4.78    0.84
 -21  -1   2    5.81    0.89
  21  -1  -2    6.12    1.02
  21   1   2    7.71    1.10
 -22  -1  -2    8.10    1.08
  22  -1   2    6.88    1.07
  22   1  -2    9.25    1.22
 -22   1   2   10.72    1.17
 -22   1  -2    9.95    1.17
  22  -1  -2    7.02    1.08
 -22  -1   2    9.68    1.11
  22   1   2    9.37    1.23
  23  -1   2   14.05    1.48
  23   1  -2   15.55    1.62
 -23   1   2   11.72    1.23
 -23  -1  -2   13.76    1.30
 -23   1  -2   13.52    1.30
  23   1   2   11.14    1.32
  23  -1  -2   13.92    1.56
 -23  -1   2   13.87    1.33
  24   1  -2   10.79    1.37
 -24  -1  -2   12.44    1.30
  24  -1   2   14.17    1.57
 -24   1   2   14.40    1.41
 -24  -1   2   13.47    1.32
  24   1   2   11.50    1.48
 -24   1  -2   12.18    1.25
  24  -1  -2   15.37    1.62
  25   1  -2    0.38    0.85
 -25   1   2    0.93    0.68
 -25  -1  -2    0.56    0.67
  25  -1   2    0.38    0.84
  25  -1  -2    1.40    0.89
 -25  -1   2    1.22    0.69
 -25   1  -2    0.60    0.65
  25   1   2   -0.70    0.75
 -26  -1  -2    5.95    1.06
 -26   1   2    5.65    1.06
  26  -1   2    7.34    1.30
  26   1  -2    8.05    1.32
 -26   1  -2    8.08    1.17
  26  -1  -2    7.46    1.28
 -26  -1   2    5.68    1.10
  26   1   2    7.02    1.22
   0   2  -2  588.95    6.24
   0   2  -2  576.01    6.53
   0  -2  -2  584.08    6.44
   0   2   2  588.60    6.57
   0   2   2  588.59    6.44
   0  -2   2  585.61    6.43
  -1  -2  -2   61.02    1.01
   1   2  -2   61.63    0.94
   1   2  -2   60.44    0.96
   1   2  -2   59.90    1.13
  -1   2   2   61.19    1.16
  -1   2   2   61.81    1.06
  -1   2  -2   60.04    0.90
   1   2   2   58.99    1.03
  -1  -2   2   60.68    1.00
   1  -2  -2   61.85    1.10
  -1   2  -2   59.91    1.11
   1   2   2   59.33    1.14
  -2   2   2   36.69    0.90
   2   2  -2   38.28    0.90
   2   2  -2   38.78    0.75
  -2   2   2   39.01    0.84
  -2  -2  -2   37.75    0.73
   2   2  -2   37.39    0.68
   2   2   2   38.44    0.82
   2   2   2   36.31    0.91
   2  -2  -2   37.83    0.87
  -2   2  -2   37.57    0.86
  -2   2  -2   36.81    0.68
  -3   2   2  222.99    2.82
  -3  -2  -2  218.62    2.53
   3   2  -2  213.49    2.48
   3   2  -2  217.50    2.87
   3  -2   2  213.82    2.83
  -3   2   2  215.92    2.87
   3   2   2  216.86    2.89
  -3   2  -2  211.31    2.58
  -3   2  -2  213.34    2.82
   3   2   2  217.21    2.74
   3  -2  -2  218.98    2.85
  -3  -2   2  220.38    2.68
  -4   2   2   67.09    1.26
  -4  -2  -2   63.70    0.95
   4   2  -2   64.80    1.31
  -4   2   2   67.18    1.30
  -4   2  -2   64.09    1.26
   4   2   2   67.84    1.34
   4   2   2   67.50    1.23
   4  -2  -2   65.72    1.29
  -4  -2   2   68.88    1.19
  -4   2  -2   65.07    1.10
  -5   2   2   22.01    0.76
  -5  -2  -2   21.74    0.45
  -5   2   2   21.96    0.76
   5  -2   2   21.72    0.77
   5   2  -2   20.95    0.80
  -5  -2  -2   21.40    0.73
  -5  -2   2   21.72    0.41
   5  -2  -2   22.56    0.77
  -5  -2   2   21.20    0.69
  -5   2  -2   21.60    0.76
   5   2   2   21.02    0.74
  -5   2  -2   22.27    0.65
  -6  -2  -2   48.48    1.14
  -6  -2  -2   48.88    0.68
   6  -2   2   48.47    1.14
  -6   2   2   48.44    1.16
   6   2  -2   47.59    1.21
  -6   2   2   47.09    1.15
   6   2   2   47.65    1.13
  -6   2  -2   46.89    1.15
  -6   2  -2   49.21    1.04
  -6  -2   2   47.64    1.09
   6  -2  -2   48.82    1.15
  -7   2   2   12.12    0.66
  -7   2   2   12.76    0.66
  -7  -2  -2   11.24    0.63
   7   2  -2   10.66    0.70
   7  -2   2   12.28    0.67
  -7   2  -2   11.78    0.66
   7  -2  -2   10.72    0.66
   7   2   2   10.96    0.66
  -7   2  -2   11.02    0.56
  -7  -2   2   10.99    0.60
   8  -2   2  144.44    2.33
   8   2  -2  144.12    2.45
  -8   2   2  147.14    2.44
  -8   2   2  147.77    2.45
  -8  -2  -2  147.18    2.45
  -8   2  -2  146.04    2.44
   8  -2  -2  149.14    2.35
   8   2   2  146.84    2.38
  -8  -2   2  144.63    2.38
  -8   2  -2  145.02    2.30
  -9   2   2  170.02    2.76
  -9   2   2  167.60    2.77
  -9  -2  -2  169.12    2.77
   9   2  -2  167.25    2.79
   9  -2   2  168.04    2.63
  -9  -2   2  167.23    2.73
   9   2   2  168.71    2.71
  -9   2  -2  170.20    2.77
   9  -2  -2  168.78    2.63
  -9   2  -2  166.04    2.63
 -10   2   2    2.14    0.44
 -10  -2  -2    3.28    0.48
  10  -2   2    2.90    0.45
  10   2  -2    3.13    0.54
 -10   2   2    2.86    0.46
 -10  -2   2    3.97    0.56
  10   2   2    2.18    0.48
  10  -2  -2    4.11    0.53
 -10   2  -2    3.35    0.50
 -10   2  -2    2.75    0.43
 -11   2   2    5.91    0.68
  11  -2   2    6.77    0.66
  11   2  -2    6.66    0.80
 -11  -2  -2    5.52    0.67
 -11   2   2    6.38    0.64
 -11   2  -2    5.86    0.61
 -11   2  -2    6.02    0.71
  11   2   2    5.77    0.78
 -11  -2   2    4.96    0.60
  11  -2  -2    5.22    0.67
 -12   2   2   16.81    0.98
  12  -2   2   16.87    0.88
  12   2  -2   15.27    1.04
 -12  -2  -2   16.42    0.96
 -12   2   2   17.03    0.94
  12  -2  -2   16.04    0.89
 -12  -2   2   16.87    0.94
 -12   2  -2   16.87    0.89
 -12   2  -2   15.91    0.94
  12   2   2   17.08    1.06
  13   2  -2   11.23    1.01
 -13  -2  -2   11.46    0.87
  13  -2   2   12.21    0.86
 -13   2   2   11.94    0.91
 -13   2   2   11.58    0.88
 -13   2  -2   11.22    0.92
  13  -2  -2   11.05    0.83
 -13  -2   2   11.28    0.85
  13   2   2   12.91    1.04
 -13   2  -2   11.43    0.83
  14  -2   2   10.35    0.86
 -14   2   2    9.57    0.88
 -14  -2  -2    9.68    0.87
  14   2  -2    9.01    1.04
 -14   2   2    9.87    0.96
  14  -2  -2    9.55    0.86
 -14   2  -2   10.07    0.95
 -14  -2   2   11.31    0.89
 -14   2  -2   10.01    0.82
  14   2   2    9.50    1.03
  15   2  -2   29.97    1.50
  15  -2   2   29.16    1.21
 -15   2   2   28.66    1.39
 -15  -2  -2   32.21    1.39
 -15   2   2   32.40    1.39
  15  -2  -2   29.15    1.20
 -15  -2   2   30.37    1.33
 -15   2  -2   31.88    1.44
 -15   2  -2   29.08    1.29
  15   2   2   30.74    1.45
  16   2  -2   16.19    1.29
  16  -2   2   17.09    1.06
 -16  -2  -2   16.81    1.12
 -16   2   2   15.69    1.08
 -16  -2   2   15.42    1.12
  16   2   2   17.24    1.27
 -16   2  -2   16.21    1.19
 -16   2  -2   16.48    1.09
  16  -2  -2   17.44    1.23
  16  -2  -2   16.25    1.03
  17   2  -2    0.23    0.67
 -17   2   2    0.32    0.49
  17  -2   2    0.99    0.62
  17  -2   2    1.01    0.52
 -17  -2  -2    0.98    0.53
  17   2   2    0.49    0.67
 -17   2  -2    0.94    0.58
  17  -2  -2    0.78    0.61
  17  -2  -2    0.51    0.50
 -17   2  -2    0.63    0.48
 -17  -2   2    0.39    0.49
  18  -2   2    2.77    0.72
 -18  -2  -2    2.72    0.67
 -18   2   2    3.27    0.68
  18  -2   2    3.75    0.65
  18   2  -2    3.57    0.84
  18  -2  -2    3.37    0.65
 -18  -2   2    3.43    0.71
  18   2   2    4.20    0.86
  18  -2  -2    3.14    0.79
 -18   2  -2    4.93    0.76
  19  -2   2    2.11    0.70
  19  -2   2    1.33    0.58
 -19  -2  -2    2.59    0.66
 -19   2   2    2.54    0.66
  19   2  -2    2.03    0.81
 -19  -2   2    2.07    0.65
  19  -2  -2    2.28    0.75
 -19   2  -2    1.95    0.60
  19  -2  -2    1.82    0.59
  19   2   2    1.22    0.77
 -20   2   2    2.67    0.67
 -20  -2  -2    1.57    0.63
  20  -2   2    1.54    0.72
  20   2  -2    2.14    0.84
 -20   2  -2    2.13    0.64
  20   2   2    1.50    0.82
  20  -2  -2    2.91    0.82
 -20  -2   2    2.47    0.70
 -21   2   2    1.53    0.65
  21  -2   2    1.32    0.73
 -21  -2  -2    2.44    0.71
  21   2  -2    2.13    0.85
 -21   2  -2    2.28    0.70
 -21  -2   2    1.84    0.69
  21   2   2    1.92    0.83
  21  -2  -2    2.43    0.83
  22  -2   2    1.99    0.82
 -22  -2  -2    2.17    0.74
  22   2  -2    2.50    0.88
 -22   2   2    1.90    0.69
 -22  -2   2    1.84    0.71
 -22   2  -2    2.44    0.72
  22  -2  -2    2.36    0.88
  22   2   2    0.47    0.77
  23  -2   2    0.90    0.81
 -23   2   2    0.37    0.62
  23   2  -2    1.37    0.85
 -23  -2  -2    1.80    0.71
 -23  -2   2    2.44    0.77
 -23   2  -2    1.03    0.64
  23  -2  -2    2.31    0.87
  23   2   2    1.35    0.85
 -24   2   2    8.16    1.16
 -24  -2  -2    8.26    1.16
  24   2  -2    7.64    1.24
  24  -2   2    6.50    1.14
  24  -2  -2    6.28    1.13
  24   2   2    7.29    1.18
 -24   2  -2    5.97    0.96
 -24  -2   2    6.48    1.07
 -25  -2  -2    0.74    0.69
 -25   2   2    1.87    0.79
  25  -2   2    0.54    0.79
  25   2  -2    0.75    0.91
  25  -2  -2    1.07    0.85
  25   2   2    1.67    0.90
 -25   2  -2    1.44    0.71
 -25  -2   2    1.85    0.80
   0  -3   2   -0.09    0.26
   0   3  -2   -0.02    0.25
   0   3  -2   -0.03    0.28
   0   3   2    0.21    0.33
   0  -3  -2   -0.35    0.28
   0   3   2   -0.09    0.25
  -1   3   2   13.76    0.71
   1  -3   2   14.33    0.63
  -1   3   2   13.56    0.62
   1   3  -2   14.46    0.69
   1   3  -2   14.79    0.56
  -1  -3  -2   14.75    0.61
   1   3   2   15.10    0.65
  -1   3  -2   15.13    0.69
   1  -3  -2   15.95    0.67
  -1  -3   2   15.03    0.61
  -1   3  -2   14.76    0.55
   1   3   2   14.88    0.72
  -2  -3  -2    8.59    0.50
  -2   3   2    8.25    0.55
   2  -3   2    8.46    0.56
  -2   3   2    8.68    0.64
   2   3  -2    8.97    0.51
   2   3  -2    8.47    0.61
   2  -3  -2    7.80    0.60
  -2   3  -2    8.42    0.46
   2   3   2    8.17    0.58
   2   3   2    7.81    0.54
  -2   3  -2    8.40    0.56
  -2  -3   2    8.00    0.48
  -3   3   2   26.26    0.89
  -3   3   2   27.71    0.85
   3   3  -2   25.75    0.89
  -3  -3  -2   26.51    0.70
   3   3  -2   25.43    0.76
   3  -3   2   26.82    0.89
   3   3   2   27.64    0.84
   3   3   2   26.27    0.91
   3  -3  -2   25.78    0.89
  -3   3  -2   24.74    0.84
  -3   3  -2   25.25    0.69
  -3  -3   2   27.19    0.69
   4   3  -2   46.61    1.06
  -4   3   2   44.54    1.11
   4  -3   2   46.62    1.17
   4   3  -2   44.88    1.17
  -4   3   2   46.04    1.16
  -4  -3  -2   45.36    0.87
   4   3   2   44.89    1.11
  -4  -3   2   45.64    0.86
  -4   3  -2   45.89    1.15
   4  -3  -2   44.88    1.17
  -4   3  -2   44.46    0.95
   4   3   2   44.35    1.17
  -5   3   2   40.51    1.09
   5  -3   2   40.19    1.13
  -5  -3  -2   41.22    0.79
   5   3  -2   41.96    1.16
  -5   3   2   39.95    1.09
   5  -3  -2   40.57    1.14
   5   3   2   41.22    1.16
  -5  -3   2   40.78    0.76
  -5  -3   2   41.13    1.00
   5   3   2   42.37    1.09
  -5   3  -2   41.42    0.95
  -5   3  -2   39.56    1.10
  -6   3   2   19.81    0.83
  -6  -3  -2   18.72    0.50
  -6   3   2   19.05    0.81
   6   3  -2   19.09    0.88
   6  -3   2   19.22    0.84
  -6  -3   2   19.69    0.75
   6   3   2   19.57    0.84
   6  -3  -2   18.44    0.83
   6   3   2   19.95    0.88
  -6  -3   2   18.71    0.47
  -6   3  -2   18.40    0.81
  -6   3  -2   20.64    0.70
   7   3  -2  106.72    2.07
   7  -3   2  108.39    2.04
  -7   3   2  107.98    2.02
  -7   3   2  107.16    2.04
  -7  -3  -2  108.62    1.39
   7   3   2  106.30    1.97
   7   3   2  109.28    2.13
  -7   3  -2  109.36    2.06
   7  -3  -2  107.85    2.04
  -7   3  -2  107.48    1.84
  -7  -3   2  110.45    1.96
  -8   3   2    4.53    0.58
   8  -3   2    4.57    0.55
  -8   3   2    4.70    0.60
  -8  -3  -2    4.53    0.57
   8   3  -2    3.53    0.53
  -8   3  -2    4.95    0.49
   8  -3  -2    5.00    0.57
  -8   3  -2    5.76    0.63
  -8  -3   2    4.52    0.54
   8   3   2    4.10    0.53
  -9  -3  -2   20.57    0.93
   9  -3   2   22.05    1.00
  -9   3   2   20.00    0.97
  -9   3   2   21.21    0.92
   9   3  -2   21.73    1.03
  -9   3  -2   20.48    0.97
  -9   3  -2   21.87    0.86
  -9  -3   2   21.20    0.91
   9   3   2   20.88    1.00
   9  -3  -2   20.29    0.95
 -10   3   2    8.86    0.77
 -10   3   2    8.19    0.71
  10  -3   2    8.65    0.78
 -10  -3  -2    8.08    0.70
  10   3  -2    7.40    0.83
 -10   3  -2    7.53    0.74
 -10  -3   2    8.34    0.71
  10  -3  -2    7.48    0.74
  10   3   2    8.93    0.86
 -10   3  -2    8.76    0.65
 -11  -3  -2   35.69    1.29
  11   3  -2   35.24    1.39
 -11   3   2   35.98    1.33
  11  -3   2   36.61    1.27
 -11   3   2   37.53    1.27
  11   3   2   35.48    1.32
 -11  -3   2   35.82    1.26
 -11   3  -2   35.56    1.33
  11  -3  -2   36.79    1.31
 -11   3  -2   35.42    1.18
 -12  -3  -2   11.09    0.88
  12  -3   2   11.52    0.94
  12   3  -2   11.33    1.06
 -12   3   2   11.59    0.83
 -12   3   2   11.89    0.94
 -12  -3   2   10.23    0.84
  12  -3  -2   11.92    0.92
 -12   3  -2   11.67    0.81
  12   3   2   10.11    1.01
 -12   3  -2   12.52    0.95
 -13  -3  -2   12.23    0.97
 -13   3   2   12.14    0.87
  13   3  -2    9.80    1.05
  13  -3   2   12.60    0.99
 -13   3   2   11.59    0.97
  13  -3  -2   10.36    0.93
 -13  -3   2   10.68    0.90
  13   3   2   11.08    1.04
 -13   3  -2   10.97    0.97
 -13   3  -2   10.25    0.81
 -14  -3  -2    9.83    0.96
 -14   3   2    6.55    0.89
  14  -3   2   12.02    0.99
  14   3  -2   10.31    1.13
 -14   3   2    9.64    0.90
  14   3   2    9.89    1.08
  14  -3  -2   10.14    0.96
 -14   3  -2    9.37    0.98
 -14   3  -2    9.82    0.83
 -14  -3   2    9.01    0.88
 -15   3   2    4.32    0.75
  15   3  -2    4.67    0.82
  15  -3   2    3.78    0.70
 -15   3   2    4.05    0.67
 -15  -3  -2    3.36    0.66
 -15  -3   2    3.43    0.66
  15   3   2    3.19    0.75
 -15   3  -2    3.57    0.69
 -15   3  -2    4.37    0.65
  15  -3  -2    4.46    0.72
  16   3  -2    4.08    0.83
 -16  -3  -2    4.38    0.75
 -16   3   2    3.88    0.76
  16  -3   2    4.59    0.75
 -16   3   2    4.06    0.71
 -16  -3   2    3.97    0.72
 -16   3  -2    4.43    0.75
  16  -3  -2    5.24    0.77
 -16   3  -2    3.68    0.64
  16   3   2    4.90    0.85
 -17  -3  -2    6.97    0.93
 -17   3   2    6.81    0.88
  17   3  -2    6.23    0.96
  17  -3   2    7.17    0.85
 -17   3   2    9.10    1.07
  17   3   2    6.42    0.92
  17  -3  -2    5.61    0.79
 -17  -3   2    7.10    0.93
 -17   3  -2    5.60    0.77
 -17   3  -2    4.64    0.81
 -18   3   2    2.13    0.62
  18   3  -2    0.97    0.72
  18  -3   2    1.40    0.63
 -18   3   2    0.20    0.59
 -18  -3  -2    1.88    0.62
  18   3   2    1.84    0.76
 -18   3  -2    1.94    0.70
 -18  -3   2    3.48    0.74
  18  -3  -2    0.67    0.58
 -18   3  -2    1.11    0.54
  19  -3   2    8.50    1.03
 -19  -3  -2   10.17    1.12
  19   3  -2    6.92    1.04
 -19   3   2    9.09    1.01
 -19   3  -2    8.47    1.15
 -19  -3   2    7.53    1.07
  19  -3  -2    9.86    1.07
  19  -3  -2    6.76    0.98
 -19   3  -2    9.24    1.01
  19   3   2    7.94    1.05
 -20   3   2   11.12    1.11
 -20  -3  -2   12.24    1.18
  20   3  -2   13.60    1.44
  20  -3   2   13.49    1.34
  20  -3   2   12.93    1.13
 -20   3  -2   12.70    1.29
 -20  -3   2   11.60    1.17
  20   3   2   11.79    1.34
  20  -3  -2   12.88    1.13
 -20   3  -2   13.99    1.21
  20  -3  -2   12.18    1.29
 -21  -3  -2    2.08    0.73
  21   3  -2    1.77    0.84
  21  -3   2    1.55    0.76
 -21   3   2    1.77    0.72
  21  -3  -2    0.64    0.71
 -21   3  -2    1.12    0.60
 -21  -3   2    1.80    0.72
  21   3   2    2.56    0.86
 -22   3   2    8.91    1.19
 -22  -3  -2    8.81    1.18
  22   3  -2    8.71    1.24
  22  -3   2   11.31    1.38
 -22  -3   2    9.66    1.22
  22  -3  -2    9.89    1.36
 -22   3  -2   12.56    1.18
  22   3   2    9.42    1.20
  23  -3   2    5.63    1.04
 -23  -3  -2    6.17    1.05
 -23   3   2    6.93    1.03
  23   3  -2    7.37    1.21
 -23  -3   2    7.18    1.06
 -23   3  -2    9.46    1.21
  23  -3  -2    8.11    1.16
  23   3   2    7.07    1.15
  24  -3   2    0.07    0.80
 -24  -3  -2    2.61    0.86
  24   3  -2    3.25    1.08
 -24   3   2    2.37    0.76
 -24   3  -2    1.89    0.73
  24   3   2    2.04    0.94
 -24  -3   2    3.29    0.87
  24  -3  -2    2.23    0.94
 -25  -3  -2    3.59    1.00
 -25   3   2    4.16    0.93
  25  -3   2    4.87    1.08
  25   3  -2    2.68    1.06
 -25   3  -2    4.62    0.97
  25  -3  -2    2.70    0.98
 -25  -3   2    4.21    0.97
  25   3   2    4.37    1.11
   0   4  -2   23.90    0.94
   0   4  -2   26.41    0.82
   0  -4   2   26.61    0.90
   0   4   2   27.06    0.95
   0   4   2   28.97    1.03
   0  -4  -2   26.73    0.91
  -1  -4  -2   88.50    1.64
   1   4  -2   90.34    1.82
  -1   4   2   94.07    1.82
   1  -4   2   89.48    1.74
   1   4  -2   89.87    1.59
  -1   4   2   89.64    1.74
   1  -4  -2   86.84    1.72
  -1  -4   2   89.90    1.66
   1   4   2   93.42    1.82
  -1   4  -2   89.89    1.82
   1   4   2   92.46    1.76
  -1   4  -2   87.63    1.54
   2  -4   2   10.82    0.71
  -2  -4  -2   12.95    0.65
   2   4  -2   11.60    0.74
  -2   4   2   10.47    0.74
   2   4  -2   11.39    0.63
  -2   4   2   11.52    0.69
  -2   4  -2   11.44    0.60
   2   4   2   10.52    0.75
   2   4   2    9.89    0.67
   2  -4  -2   10.55    0.68
  -2   4  -2   11.12    0.69
  -2  -4   2   10.44    0.60
  -3   4   2   77.76    1.64
   3  -4   2   77.30    1.65
  -3  -4  -2   74.29    1.40
   3   4  -2   75.86    1.50
   3   4  -2   73.78    1.65
  -3   4   2   76.73    1.64
  -3   4  -2   73.95    1.39
   3  -4  -2   74.27    1.65
  -3   4  -2   73.77    1.65
   3   4   2   78.49    1.62
  -3  -4   2   77.77    1.42
   3   4   2   79.95    1.69
  -4  -4  -2  108.90    1.74
  -4   4   2  111.73    2.06
   4   4  -2  109.68    2.10
   4  -4   2  106.59    2.07
  -4   4   2  110.16    2.04
   4   4  -2  113.03    1.94
  -4  -4   2  109.43    1.73
   4   4   2  110.79    2.11
  -4   4  -2  109.11    1.79
   4   4   2  109.41    2.03
   4  -4  -2  106.36    2.07
  -4   4  -2  111.22    2.10
   5  -4   2   16.83    0.87
  -5   4   2   18.09    0.86
   5   4  -2   18.91    0.83
  -5   4   2   17.77    0.86
  -5  -4  -2   19.72    0.65
   5   4  -2   18.70    0.93
  -5   4  -2   18.11    0.86
   5  -4  -2   17.12    0.88
   5   4   2   17.96    0.88
   5   4   2   18.27    0.93
  -5  -4   2   18.57    0.63
  -5   4  -2   18.59    0.71
   6   4  -2   15.62    0.80
  -6   4   2   15.40    0.83
   6  -4   2   14.91    0.86
  -6  -4  -2   16.16    0.57
  -6   4   2   17.30    0.86
   6   4  -2   16.49    0.92
  -6   4  -2   16.76    0.87
   6   4   2   14.66    0.89
  -6  -4   2   15.40    0.55
  -6   4  -2   16.24    0.70
   6   4   2   14.28    0.87
   6  -4  -2   16.91    0.93
   7   4  -2   15.04    0.96
   7   4  -2   15.28    0.85
  -7  -4  -2   15.88    0.54
  -7   4   2   15.11    0.86
   7  -4   2   15.70    0.92
  -7   4   2   15.41    0.84
   7  -4  -2   13.18    0.86
   7   4   2   16.43    0.95
  -7   4  -2   15.33    0.73
  -7  -4   2   14.83    0.51
  -7   4  -2   14.98    0.87
   7   4   2   14.37    0.87
  -8   4   2   12.15    0.80
   8   4  -2   13.35    0.94
  -8  -4  -2   12.79    0.48
  -8   4   2   12.56    0.86
   8  -4   2   12.72    0.88
  -8   4  -2   13.32    0.71
  -8  -4   2   13.10    0.44
  -8   4  -2   13.17    0.87
  -8  -4   2   13.09    0.76
   8   4   2   12.08    0.89
   8  -4  -2   14.81    0.96
   8   4   2   12.79    0.88
  -9   4   2    3.11    0.53
   9  -4   2    2.69    0.58
   9   4  -2    2.64    0.60
  -9   4   2    2.63    0.52
   9  -4  -2    2.39    0.57
  -9   4  -2    2.91    0.45
  -9   4  -2    2.66    0.55
   9   4   2    2.28    0.59
  -9  -4   2    2.61    0.47
   9   4   2    2.37    0.56
  10  -4   2   10.92    0.92
 -10   4   2   10.64    0.90
 -10   4   2   10.35    0.80
  10   4  -2   10.52    0.97
 -10   4  -2   11.17    0.90
  10   4   2   10.61    0.97
 -10   4  -2   10.10    0.71
  10  -4  -2   10.08    0.96
  10   4   2   10.65    1.00
 -10  -4   2   11.02    0.81
  11  -4   2    5.48    0.77
 -11   4   2    5.94    0.74
 -11   4   2    5.74    0.72
  11   4  -2    4.80    0.73
  11   4   2    5.55    0.81
  11   4   2    5.57    0.74
  11  -4  -2    6.99    0.83
 -11   4  -2    5.68    0.64
 -11  -4   2    6.80    0.78
 -11   4  -2    5.56    0.72
 -12   4   2   63.80    1.80
 -12   4   2   63.54    1.90
  12   4  -2   67.00    1.98
  12  -4   2   63.29    1.86
 -12  -4  -2   66.34    1.88
 -12   4  -2   67.31    1.72
  12  -4  -2   64.89    1.89
  12   4   2   64.34    2.02
 -12   4  -2   63.65    1.91
 -12  -4   2   65.65    1.83
  12   4   2   68.20    1.94
  13   4  -2    0.66    0.63
 -13   4   2    0.34    0.44
 -13  -4  -2    0.96    0.50
 -13   4   2    0.88    0.51
  13  -4   2    0.23    0.55
 -13  -4   2    0.29    0.45
 -13   4  -2    0.65    0.50
 -13   4  -2    1.03    0.45
  13   4   2    1.32    0.63
  13  -4  -2    0.38    0.55
 -14   4   2   22.10    1.19
  14  -4   2   22.87    1.32
 -14  -4  -2   21.60    1.24
 -14   4   2   24.28    1.33
  14   4  -2   21.69    1.38
 -14  -4   2   23.29    1.22
  14   4   2   21.43    1.32
 -14   4  -2   21.30    1.29
  14  -4  -2   20.27    1.25
 -14   4  -2   22.46    1.13
  15   4  -2    0.53    0.66
  15  -4   2    1.17    0.65
 -15   4   2    0.26    0.48
 -15  -4  -2    1.56    0.59
 -15   4   2   -0.17    0.48
 -15   4  -2    0.84    0.57
 -15  -4   2    1.08    0.54
  15  -4  -2    1.48    0.67
 -15   4  -2    0.87    0.47
  15   4   2    1.58    0.69
  16   4  -2   21.40    1.50
 -16  -4  -2   25.13    1.39
 -16   4   2   22.26    1.39
 -16   4   2   21.62    1.26
  16  -4   2   23.41    1.36
  16  -4  -2   21.85    1.33
 -16   4  -2   23.42    1.22
 -16  -4   2   22.63    1.31
 -16   4  -2   23.45    1.41
  16   4   2   23.79    1.50
  17   4  -2    0.32    0.72
 -17  -4  -2    0.84    0.58
  17  -4   2    0.36    0.65
 -17   4   2    0.95    0.55
 -17   4   2    1.24    0.58
 -17   4  -2    1.13    0.52
  17   4   2    1.19    0.73
 -17   4  -2    1.41    0.62
 -17  -4   2    0.65    0.56
  17  -4  -2    0.76    0.61
  18  -4   2    3.08    0.76
  18   4  -2    2.91    0.87
 -18  -4  -2    1.55    0.67
 -18   4   2    1.65    0.62
 -18   4   2    0.58    0.61
  18   4   2    2.48    0.79
  18  -4  -2    2.38    0.73
 -18   4  -2    2.76    0.64
 -18  -4   2    1.43    0.65
 -18   4  -2    2.47    0.72
  19  -4   2   12.74    1.27
  19   4  -2   12.56    1.42
 -19  -4  -2   11.56    1.23
 -19   4   2   12.07    1.17
 -19   4   2   11.71    1.27
  19  -4  -2   10.82    1.18
  19   4   2   11.93    1.43
 -19   4  -2   11.51    1.26
 -19  -4   2   11.84    1.18
 -19   4  -2   11.91    1.10
 -20  -4  -2    0.71    0.66
 -20   4   2    1.37    0.63
 -20   4   2    0.33    0.68
  20   4  -2    0.43    0.79
  20  -4   2    1.73    0.67
 -20  -4   2    0.73    0.64
 -20   4  -2    1.37    0.59
 -20   4  -2    0.42    0.66
  20  -4  -2    1.20    0.64
  20   4   2    0.80    0.81
 -21   4   2    3.27    0.79
  21   4  -2    3.15    0.99
  21  -4   2    4.07    0.84
 -21  -4  -2    5.64    0.97
  21  -4  -2    2.17    0.88
 -21   4  -2    4.54    0.96
  21   4   2    4.59    1.01
 -21   4  -2    4.70    0.84
 -21  -4   2    3.95    0.88
  21  -4  -2    4.04    0.86
 -22   4   2    2.29    0.73
  22   4  -2    1.37    0.92
 -22  -4  -2    0.75    0.71
  22  -4   2    2.55    0.80
 -22   4  -2    0.26    0.60
 -22  -4   2    2.01    0.74
  22  -4  -2    0.73    0.79
  22  -4  -2    2.48    0.82
  22   4   2    2.98    0.95
 -22   4  -2    1.55    0.79
 -23  -4  -2    7.75    1.13
  23  -4   2    6.11    1.09
  23   4  -2    6.82    1.26
 -23   4   2    5.81    0.98
 -23   4  -2    7.35    1.02
  23   4   2    6.34    1.17
 -23  -4   2    7.16    1.08
  23  -4  -2    7.83    1.20
 -24  -4  -2    3.94    0.94
 -24   4   2    1.05    0.74
  24  -4   2    2.73    0.98
  24   4  -2    0.72    0.96
 -24   4  -2    1.26    0.71
  24  -4  -2    2.23    0.93
 -24  -4   2    2.24    0.78
  24   4   2    0.47    0.95
   0   5   2   -0.32    0.41
   0   5   2   -0.08    0.34
   0   5  -2    0.22    0.37
   0  -5  -2    0.16    0.36
   0  -5   2   -0.42    0.33
   0   5  -2    0.59    0.37
   1   5  -2   11.93    0.73
  -1   5   2   10.85    0.82
   1   5  -2   11.83    0.85
   1  -5   2   11.10    0.79
  -1  -5  -2   10.28    0.75
  -1   5   2   11.02    0.85
   1   5   2   10.70    0.83
  -1  -5   2    9.73    0.71
   1   5   2   10.94    0.81
  -1   5  -2   11.29    0.83
   1  -5  -2   11.40    0.80
  -1   5  -2   10.57    0.68
  -2   5   2   57.68    1.52
  -2   5   2   60.04    1.55
  -2  -5  -2   57.81    1.38
   2   5  -2   58.70    1.61
   2   5  -2   58.15    1.40
   2  -5   2   60.24    1.56
  -2   5  -2   59.25    1.34
  -2   5  -2   58.70    1.61
  -2  -5   2   59.62    1.41
   2   5   2   61.67    1.58
   2  -5  -2   60.40    1.56
   2   5   2   60.15    1.61
  -3   5   2   28.93    1.12
   3   5  -2   29.67    1.03
  -3   5   2   27.25    1.09
  -3  -5  -2   27.26    0.95
   3   5  -2   28.58    1.17
   3  -5   2   26.26    1.12
   3   5   2   27.75    1.12
  -3   5  -2   29.00    1.17
  -3   5  -2   28.54    0.94
   3   5   2   28.90    1.16
   3  -5  -2   30.83    1.18
  -3  -5   2   28.48    0.97
   4  -5   2   77.62    1.86
  -4   5   2   76.85    1.82
  -4   5   2   75.40    1.76
   4   5  -2   78.62    1.90
  -4  -5  -2   72.54    1.51
   4   5  -2   77.35    1.70
  -4   5  -2   76.87    1.85
   4   5   2   79.64    1.90
  -4   5  -2   76.02    1.55
  -4  -5   2   76.03    1.53
   4   5   2   78.76    1.82
   4  -5  -2   78.73    1.89
   5  -5   2   52.60    1.58
  -5  -5  -2   53.49    1.22
   5   5  -2   53.44    1.60
  -5   5   2   50.71    1.45
   5   5  -2   54.39    1.46
  -5   5   2   52.03    1.52
  -5   5  -2   51.79    1.26
   5   5   2   52.48    1.53
  -5   5  -2   54.93    1.58
   5   5   2   53.81    1.60
  -5  -5   2   52.07    1.20
   5  -5  -2   52.34    1.59
   6  -5   2    7.85    0.84
   6   5  -2    6.15    0.74
   6   5  -2    6.25    0.73
  -6  -5  -2    6.53    0.56
  -6   5   2    6.41    0.74
  -6   5   2    7.49    0.78
  -6  -5   2    6.79    0.55
   6   5   2    6.86    0.87
   6   5   2    6.23    0.86
  -6   5  -2    7.28    0.80
  -6   5  -2    6.43    0.60
   6  -5  -2    6.87    0.82
   7   5  -2   15.87    1.08
   7   5  -2   16.40    0.99
  -7  -5  -2   17.04    0.69
   7  -5   2   18.00    1.11
  -7   5   2   18.11    1.03
  -7   5   2   17.97    0.95
  -7   5  -2   16.12    0.79
   7  -5  -2   14.53    1.02
  -7   5  -2   15.73    1.00
  -7  -5   2   17.69    0.68
   7   5   2   18.98    1.14
   7   5   2   16.61    1.08
  -8   5   2   44.20    1.43
   8  -5   2   44.98    1.56
   8   5  -2   42.87    1.56
   8   5  -2   42.86    1.47
  -8   5   2   44.13    1.51
   8  -5  -2   45.09    1.59
  -8   5  -2   42.91    1.24
   8   5   2   44.82    1.60
   8   5   2   43.99    1.54
  -8   5  -2   43.59    1.52
   9  -5   2    1.53    0.63
  -9   5   2    1.35    0.47
   9   5  -2    2.71    0.66
  -9   5   2    1.65    0.54
   9   5  -2    1.47    0.57
  -9   5  -2    1.10    0.51
  -9   5  -2    1.74    0.43
   9   5   2    1.03    0.58
   9   5   2    1.14    0.62
   9  -5  -2    1.75    0.64
  10   5  -2    9.09    1.05
  10   5  -2    7.91    0.93
 -10   5   2    7.66    0.91
  10  -5   2    6.89    0.86
 -10   5   2    6.59    0.78
  10   5   2    7.79    0.99
 -10   5  -2    7.62    0.71
  10   5   2    7.87    1.03
  10  -5  -2    7.95    0.96
 -10   5  -2    7.57    0.91
 -11   5   2   23.14    1.28
  11   5  -2   22.75    1.35
  11  -5   2   22.97    1.35
  11   5  -2   21.77    1.29
 -11   5   2   22.10    1.16
 -11   5  -2   23.98    1.29
  11  -5  -2   21.93    1.33
 -11   5  -2   22.47    1.04
  11   5   2   22.12    1.32
  11   5   2   22.49    1.39
  12   5  -2    2.93    0.72
 -12   5   2    4.35    0.76
  12   5  -2    3.50    0.78
 -12   5   2    4.31    0.67
  12  -5   2    3.74    0.80
  12  -5  -2    4.04    0.78
  12   5   2    3.82    0.83
 -12   5  -2    4.07    0.58
 -12   5  -2    4.09    0.71
  12   5   2    2.98    0.73
  13   5  -2   31.18    1.59
 -13   5   2   30.45    1.50
  13  -5   2   32.90    1.59
 -13   5   2   32.88    1.41
  13   5   2   29.99    1.53
 -13   5  -2   30.83    1.52
  13  -5  -2   33.69    1.58
 -13  -5   2   33.25    1.40
  13   5   2   30.25    1.59
 -13   5  -2   33.36    1.31
  14  -5   2   15.59    1.30
  14   5  -2   19.20    1.42
 -14   5   2   18.56    1.14
 -14   5   2   14.81    1.24
  14   5   2   18.24    1.38
  14   5   2   17.01    1.37
 -14   5  -2   18.36    1.07
  14  -5  -2   18.62    1.28
 -14  -5   2   17.10    1.13
 -14   5  -2   17.62    1.27
  15  -5   2   45.21    1.82
 -15   5   2   46.10    1.69
  15   5  -2   42.47    1.86
 -15   5   2   44.16    1.83
 -15   5  -2   45.09    1.59
  15  -5  -2   43.39    1.80
 -15  -5   2   43.37    1.72
  15   5   2   43.71    1.81
  15   5   2   43.71    1.91
 -15   5  -2   41.82    1.80
  16  -5   2    6.87    0.96
 -16   5   2    7.26    0.91
  16   5  -2    5.17    0.97
 -16   5   2    9.61    1.14
  16  -5  -2    6.39    0.95
 -16   5  -2    6.15    0.85
 -16  -5   2    8.15    1.02
 -16   5  -2    6.72    0.94
  16   5   2    5.61    0.93
  16   5   2    6.19    1.04
  17   5  -2   11.27    1.40
 -17   5   2   10.10    1.03
 -17   5   2   10.19    1.17
  17  -5   2   10.06    1.15
 -17  -5   2   12.72    1.16
  17   5   2    8.50    1.20
 -17   5  -2   10.48    1.20
  17  -5  -2    9.72    1.24
 -17   5  -2    9.66    0.95
  17   5   2   10.14    1.29
 -18   5   2    1.07    0.68
  18   5  -2    0.80    0.79
  18  -5   2    1.44    0.74
 -18   5  -2    0.43    0.49
 -18  -5   2    1.20    0.62
  18   5   2    0.11    0.83
 -18   5  -2   -0.10    0.61
  18   5   2   -0.94    0.63
  18  -5  -2   -0.19    0.68
  19  -5   2   13.91    1.40
  19   5  -2   16.52    1.59
 -19   5   2   17.66    1.32
 -19   5   2   15.93    1.43
 -19  -5   2   18.96    1.41
  19   5   2   15.20    1.65
  19   5   2   15.40    1.47
  19  -5  -2   17.51    1.43
 -19   5  -2   15.34    1.43
  20   5  -2    5.66    1.11
 -20   5   2    6.47    0.96
 -20   5   2    5.51    0.97
  20  -5   2    6.91    1.05
  20   5   2    6.41    1.11
  20   5   2    6.81    1.22
  20  -5  -2    5.78    1.01
 -20   5  -2    4.22    0.94
 -20  -5   2    8.02    1.06
  21   5  -2    0.91    0.88
  21  -5   2    3.52    0.90
 -21   5   2    3.30    0.78
 -21   5  -2    1.80    0.80
  21  -5  -2    4.13    0.90
  21   5   2    1.54    0.89
 -21  -5   2    2.76    0.83
  21   5   2    2.42    1.08
 -22   5   2    6.14    1.13
  22  -5   2    5.77    1.06
  22   5  -2    2.71    1.01
 -22   5   2    5.57    0.96
  22   5   2    4.87    1.22
  22   5   2    5.48    1.12
  22  -5  -2    6.80    1.10
 -22  -5   2    3.74    0.94
 -22   5  -2    3.82    0.98
  23  -5   2   13.31    1.53
  23   5  -2   10.58    1.41
 -23   5   2   12.57    1.38
  23   5   2   10.18    1.36
  23  -5  -2    9.64    1.32
  23  -5  -2   14.54    1.56
 -23  -5   2   11.50    1.36
 -23   5  -2    9.20    1.32
  23   5   2    9.35    1.51
   0   6  -2   20.36    1.15
   0   6  -2   18.63    0.97
   0  -6  -2   19.15    1.03
   0  -6   2   19.37    1.04
   0   6   2   18.23    1.12
   0   6   2   20.62    1.09
  -1   6   2   29.74    1.26
   1   6  -2   30.11    1.14
   1  -6   2   26.19    1.20
  -1  -6  -2   30.66    1.22
  -1   6   2   28.92    1.28
   1   6  -2   29.78    1.32
   1  -6  -2   29.99    1.24
   1   6   2   28.79    1.25
   1   6   2   27.82    1.29
  -1   6  -2   29.50    1.10
  -1   6  -2   29.37    1.30
  -1  -6   2   27.63    1.15
  -2   6   2    2.93    0.64
   2  -6   2    2.94    0.63
   2   6  -2    2.88    0.63
  -2  -6  -2    2.74    0.55
  -2   6   2    2.86    0.58
   2   6  -2    2.93    0.57
   2   6   2    3.04    0.68
  -2   6  -2    2.38    0.50
  -2  -6   2    3.24    0.56
   2   6   2    2.36    0.57
   2  -6  -2    2.21    0.60
  -2   6  -2    3.06    0.61
  -3   6   2    1.98    0.60
   3  -6   2    2.46    0.63
  -3  -6  -2    4.42    0.61
   3   6  -2    2.23    0.62
   3   6  -2    4.00    0.64
  -3   6   2    3.22    0.59
   3   6   2    3.40    0.70
   3   6   2    2.65    0.60
  -3   6  -2    3.26    0.62
  -3  -6   2    3.53    0.56
   3  -6  -2    3.66    0.68
  -3   6  -2    3.82    0.54
   4   6  -2   -0.90    0.49
  -4   6   2   -0.26    0.47
   4  -6   2    0.30    0.53
  -4   6   2   -0.29    0.43
   4   6  -2    0.04    0.47
  -4  -6  -2   -0.22    0.41
  -4  -6   2    0.03    0.39
  -4   6  -2   -0.52    0.41
   4   6   2   -0.18    0.54
   4  -6  -2    0.79    0.54
  -4   6  -2    0.37    0.54
   4   6   2   -0.05    0.49
  -5  -6  -2   11.02    0.78
   5  -6   2   11.71    1.06
  -5   6   2   11.34    0.93
   5   6  -2   10.68    0.96
   5   6  -2    9.96    0.96
  -5   6   2   10.03    0.94
   5   6   2   10.74    0.98
   5   6   2   11.70    1.06
  -5  -6   2   11.61    0.78
  -5   6  -2    9.53    0.95
   5  -6  -2    9.83    1.00
   6  -6   2    2.66    0.69
  -6   6   2    3.11    0.63
  -6  -6  -2    3.42    0.54
   6   6  -2    2.79    0.66
  -6   6   2    3.30    0.61
   6   6  -2    2.42    0.60
   6   6   2    2.93    0.66
  -6   6  -2    3.65    0.66
   6  -6  -2    2.76    0.68
   6   6   2    3.29    0.72
  -7   6   2   20.31    1.06
   7   6  -2   20.66    1.16
  -7   6   2   18.97    1.16
   7  -6   2   19.78    1.24
   7   6  -2   19.64    1.24
  -7   6  -2   19.61    1.19
   7   6   2   18.69    1.23
   7  -6  -2   20.31    1.22
   7   6   2   20.42    1.21
   8  -6   2    0.87    0.66
   8   6  -2    1.41    0.60
  -8   6   2    1.61    0.56
   8   6  -2   -0.82    0.53
  -8   6   2    1.37    0.53
   8   6   2    1.03    0.59
   8  -6  -2    1.64    0.65
   8   6   2    2.06    0.67
  -8   6  -2    1.80    0.60
  -9   6   2  138.23    3.02
  -9   6   2  147.51    2.87
   9   6  -2  147.42    2.97
   9   6  -2  141.15    3.08
   9  -6   2  146.93    3.13
  -9   6  -2  142.06    3.07
   9  -6  -2  139.61    3.05
   9   6   2  146.25    3.00
   9   6   2  144.90    3.11
  10   6  -2   43.54    1.76
  10  -6   2   41.82    1.75
 -10   6   2   44.62    1.55
 -10   6   2   43.81    1.72
  10   6  -2   44.27    1.69
 -10   6  -2   42.31    1.71
  10  -6  -2   45.46    1.74
  10   6   2   44.67    1.71
  10   6   2   45.70    1.81
  11  -6   2    5.26    0.88
 -11   6   2    3.75    0.74
 -11   6   2    3.48    0.65
  11   6  -2    2.79    0.74
  11   6  -2    3.45    0.81
  11   6   2    4.07    0.86
 -11   6  -2    4.65    0.80
  11  -6  -2    3.87    0.83
  11   6   2    3.99    0.82
 -12   6   2    4.00    0.70
  12  -6   2    4.80    0.90
 -12   6   2    4.31    0.79
  12   6  -2    3.79    0.85
  12   6  -2    4.78    0.85
  12   6   2    4.20    0.82
  12   6   2    3.70    0.86
 -12   6  -2    4.54    0.80
  12  -6  -2    4.03    0.82
  13   6  -2    5.10    0.93
 -13   6   2    5.36    0.75
 -13   6   2    6.56    0.90
  13  -6   2    5.84    0.92
  13   6  -2    5.96    0.91
 -13   6  -2    5.27    0.84
  13   6   2    5.94    0.94
  13   6   2    6.08    1.01
  13  -6  -2    6.04    0.94
  14  -6   2   12.31    1.30
  14   6  -2   11.30    1.27
  14   6  -2   12.19    1.34
 -14   6   2   11.25    1.03
 -14   6   2   10.32    1.17
  14   6   2   13.17    1.30
  14   6   2   13.02    1.38
  14  -6  -2   11.10    1.28
 -14   6  -2   13.48    1.26
  15   6  -2    2.17    0.87
  15   6  -2    2.64    0.86
  15  -6   2    3.96    0.89
 -15   6   2    2.41    0.65
 -15   6   2    1.91    0.76
  15  -6  -2    2.81    0.83
  15   6   2    2.66    0.92
  15   6   2    1.52    0.78
 -15   6  -2    2.18    0.73
 -16   6   2    5.28    0.96
  16  -6   2    4.94    0.95
  16   6  -2    4.38    0.94
  16   6  -2    3.79    0.95
 -16   6   2    4.20    0.73
  16   6   2    4.54    1.07
 -16   6  -2    4.88    0.90
  16   6   2    4.58    0.93
  16  -6  -2    3.26    0.89
  17   6  -2    3.65    0.95
  17  -6   2    1.66    0.85
  17   6  -2    3.13    0.93
 -17   6   2    4.07    0.94
 -17   6   2    2.37    0.76
  17   6   2    3.48    0.91
  17  -6  -2    4.28    0.98
  17   6   2    3.35    0.97
 -17   6  -2    3.35    0.85
  18   6  -2    1.78    0.89
  18   6  -2    3.29    0.98
  18  -6   2    2.78    0.90
 -18   6   2    1.06    0.71
 -18   6  -2    2.17    0.77
  18   6   2    2.32    0.97
  18   6   2    1.63    0.84
  18  -6  -2    3.60    0.93
 -19   6   2   13.63    1.44
  19  -6   2   14.70    1.48
  19   6  -2   12.32    1.40
  19   6  -2   10.85    1.50
  19  -6  -2   11.71    1.41
  19   6   2   10.63    1.28
  19   6   2    9.27    1.36
 -19   6  -2   11.17    1.42
  20  -6   2    1.60    0.86
  20   6  -2   -0.51    0.78
  20   6  -2    1.03    0.94
 -20   6   2    2.03    0.79
  20  -6  -2   -0.50    0.74
  20   6   2    0.55    0.97
  20   6   2    0.90    0.90
 -20   6  -2   -0.38    0.69
 -21   6   2    3.18    0.89
  21   6  -2    2.11    1.02
  21  -6   2    2.91    0.93
  21   6  -2    2.18    1.05
  21   6   2    2.62    0.92
 -21   6  -2    2.29    0.90
  21  -6  -2    2.15    0.89
  21   6   2    2.91    1.16
   0   7   2   -0.42    0.53
   0  -7   2   -0.65    0.49
   0   7  -2    0.03    0.49
   0  -7  -2   -0.41    0.50
   0   7   2   -0.38    0.48
  -1   7   2   19.66    1.20
   1  -7   2   19.96    1.18
  -1  -7  -2   18.94    1.11
  -1   7   2   21.11    1.27
   1   7  -2   18.13    1.24
  -1  -7   2   18.46    1.09
  -1   7  -2   19.20    1.25
   1   7   2   17.72    1.17
   1  -7  -2   17.12    1.14
   1   7   2   18.06    1.24
   2  -7   2    9.67    1.01
   2   7  -2    8.42    1.05
  -2  -7  -2    9.92    0.91
  -2   7   2   10.89    1.05
  -2   7   2   10.16    1.05
  -2   7  -2    8.64    1.00
   2   7   2    8.32    1.07
   2   7   2    9.09    1.01
  -2  -7   2    9.78    0.92
   2  -7  -2    9.57    1.01
  -3   7   2   10.42    1.03
  -3   7   2   11.11    1.09
   3  -7   2   12.61    1.11
   3   7  -2    8.31    1.04
  -3  -7  -2    9.86    0.87
  -3   7  -2    8.94    1.03
   3   7   2    9.55    1.03
   3   7   2   10.55    1.13
  -3  -7   2   13.83    0.97
   3  -7  -2   11.16    1.07
   4   7  -2   10.60    1.10
  -4   7   2   12.29    1.09
  -4   7   2   11.76    1.64
   4  -7   2   11.90    1.08
  -4  -7  -2   10.51    0.92
   4  -7  -2   10.96    1.06
  -4  -7   2   11.12    0.91
  -4   7  -2    8.83    1.02
   4   7   2   10.49    1.10
   4   7   2   11.49    1.11
   5   7  -2    1.19    0.64
  -5   7   2    1.19    0.55
   5  -7   2    1.19    0.66
   5  -7  -2    1.15    0.68
   5   7   2    0.40    0.58
  -5   7  -2    0.84    0.57
   5   7   2    1.35    0.70
  -6   7   2    2.09    0.62
   6  -7   2    1.23    0.66
   6   7  -2    2.87    0.67
  -6   7  -2    2.35    0.65
   6   7   2    1.95    0.73
   6  -7  -2    1.77    0.68
   6   7   2    0.78    0.64
   7   7  -2   22.43    1.51
  -7   7   2   25.51    1.38
   7  -7   2   27.17    1.52
  -7   7  -2   24.92    1.39
   7   7   2   26.05    1.47
   7   7   2   27.05    1.38
   7  -7  -2   25.34    1.47
  -8   7   2    6.98    0.88
   8   7  -2    7.72    0.98
   8  -7   2    9.16    1.17
   8   7   2   12.65    1.25
  -8   7  -2    7.24    0.91
   8  -7  -2    7.17    0.95
   8   7   2    8.02    1.00
   9   7  -2    4.66    0.82
   9  -7   2    3.54    0.84
   9   7  -2    2.85    1.18
  -9   7   2    3.89    0.77
   9   7   2    4.91    0.84
   9  -7  -2    2.02    0.78
  -9   7  -2    3.06    0.72
   9   7   2    3.78    0.83
  10   7  -2    7.35    1.01
  10  -7   2    8.53    1.13
  10   7  -2    7.29    1.00
 -10   7   2    5.85    0.88
  10   7   2    9.93    1.21
  10  -7  -2    7.51    1.02
  10   7   2    6.16    0.92
 -10   7  -2    6.61    0.94
 -11   7   2   14.66    1.26
  11   7  -2   14.90    1.28
  11  -7   2   13.71    1.35
  11   7   2   15.11    1.38
  11   7   2   11.08    1.18
  11  -7  -2   17.48    1.36
 -11   7  -2   15.20    1.32
 -12   7   2   24.61    1.53
  12   7  -2   24.35    1.50
  12  -7   2   27.90    1.67
  12   7  -2   25.62    1.65
 -12   7  -2   27.25    1.59
  12  -7  -2   27.15    1.64
  12   7   2   22.68    1.51
  12   7   2   22.94    1.58
  13   7  -2    4.58    0.93
  13   7  -2    4.28    0.92
 -13   7   2    3.97    0.84
  13  -7   2    3.81    0.87
  13   7   2    5.38    0.95
 -13   7  -2    3.35    0.81
  13   7   2    4.75    1.01
  13  -7  -2    5.25    0.95
 -14   7   2    1.19    0.68
  14   7  -2    1.39    0.78
  14  -7   2    0.56    0.79
  14   7  -2    0.79    0.78
 -14   7  -2    0.77    0.65
  14   7   2    0.27    0.79
  14  -7  -2    0.73    0.79
  14   7   2    0.92    0.74
  15   7  -2   36.25    1.92
  15   7  -2   39.63    1.96
 -15   7   2   41.36    1.97
  15  -7   2   38.35    1.98
  15   7   2   32.59    1.93
  15   7   2   32.21    1.90
 -15   7  -2   38.33    1.90
  15  -7  -2   38.44    1.97
  16  -7   2    0.89    0.86
 -16   7   2    0.73    0.71
  16   7  -2   -1.08    0.71
  16   7  -2    0.58    0.82
 -16   7  -2    3.89    0.86
  16   7   2    0.68    0.77
  16   7   2    2.37    0.98
  16  -7  -2    1.04    0.82
 -17   7   2   -0.07    0.69
  17  -7   2   -0.91    0.77
  17   7  -2    0.93    0.88
  17   7  -2    0.50    0.87
  17   7   2   -1.08    0.73
  17  -7  -2    1.69    0.88
 -17   7  -2    1.11    0.70
  17   7   2    1.08    0.94
  18   7  -2    3.98    1.11
 -18   7   2    1.94    0.89
  18   7  -2    4.56    1.10
  18  -7   2    4.85    1.01
 -18   7  -2    3.67    0.96
  18   7   2    2.95    1.10
  18  -7  -2    3.79    0.96
  18   7   2    6.39    1.07
 -19   7   2   18.90    1.71
  19   7  -2   17.13    1.83
  19  -7   2   17.12    1.70
  19   7  -2   18.10    1.78
  19   7   2   19.39    1.90
 -19   7  -2   18.50    1.66
  19   7   2   19.87    1.78
  19  -7  -2   19.11    1.72
   0   8   2   13.40    1.18
   0   8  -2   12.25    1.17
   0  -8   2   12.94    1.13
   0  -8  -2   12.87    1.12
  -1   8   2    1.92    0.63
   1  -8   2    2.52    0.70
  -1  -8  -2    1.69    0.65
   1   8  -2    1.78    0.64
  -1  -8   2    1.67    0.62
   1   8   2    1.26    0.63
  -1   8  -2    1.53    0.64
   1  -8  -2    0.77    0.62
  -2   8   2    4.42    0.78
   2   8  -2    5.61    0.86
  -2  -8  -2    4.72    0.76
   2  -8   2    4.22    0.78
  -2   8  -2    2.61    0.70
  -2  -8   2    3.15    0.67
   2  -8  -2    3.87    0.78
   2   8   2    4.01    0.77
  -3  -8  -2    9.32    1.10
   3   8  -2   10.69    1.17
  -3   8   2    8.76    1.07
   3  -8   2    9.70    1.13
  -3   8  -2    8.17    0.99
   3  -8  -2    9.44    1.12
   3   8   2   10.01    1.11
  -4   8   2   11.92    1.17
   4  -8   2   12.81    1.23
   4   8  -2   12.68    1.27
   4   8   2   12.90    1.20
   4  -8  -2   10.60    1.18
  -4   8  -2   10.04    1.13
   5   8  -2    8.04    1.03
   5  -8   2    7.41    0.98
  -5   8   2    8.37    1.05
   5   8   2    7.01    0.93
  -5   8  -2    6.92    0.95
   5  -8  -2    7.13    1.00
  -6   8   2   10.68    1.12
   6   8  -2   10.70    1.22
   6  -8   2   11.00    1.18
   6  -8  -2   10.00    1.22
  -6   8  -2   10.20    1.15
   6   8   2   11.03    1.14
   7   8  -2    4.51    0.92
   7  -8   2    6.36    0.98
  -7   8   2    6.22    0.91
   7   8   2    4.99    0.87
  -7   8  -2    5.81    0.89
   7  -8  -2    6.45    1.00
  -8   8   2    0.67    0.59
   8  -8   2    0.54    0.73
  -8   8  -2    0.03    0.56
   8  -8  -2    1.15    0.75
   8   8   2   -1.16    0.60
   9   8  -2    2.37    0.89
   9  -8   2    5.18    0.99
  -9   8   2    3.63    0.82
   9  -8  -2    5.05    0.98
   9   8   2    4.53    0.85
  -9   8  -2    5.03    0.90
 -10   8   2    3.07    0.76
  10  -8   2    1.32    0.80
  10   8  -2    1.41    0.78
  10  -8  -2    0.19    0.72
 -10   8  -2    1.08    0.69
  11  -8   2   12.28    1.37
  11   8  -2   12.50    1.41
 -11   8   2   12.80    1.33
  11   8   2   11.89    1.38
  11  -8  -2   13.33    1.45
 -11   8  -2   11.93    1.32
  12   8  -2    6.68    1.03
 -12   8   2    5.81    0.96
  12  -8   2    4.79    1.03
 -12   8  -2    4.36    0.89
  12   8   2    5.18    1.00
  12  -8  -2    4.53    1.01
 -13   8   2    0.19    0.64
  13  -8   2    0.31    0.80
  13   8  -2    0.02    0.71
  13  -8  -2    0.07    0.76
  13   8   2    0.73    1.23
  13   8   2    0.68    0.75
 -13   8  -2    0.61    0.70
 -14   8   2   -0.31    0.59
  14  -8   2    2.50    0.92
 -14   8  -2    0.88    0.70
  14  -8  -2    0.75    0.79
  14   8   2    0.29    0.69
  14   8   2    1.95    1.19
 -15   8   2    0.23    0.74
  15  -8   2    4.66    1.04
  15   8  -2   -1.93    0.72
  15   8   2    1.32    0.69
 -15   8  -2    1.36    0.81
  15   8   2    2.35    1.17
  15  -8  -2    1.29    0.86
  16   8  -2    2.87    0.96
 -16   8   2    0.76    0.77
  16  -8   2    1.55    0.87
  16   8   2    2.23    0.85
  16  -8  -2    0.87    0.87
 -16   8  -2    0.33    0.74
  16   8   2    2.63    1.12
  17   8  -2    1.97    1.09
 -17   8   2    2.13    0.87
  17  -8   2    4.46    1.08
  17   8   2    0.92    0.90
 -17   8  -2    4.86    1.02
  17   8   2    2.80    1.13
  17  -8  -2    3.28    1.04
   0  -9   2   -0.19    0.59
   0   9  -2    0.17    0.63
   0  -9  -2    0.16    0.62
   0   9   2    0.58    0.61
   1   9  -2   13.17    1.33
  -1  -9  -2   17.78    1.27
  -1   9   2   18.90    1.43
   1  -9   2   19.38    1.36
   1   9   2   17.24    1.39
  -1  -9   2   18.66    1.31
   1  -9  -2   19.60    1.36
  -1   9  -2   20.66    1.46
   2   9  -2    0.54    0.68
   2  -9   2    0.21    0.66
  -2   9   2   -0.54    0.56
   2  -9  -2    0.54    0.68
   2   9   2   -0.32    0.59
  -2   9  -2    0.10    0.58
  -3   9   2    2.41    0.71
   3  -9   2    2.69    0.80
   3   9  -2    1.33    0.72
   3  -9  -2    1.91    0.78
  -3   9  -2    2.29    0.74
   3   9   2    0.48    0.67
   4  -9   2    1.21    0.71
  -4   9   2   -0.40    0.57
   4   9  -2   -0.38    0.63
   4   9   2   -1.98    0.54
   4  -9  -2    1.66    0.79
  -4   9  -2    0.45    0.65
  -5   9   2   14.92    1.33
   5  -9   2   17.30    1.44
   5   9  -2   12.81    1.42
  -5   9  -2   14.11    1.37
   5  -9  -2   16.50    1.40
   5   9   2   13.47    1.28
   6  -9   2    1.70    0.81
   6   9  -2    2.47    0.80
  -6   9   2    2.06    0.74
  -6   9  -2    0.92    0.74
   6  -9  -2    1.28    0.77
   6   9   2   -0.27    0.64
   7  -9   2   17.75    1.51
   7   9  -2   19.15    1.51
  -7   9   2   17.32    1.42
   7  -9  -2   17.66    1.49
   7   9   2   14.87    1.44
  -7   9  -2   15.25    1.38
   8  -9   2    1.14    0.78
  -8   9   2    0.80    0.64
   8   9  -2   -0.24    0.71
  -8   9  -2    0.51    0.66
   8   9   2    0.58    0.75
   8  -9  -2    1.73    0.86
  -9   9   2    8.43    1.11
   9  -9   2   13.07    1.46
   9   9  -2   10.08    1.32
   9   9   2   10.36    1.32
  -9   9  -2   10.12    1.35
   9  -9  -2    8.10    1.16
 -10   9   2    1.77    0.78
  10   9  -2    1.19    0.84
  10  -9   2    2.00    0.92
  10  -9  -2    2.38    0.92
 -10   9  -2    3.74    0.91
  10   9   2    2.78    0.88
  11  -9   2   32.79    1.97
 -11   9   2   30.59    1.89
  11   9  -2   30.53    1.82
 -11   9  -2   28.08    1.82
  11   9   2   25.98    1.67
  11  -9  -2   31.35    1.85
  12  -9   2    1.75    0.96
 -12   9   2    1.21    0.77
 -12   9  -2   -0.01    0.73
  12  -9  -2    0.73    0.81
  13  -9   2    7.22    1.22
 -13   9   2    5.67    1.06
  13   9  -2   16.25    1.72
  13  -9  -2    7.14    1.20
 -13   9  -2    6.49    1.11
  14   9  -2    1.71    1.08
  14  -9   2    3.44    1.04
 -14   9   2    2.70    0.88
  14  -9  -2    2.80    1.02
 -14   9  -2    4.43    1.05
  14   9   2    1.38    1.03
   0  10   2    2.77    0.79
   0  10  -2    1.97    0.81
   1 -10   2    5.52    0.98
   1  10  -2    4.27    0.94
  -1  10   2    3.08    0.87
   1 -10  -2    3.64    0.93
   1  10   2    3.11    0.84
  -1  10  -2    5.31    0.99
   2 -10   2    1.16    0.76
   2  10  -2    0.49    0.72
  -2  10   2    0.50    0.70
  -2  10  -2   -0.16    0.69
   2 -10  -2    1.01    0.75
   2  10   2    1.29    0.71
  -3  10   2   16.38    1.50
   3  10  -2   15.97    1.46
   3 -10   2   21.43    1.58
  -3  10  -2   16.34    1.48
   3  10   2   11.82    1.39
   3 -10  -2   14.24    1.45
   4  10  -2    2.51    0.82
  -4  10   2    3.26    0.88
   4 -10   2    2.37    0.85
   4  10   2    2.74    0.87
  -4  10  -2    3.56    0.91
   4 -10  -2    3.70    0.95
  -5  10   2    7.23    1.05
   5  10  -2    4.68    0.98
   5 -10   2    4.96    1.07
  -5  10  -2    8.11    1.15
   5 -10  -2    6.27    1.10
   5  10   2    4.39    0.97
   6 -10   2    2.82    0.93
  -6  10   2    2.18    0.77
   6  10  -2    1.32    0.82
  -6  10  -2    2.55    0.84
   6  10   2    2.80    0.82
   6 -10  -2    2.34    0.91
   7  10  -2    8.06    1.19
  -7  10   2    8.37    1.15
   7 -10   2   10.19    1.33
   7  10   2   11.69    1.39
   7 -10  -2    9.83    1.27
  -7  10  -2    8.01    1.15
   8 -10   2    4.78    1.08
  -8  10   2    4.62    0.97
   8  10  -2    2.14    0.92
   8  10   2    1.14    0.82
   8 -10  -2    4.29    1.05
  -8  10  -2    3.50    0.94
   9  10  -2    0.62    0.88
   9 -10   2    0.79    0.87
  -9  10   2    1.94    0.86
  -9  10  -2    0.78    0.83
   9 -10  -2    1.65    0.96
   9  10   2    0.37    0.90
   0   0  -3   -0.24    0.05
   0   0   3   -0.16    0.08
   0   0  -3   -0.20    0.07
  -1   0   3   -0.21    0.10
   1   0   3   -0.25    0.09
  -1   0  -3   -0.27    0.05
  -1   0  -3   -0.24    0.08
   1   0  -3   -0.27    0.08
   1   0  -3   -0.39    0.08
  -2   0   3  154.36    1.92
   2   0  -3  159.48    1.88
   2   0   3  152.19    1.87
  -2   0  -3  153.57    1.77
  -2   0  -3  152.57    1.81
   2   0  -3  153.71    1.83
  -3   0  -3   -0.06    0.12
   3   0  -3    0.01    0.12
  -3   0  -3   -0.17    0.10
   3   0  -3   -0.22    0.12
  -3   0  -3   -0.08    0.12
  -3   0   3   -0.13    0.14
  -4   0  -3  249.54    2.94
  -4   0  -3  250.59    3.01
  -4   0  -3  248.99    2.84
   4   0  -3  243.12    3.02
   4   0  -3  250.84    2.85
  -4   0   3  247.28    3.07
  -5   0  -3   -0.46    0.22
   5   0  -3   -0.39    0.22
   5   0  -3   -0.46    0.18
  -5   0   3   -0.46    0.22
  -5   0  -3   -0.54    0.14
  -5   0  -3   -0.65    0.19
   6   0  -3  297.06    3.77
  -6   0   3  297.99    3.80
  -6   0  -3  299.72    3.68
  -6   0  -3  295.40    3.72
   6   0  -3  299.30    3.44
  -6   0  -3  299.38    3.42
  -7   0  -3    0.07    0.24
   7   0  -3    0.01    0.21
  -7   0   3   -0.01    0.24
   7   0  -3   -0.12    0.26
   7   0   3   -0.24    0.27
  -7   0  -3   -0.27    0.15
  -8   0  -3   35.34    1.00
  -8   0   3   34.68    1.03
   8   0  -3   34.00    0.77
  -8   0  -3   34.63    0.74
   8   0   3   34.99    0.99
   8   0  -3   34.44    1.04
  -9   0  -3    0.12    0.27
   9   0   3   -0.11    0.21
   9   0  -3   -0.01    0.29
   9   0  -3   -0.18    0.21
  -9   0   3    0.02    0.26
   9   0   3   -0.03    0.29
  10   0  -3   51.38    1.03
 -10   0  -3   54.32    1.37
 -10   0   3   51.20    1.37
  10   0  -3   52.39    1.38
  10   0   3   52.21    1.06
  10   0   3   48.61    1.30
 -11   0   3   -0.20    0.28
  11   0   3    0.01    0.24
  11   0   3    0.42    0.35
 -11   0  -3    0.02    0.29
  11   0  -3   -0.22    0.34
  11   0  -3    0.01    0.24
  12   0   3   48.16    1.09
  12   0   3   48.90    1.43
  12   0  -3   49.13    1.07
 -12   0   3   47.22    1.43
 -12   0  -3   49.94    1.44
  12   0  -3   48.27    1.49
  13   0   3    0.61    0.45
 -13   0   3    0.37    0.35
  13   0  -3    0.04    0.28
 -13   0  -3    0.10    0.36
  13   0  -3    0.22    0.43
  13   0   3    0.24    0.29
  14   0  -3    9.63    0.96
  14   0  -3    9.71    0.62
 -14   0  -3   10.38    0.84
  14   0   3   10.40    0.95
  14   0   3   10.93    0.66
 -14   0   3    9.05    0.82
 -15   0  -3   -0.04    0.39
  15   0  -3    0.33    0.34
 -15   0   3    0.25    0.41
  15   0  -3    0.04    0.50
  15   0   3    0.25    0.34
  15   0   3   -0.51    0.50
  16   0   3   62.81    1.93
  16   0   3   58.77    1.53
  16   0  -3   57.37    1.96
 -16   0   3   61.53    1.89
 -16   0  -3   57.26    1.83
 -17   0   3    0.33    0.45
  17   0  -3    0.39    0.63
  17   0   3    0.05    0.59
 -17   0  -3   -0.49    0.39
  18   0  -3   86.70    2.54
 -18   0  -3   90.38    2.42
 -18   0   3   88.34    2.44
  18   0   3   90.20    2.48
 -19   0   3   -0.30    0.48
 -19   0  -3    0.32    0.49
  19   0   3    0.32    0.64
  19   0  -3    0.24    0.66
  20   0   3   35.40    1.78
 -20   0  -3   31.04    1.56
  20   0  -3   29.01    1.70
 -20   0   3   30.59    1.57
  21   0   3   -0.91    0.66
  21   0  -3    1.14    0.76
 -21   0  -3   -0.12    0.49
 -21   0   3    0.06    0.53
 -22   0  -3   32.43    1.73
 -22   0   3   32.54    1.72
  22   0   3   29.53    1.86
  22   0  -3   32.32    1.92
  23   0  -3   -0.78    0.74
 -23   0   3   -0.48    0.51
 -23   0  -3    0.70    0.62
  23   0   3    2.03    0.87
  24   0   3    4.46    1.04
 -24   0   3    3.22    0.84
 -24   0  -3    3.87    0.86
  24   0  -3    3.74    1.01
 -25   0  -3    0.17    0.67
  25   0   3    1.64    0.89
 -25   0   3   -0.22    0.59
  25   0  -3    1.04    0.88
  26   0  -3    4.78    1.19
 -26   0  -3    4.81    0.99
  26   0   3    7.75    1.26
 -26   0   3    4.02    0.97
   0   1   3  313.74    3.68
   0   1  -3  320.85    3.57
   0   1  -3  318.29    3.52
   0   1   3  321.76    3.42
   0  -1  -3  312.64    3.55
  -1  -1  -3   35.45    0.63
  -1   1   3   36.80    0.77
   1   1  -3   35.83    0.69
   1   1  -3   36.90    0.60
  -1   1   3   37.40    0.61
   1   1   3   35.43    0.54
  -1  -1   3   36.18    0.54
  -1   1  -3   37.50    0.66
   1  -1  -3   36.82    0.68
  -1   1  -3   36.86    0.67
   1   1   3   36.08    0.74
   2   1  -3    4.90    0.21
   2   1  -3    4.65    0.31
  -2  -1  -3    4.81    0.25
  -2   1   3    3.81    0.26
  -2   1   3    3.68    0.37
  -2  -1   3    3.89    0.23
   2   1   3    3.66    0.32
   2   1   3    3.83    0.23
   2  -1  -3    5.20    0.31
  -2   1  -3    4.67    0.29
  -2   1  -3    4.57    0.19
  -2   1  -3    4.56    0.28
   3   1  -3  177.43    2.30
  -3  -1  -3  171.17    2.04
  -3   1   3  178.58    2.36
   3   1  -3  178.56    2.00
  -3   1   3  180.64    2.24
  -3   1  -3  174.55    2.23
   3  -1  -3  179.23    2.25
  -3  -1   3  177.03    2.20
  -3   1  -3  175.64    2.10
  -3   1  -3  177.51    2.21
   3   1   3  175.84    2.34
   3   1   3  174.52    2.12
  -4  -1  -3   10.56    0.49
   4   1  -3    9.72    0.54
  -4  -1  -3    9.87    0.31
   4   1  -3   10.42    0.28
  -4   1   3   10.76    0.49
  -4   1   3   11.13    0.53
  -4   1  -3    9.94    0.47
  -4   1  -3    9.92    0.40
   4  -1  -3   11.29    0.48
   4   1   3   10.37    0.45
  -4   1  -3   10.81    0.44
  -4  -1   3   11.39    0.46
  -5  -1  -3  314.54    3.91
   5   1  -3  311.97    3.92
  -5   1   3  320.99    3.91
  -5   1   3  320.39    3.97
   5   1  -3  313.07    3.44
  -5  -1  -3  318.97    3.47
  -5   1  -3  322.60    3.76
  -5   1  -3  311.39    3.84
   5   1   3  317.86    3.78
   5  -1  -3  319.05    3.78
  -5   1  -3  320.51    3.79
  -5  -1   3  314.07    3.86
   6   1  -3  313.41    3.50
   6   1  -3  317.51    4.08
  -6  -1  -3  329.42    3.54
  -6   1   3  321.72    4.04
  -6   1   3  327.94    4.12
  -6  -1  -3  315.73    4.04
  -6   1  -3  323.86    4.01
  -6   1  -3  327.73    3.86
  -6  -1   3  321.76    4.03
   6  -1  -3  325.92    3.89
  -6   1  -3  318.50    3.93
   6   1   3  321.97    3.94
   7  -1   3   37.82    0.92
  -7  -1  -3   36.92    1.01
   7   1  -3   37.69    0.63
  -7  -1  -3   38.29    0.64
   7   1  -3   37.70    1.06
  -7   1   3   36.13    1.02
  -7   1   3   37.08    1.03
  -7   1  -3   35.87    0.99
  -7  -1   3   37.96    1.00
   7  -1  -3   38.03    0.92
   7   1   3   36.73    0.97
  -7   1  -3   39.80    0.88
  -7   1  -3   38.67    0.96
  -8   1   3   41.80    1.14
   8  -1   3   39.99    0.98
   8   1  -3   41.52    1.17
   8   1  -3   41.33    0.70
  -8   1   3   40.05    1.12
  -8  -1  -3   43.06    0.71
  -8  -1  -3   44.08    1.15
   8  -1  -3   43.29    1.00
  -8   1  -3   42.10    1.07
   8   1   3   39.16    1.08
  -8  -1   3   42.44    1.12
  -8   1  -3   42.68    1.13
   9   1  -3   35.80    1.16
   9   1  -3   35.86    0.66
   9  -1   3   36.04    0.95
  -9  -1  -3   35.71    1.09
  -9   1   3   35.64    1.11
  -9   1   3   34.26    1.08
  -9  -1  -3   34.44    0.65
  -9  -1   3   34.33    1.07
  -9   1  -3   36.30    1.04
   9   1   3   34.72    1.06
   9  -1  -3   34.80    0.94
  -9   1  -3   35.14    1.08
  10  -1   3  140.60    2.18
  10   1  -3  137.22    2.50
  10   1  -3  137.21    1.76
 -10   1   3  137.93    2.46
 -10  -1  -3  136.03    2.43
 -10   1  -3  137.06    2.41
  10  -1  -3  139.11    2.15
 -10  -1   3  136.34    2.45
 -10   1  -3  136.10    2.36
  10   1   3  135.54    1.80
  10  -1  -3  134.03    2.42
  10   1   3  136.97    2.39
  11  -1   3    4.36    0.53
  11   1  -3    4.66    0.35
 -11   1   3    5.86    0.65
  11   1  -3    4.55    0.59
 -11  -1  -3    4.46    0.58
  11  -1  -3    4.72    0.54
  11   1   3    4.40    0.57
 -11  -1   3    3.98    0.56
  11  -1  -3    5.21    0.66
 -11   1  -3    5.12    0.56
 -11   1  -3    5.10    0.65
  11   1   3    5.54    0.39
  12   1  -3   16.28    0.53
  12  -1   3   17.80    0.79
  12   1  -3   15.46    1.00
 -12  -1  -3   16.22    0.90
 -12   1   3   17.69    0.93
  12  -1  -3   15.51    0.75
 -12   1  -3   15.68    0.87
  12   1   3   16.93    0.99
  12  -1  -3   16.68    0.94
 -12  -1   3   17.92    0.92
  12   1   3   16.88    0.56
 -12   1  -3   14.92    0.92
  13  -1   3   23.73    0.93
  13   1  -3   23.92    0.66
 -13  -1  -3   24.16    1.11
 -13   1   3   23.27    1.10
  13   1  -3   24.89    1.23
  13   1   3   25.66    1.21
  13  -1  -3   24.05    0.92
  13   1   3   23.83    0.68
 -13   1  -3   24.78    1.09
 -13   1  -3   23.44    1.13
  13  -1  -3   24.03    1.14
 -13  -1   3   24.90    1.12
  14   1  -3    8.86    0.99
  14  -1   3    8.68    0.93
 -14   1   3    7.36    0.83
  14  -1   3    8.01    0.71
 -14  -1  -3    6.89    0.78
 -14   1  -3    8.53    0.82
  14   1   3    7.47    0.51
  14  -1  -3    6.81    0.88
  14   1   3    7.38    0.92
 -14  -1   3    8.50    0.84
  14  -1  -3    8.51    0.72
 -15  -1  -3    6.40    0.81
  15   1  -3    8.32    1.03
 -15   1   3    5.95    0.83
  15  -1   3    7.19    0.94
  15  -1   3    5.72    0.69
 -15   1  -3    6.27    0.80
  15  -1  -3    7.75    0.96
  15  -1  -3    5.16    0.60
  15   1   3    6.69    0.83
 -15  -1   3    6.28    0.79
 -16   1   3   11.21    0.96
  16  -1   3   12.98    1.11
  16  -1   3   11.34    0.84
 -16  -1  -3   12.16    1.00
  16   1  -3   11.42    1.16
  16  -1  -3   12.95    1.13
 -16   1  -3   12.08    0.98
  16   1   3   11.74    1.20
  16  -1  -3   12.62    0.87
 -16  -1   3   10.25    0.95
  17  -1   3   16.73    0.97
 -17   1   3   17.38    1.15
  17  -1   3   14.66    1.20
 -17  -1  -3   18.35    1.19
  17   1  -3   14.06    1.29
 -17  -1   3   17.91    1.21
  17  -1  -3   15.62    1.28
 -17   1  -3   18.13    1.12
  17   1   3   17.45    1.35
  17  -1  -3   16.30    0.94
  18  -1   3   14.35    1.25
  18   1  -3   12.19    1.30
 -18  -1  -3   12.97    1.08
 -18   1   3   14.72    1.14
  18   1   3   14.16    1.30
 -18   1  -3   13.52    1.06
 -18  -1   3   15.75    1.15
  18  -1  -3   11.62    1.23
  19   1  -3    5.15    0.97
  19  -1   3    9.32    1.14
 -19  -1  -3    6.99    0.94
 -19   1   3    8.58    0.99
 -19  -1   3    7.64    0.95
  19  -1  -3    7.35    0.98
  19   1   3    6.32    0.98
 -19   1  -3    6.79    0.92
  20   1  -3   21.27    1.58
 -20   1   3   22.30    1.38
  20  -1   3   20.69    1.46
 -20  -1  -3   21.44    1.37
 -20   1  -3   21.92    1.38
  20  -1  -3   21.61    1.57
  20   1   3   24.71    1.58
 -20  -1   3   22.53    1.39
  21   1  -3    0.30    0.71
  21  -1   3    0.51    0.70
 -21  -1  -3    0.15    0.53
 -21   1   3   -0.32    0.49
 -21  -1   3    0.54    0.57
 -21   1  -3    1.09    0.57
  21   1   3   -0.64    0.69
  21  -1  -3    0.25    0.69
  22  -1   3    4.08    0.95
 -22  -1  -3    4.68    0.88
 -22   1   3    5.23    0.89
  22   1  -3    3.81    0.94
  22  -1  -3    3.92    0.95
 -22   1  -3    4.29    0.81
  22   1   3    4.38    0.96
 -22  -1   3    3.19    0.80
  23  -1   3   15.37    1.52
  23   1  -3   15.79    1.67
 -23   1   3   16.99    1.44
 -23  -1  -3   15.41    1.36
 -23  -1   3   14.91    1.32
  23  -1  -3   16.74    1.64
  23   1   3   13.87    1.49
 -23   1  -3   16.43    1.37
  24   1  -3    5.15    1.10
 -24   1   3    5.76    0.98
  24  -1   3    3.78    1.01
 -24  -1  -3    4.50    0.93
 -24   1  -3    6.61    1.03
  24   1   3    6.12    1.11
  24  -1  -3    5.73    1.11
 -24  -1   3    6.47    1.02
  25   1  -3    1.49    0.94
 -25  -1  -3    0.95    0.69
  25  -1   3    0.86    0.90
 -25   1   3    0.39    0.65
  25   1   3   -0.12    0.80
  25  -1  -3    1.87    0.95
 -25  -1   3    2.06    0.77
 -25   1  -3    0.62    0.68
  26  -1   3    4.26    1.10
  26   1  -3    3.31    1.10
 -26  -1  -3    3.21    0.92
 -26   1   3    3.85    0.95
 -26   1  -3    2.84    0.83
 -26  -1   3    2.77    0.88
  26   1   3    5.97    1.18
  26  -1  -3    2.02    1.04
   0   2  -3    0.22    0.23
   0   2   3    0.08    0.19
   0   2  -3    0.18    0.18
   0   2   3   -0.03    0.30
   0   2  -3   -0.15    0.14
   0  -2  -3    0.18    0.23
  -1  -2  -3   38.58    0.80
  -1   2   3   43.09    0.83
   1   2  -3   41.18    0.68
   1   2  -3   39.54    0.91
  -1   2   3   42.24    0.99
   1   2  -3   38.75    0.76
   1  -2  -3   39.14    0.88
  -1   2  -3   40.87    0.84
  -1   2  -3   39.61    0.89
   1   2   3   41.08    0.81
   1   2   3   41.22    0.98
  -1   2  -3   38.00    0.61
   2   2  -3   74.52    1.09
  -2   2   3   72.99    1.38
  -2  -2  -3   71.92    1.13
   2   2  -3   72.84    1.32
  -2   2   3   75.44    1.23
  -2   2  -3   73.16    1.30
   2   2   3   73.39    1.37
  -2   2  -3   70.82    0.98
  -2   2  -3   72.98    1.24
   2   2   3   73.65    1.17
  -2  -2   3   73.05    1.07
   2  -2  -3   72.28    1.29
  -3   2   3  140.30    2.12
   3   2  -3  137.77    1.71
  -3  -2  -3  137.18    1.78
   3   2  -3  139.93    2.08
  -3   2   3  140.15    1.99
  -3   2  -3  136.56    2.02
  -3   2  -3  137.92    1.98
  -3  -2   3  139.71    1.86
   3  -2  -3  137.89    2.04
  -3   2  -3  137.46    1.74
   3   2   3  138.93    1.91
   3   2   3  138.90    2.12
  -4   2   3   67.25    1.35
  -4  -2  -3   67.05    1.02
  -4   2   3   68.44    1.28
   4   2  -3   66.62    0.94
   4   2  -3   67.93    1.35
  -4   2  -3   65.91    1.24
  -4  -2   3   67.49    1.18
  -4   2  -3   67.16    1.30
  -4   2  -3   67.33    1.08
   4   2   3   67.07    1.38
   4  -2  -3   70.13    1.32
   4   2   3   67.45    1.21
  -5  -2  -3   43.41    0.73
   5   2  -3   43.26    1.11
  -5   2   3   42.10    1.09
  -5   2   3   41.04    1.02
   5   2  -3   43.37    0.65
  -5   2  -3   43.11    0.88
  -5   2  -3   41.86    1.03
   5   2   3   42.39    0.99
   5   2   3   42.38    1.12
  -5  -2   3   41.55    0.95
   5  -2  -3   44.04    1.06
   6   2  -3   60.00    1.37
  -6  -2  -3   59.74    0.87
  -6   2   3   62.40    1.37
  -6   2   3   61.25    1.33
   6  -2   3   60.51    1.29
   6   2  -3   60.30    0.78
  -6  -2  -3   59.04    1.30
   6  -2  -3   59.15    1.29
  -6   2  -3   60.15    1.16
  -6  -2   3   61.28    1.25
  -6   2  -3   58.40    1.29
   6   2   3   58.44    1.24
  -7   2   3    3.43    0.43
  -7   2   3    3.65    0.50
  -7  -2  -3    3.06    0.41
  -7  -2  -3    3.54    0.22
   7   2  -3    3.55    0.47
   7  -2   3    3.61    0.48
  -7   2  -3    3.68    0.49
   7   2   3    3.87    0.54
  -7  -2   3    4.29    0.46
   7  -2  -3    2.88    0.42
  -7   2  -3    4.02    0.41
   8   2  -3   12.40    0.78
  -8  -2  -3   12.44    0.70
  -8   2   3   12.77    0.71
   8  -2   3   12.34    0.70
  -8   2   3   10.88    0.69
  -8  -2  -3   11.61    0.29
   8  -2  -3   12.17    0.68
  -8  -2   3   12.14    0.67
  -8   2  -3   13.40    0.64
   8   2   3   12.05    0.70
  -8   2  -3   10.85    0.69
  -9   2   3  154.24    2.64
   9  -2   3  156.34    2.51
  -9   2   3  157.88    2.66
  -9  -2  -3  154.24    2.64
   9   2  -3  156.18    2.69
  -9   2  -3  153.36    2.62
   9   2   3  161.00    2.58
  -9   2  -3  154.46    2.48
  -9  -2   3  160.87    2.62
   9  -2  -3  156.73    2.50
 -10   2   3   82.63    1.85
 -10   2   3   82.56    1.83
  10   2  -3   78.55    1.85
 -10  -2  -3   79.32    1.81
  10  -2   3   80.75    1.70
  10   2   3   81.46    1.79
 -10  -2   3   81.40    1.79
 -10   2  -3   80.32    1.68
  10  -2  -3   78.57    1.67
 -10   2  -3   80.45    1.81
  11   2  -3    6.33    0.81
  11  -2   3    7.52    0.67
 -11   2   3    7.69    0.75
 -11  -2  -3    5.49    0.63
 -11   2   3    6.90    0.66
 -11   2  -3    6.02    0.60
 -11  -2   3    6.16    0.63
 -11   2  -3    6.85    0.72
  11   2   3    7.60    0.81
  11  -2  -3    6.61    0.68
 -12   2   3    1.23    0.44
  12   2  -3    2.10    0.58
 -12  -2  -3    1.74    0.46
 -12   2   3    2.16    0.50
  12  -2   3    1.52    0.44
 -12   2  -3    1.44    0.47
  12   2   3    1.75    0.53
  12  -2  -3    1.44    0.45
 -12   2  -3    1.49    0.40
 -12  -2   3    2.20    0.46
 -13  -2  -3    7.04    0.77
  13   2  -3    7.65    0.95
 -13   2   3    6.90    0.83
 -13   2   3    7.66    0.76
  13  -2   3    7.87    0.76
 -13  -2   3    6.80    0.75
 -13   2  -3    6.35    0.82
 -13   2  -3    6.41    0.72
  13  -2  -3    6.06    0.74
  13   2   3    7.42    0.91
  14   2  -3   33.42    1.48
 -14   2   3   34.11    1.43
 -14  -2  -3   34.24    1.40
  14  -2   3   33.03    1.22
 -14   2   3   32.64    1.36
  14   2   3   32.86    1.42
  14  -2  -3   34.81    1.24
 -14   2  -3   33.06    1.39
 -14   2  -3   33.04    1.27
 -14  -2   3   32.66    1.36
 -15   2   3   31.80    1.40
  15   2  -3   29.84    1.49
 -15  -2  -3   31.83    1.39
  15  -2   3   32.77    1.27
  15  -2  -3   30.32    1.22
 -15  -2   3   32.22    1.40
  15  -2  -3   31.03    1.43
 -15   2  -3   33.24    1.45
  15   2   3   31.53    1.45
 -15   2  -3   29.93    1.29
 -16  -2  -3   14.80    1.07
  16  -2   3   15.16    0.99
  16   2  -3   15.15    1.29
 -16   2   3   15.45    1.13
  16  -2  -3   15.33    1.01
 -16   2  -3   15.21    1.18
 -16  -2   3   16.62    1.13
  16  -2  -3   13.40    1.14
  16   2   3   16.66    1.25
 -16   2  -3   15.41    1.06
  17   2  -3   12.49    1.29
 -17   2   3   12.76    1.06
 -17  -2  -3   13.90    1.10
  17  -2   3   15.93    1.06
  17   2   3   13.52    1.24
  17  -2  -3   12.37    1.19
 -17  -2   3   16.75    1.18
 -17   2  -3   15.64    1.09
 -17   2  -3   16.06    1.23
  17  -2  -3   14.34    1.02
 -18   2   3   18.63    1.22
  18  -2   3   21.57    1.16
  18   2  -3   19.68    1.47
 -18  -2  -3   20.85    1.32
  18  -2   3   17.77    1.32
  18   2   3   18.24    1.37
 -18   2  -3   20.16    1.24
 -18  -2   3   19.87    1.25
  18  -2  -3   20.61    1.39
  18  -2  -3   20.61    1.17
  19   2  -3    4.76    0.92
  19  -2   3    3.39    0.83
  19  -2   3    4.62    0.71
 -19  -2  -3    3.91    0.77
 -19   2   3    5.00    0.79
  19   2   3    4.23    0.88
 -19   2  -3    5.33    0.80
 -19  -2   3    3.03    0.72
  19  -2  -3    3.41    0.66
  19  -2  -3    2.91    0.79
 -20  -2  -3    1.14    0.63
  20   2  -3    2.41    0.81
  20  -2   3    2.77    0.78
 -20   2   3    2.86    0.72
 -20  -2   3    1.51    0.64
 -20   2  -3    2.99    0.70
  20   2   3    1.61    0.77
  20  -2  -3    2.92    0.79
 -21   2   3    2.21    0.70
 -21  -2  -3    1.66    0.68
  21   2  -3    2.54    0.88
  21  -2   3   -0.13    0.72
 -21   2  -3    1.23    0.62
  21   2   3    1.70    0.84
  21  -2  -3    1.18    0.76
 -21  -2   3    1.76    0.69
  22   2  -3    6.38    1.12
 -22   2   3    6.54    0.99
  22  -2   3    5.60    0.97
 -22  -2  -3    4.60    0.87
 -22   2  -3    5.62    0.91
 -22  -2   3    4.48    0.90
  22   2   3    5.55    1.04
  22  -2  -3    5.34    1.01
 -23   2   3    4.83    0.91
 -23  -2  -3    5.66    1.01
  23  -2   3    4.44    0.98
  23   2  -3    5.43    1.09
 -23  -2   3    8.35    1.15
  23  -2  -3    3.82    0.98
 -23   2  -3    4.25    0.84
  23   2   3    5.98    1.06
 -24  -2  -3    7.95    1.17
 -24   2   3    8.15    1.14
  24  -2   3    3.84    1.03
  24   2  -3    5.79    1.15
 -24  -2   3    8.79    1.22
  24  -2  -3    5.13    1.10
 -24   2  -3    7.98    1.12
  24   2   3    7.80    1.20
 -25  -2  -3    6.56    1.09
  25  -2   3    5.87    1.17
  25   2  -3    9.36    1.36
 -25   2   3    7.71    1.15
  25   2   3    9.33    1.35
  25  -2  -3    6.66    1.20
 -25  -2   3    7.42    1.17
 -25   2  -3    7.21    1.08
   0   3  -3  149.17    2.34
   0   3   3  158.09    2.25
   0  -3  -3  156.62    2.26
   0   3   3  155.53    2.42
   0   3  -3  156.18    2.00
   0  -3   3  155.27    2.25
  -1  -3  -3   90.21    1.51
  -1   3   3   88.16    1.69
   1  -3   3   89.92    1.59
  -1   3   3   89.70    1.55
   1   3  -3   85.93    1.62
   1   3  -3   92.65    1.36
   1   3   3   89.63    1.70
  -1  -3   3   91.14    1.51
  -1   3  -3   88.88    1.65
   1  -3  -3   91.05    1.61
  -1   3  -3   89.86    1.31
   1   3   3   87.48    1.53
   2  -3   3  137.63    2.16
   2   3  -3  138.48    2.21
  -2   3   3  140.81    2.12
  -2   3   3  140.95    2.26
  -2  -3  -3  139.99    1.99
   2   3  -3  139.51    1.92
   2   3   3  136.21    2.05
  -2   3  -3  136.45    1.81
  -2  -3   3  138.01    1.97
  -2   3  -3  137.69    2.20
   2  -3  -3  133.82    2.14
   2   3   3  138.30    2.24
  -3  -3  -3    5.53    0.42
   3   3  -3    5.75    0.44
   3  -3   3    5.13    0.52
  -3   3   3    5.20    0.59
  -3   3   3    5.78    0.50
   3   3  -3    5.99    0.59
  -3  -3   3    5.27    0.40
  -3   3  -3    5.79    0.37
   3   3   3    4.70    0.56
   3  -3  -3    5.58    0.55
  -3   3  -3    6.23    0.52
   3   3   3    5.38    0.51
   4   3  -3  168.49    2.61
  -4   3   3  167.07    2.61
   4  -3   3  167.28    2.58
  -4   3   3  171.86    2.55
  -4  -3  -3  166.45    2.21
  -4  -3   3  171.12    2.20
   4   3   3  168.33    2.46
  -4   3  -3  170.66    2.59
  -4   3  -3  170.13    2.24
   4   3   3  171.94    2.67
  -4  -3   3  169.25    2.34
   4  -3  -3  168.51    2.59
  -5  -3  -3   14.43    0.51
  -5   3   3   13.72    0.68
   5   3  -3   14.58    0.78
   5  -3   3   13.58    0.74
  -5   3   3   14.43    0.75
  -5  -3   3   14.70    0.61
   5   3   3   14.43    0.80
  -5   3  -3   14.87    0.55
  -5  -3   3   14.26    0.47
   5  -3  -3   14.40    0.76
  -5   3  -3   14.42    0.71
   5   3   3   14.20    0.71
  -6   3   3   29.96    1.03
   6   3  -3   31.61    1.09
  -6  -3  -3   33.86    0.70
  -6   3   3   30.39    1.00
   6  -3   3   32.82    1.05
   6   3   3   31.88    1.09
   6   3   3   31.96    1.00
  -6  -3   3   31.07    0.91
  -6  -3   3   30.39    0.62
  -6   3  -3   33.23    1.04
  -6   3  -3   34.12    0.87
   6  -3  -3   32.45    1.06
   7   3  -3   39.99    1.24
  -7   3   3   37.37    1.15
   7  -3   3   38.73    1.18
  -7  -3  -3   39.31    0.72
  -7   3   3   40.19    1.20
   7  -3  -3   38.86    1.17
   7   3   3   38.12    1.12
  -7   3  -3   38.32    0.98
   7   3   3   40.58    1.28
  -7  -3   3   38.50    0.66
  -7  -3   3   40.04    1.08
  -7   3  -3   37.85    1.18
  -8   3   3   68.90    1.62
   8  -3   3   67.75    1.62
  -8   3   3   69.59    1.63
   8   3  -3   69.40    1.68
  -8  -3  -3   70.75    0.98
   8   3   3   72.14    1.59
  -8   3  -3   68.95    1.43
   8   3   3   67.36    1.71
   8  -3  -3   67.19    1.60
  -8   3  -3   67.35    1.62
  -8  -3   3   68.40    1.54
  -9   3   3   21.96    0.97
  -9  -3  -3   22.73    0.99
  -9   3   3   21.06    0.97
   9   3  -3   23.27    1.07
   9  -3   3   22.60    0.97
  -9  -3   3   23.30    0.94
  -9   3  -3   22.54    1.01
   9   3   3   23.47    1.00
   9  -3  -3   21.13    0.99
  -9   3  -3   23.30    0.85
  10   3  -3   15.45    1.01
 -10   3   3   16.80    0.89
 -10  -3  -3   17.32    0.92
  10  -3   3   17.54    0.96
 -10   3   3   16.47    0.93
 -10  -3   3   17.15    0.88
 -10   3  -3   18.71    0.98
  10   3   3   17.95    1.01
 -10   3  -3   17.79    0.81
  10  -3  -3   15.06    0.92
  11  -3   3   19.76    1.05
 -11   3   3   20.37    1.00
 -11  -3  -3   17.55    0.97
 -11   3   3   18.98    1.01
  11   3  -3   19.58    1.15
  11  -3  -3   20.61    1.06
  11   3   3   20.97    1.10
 -11  -3   3   18.98    0.97
 -11   3  -3   20.56    0.93
 -11   3  -3   18.50    1.03
 -12   3   3    0.91    0.45
 -12  -3  -3    1.55    0.49
  12   3  -3    1.66    0.58
  12  -3   3    1.33    0.52
 -12   3   3    0.86    0.46
  12  -3  -3    1.35    0.53
 -12   3  -3    1.53    0.44
  12   3   3    0.99    0.55
 -12   3  -3    0.46    0.45
 -12  -3   3    0.87    0.41
  13  -3   3    6.85    0.87
  13   3  -3    5.54    0.79
 -13   3   3    6.54    0.85
 -13  -3  -3    5.87    0.84
 -13   3   3    6.48    0.79
  13   3   3    5.92    0.79
  13  -3  -3    6.87    0.87
 -13   3  -3    5.58    0.69
 -13  -3   3    6.79    0.76
 -13   3  -3    5.80    0.74
 -14   3   3   15.14    1.03
  14   3  -3   14.78    1.22
 -14  -3  -3   14.60    1.06
 -14   3   3   16.46    1.12
  14  -3   3   14.53    1.08
 -14  -3   3   14.52    1.04
 -14   3  -3   15.21    1.10
  14   3   3   14.23    1.19
  14  -3  -3   15.44    1.06
 -14   3  -3   15.41    0.95
 -15   3   3   11.04    1.05
 -15  -3  -3   11.11    1.06
  15  -3   3   12.49    1.04
 -15   3   3   12.74    1.02
  15   3  -3    8.34    1.15
 -15   3  -3   10.92    1.05
 -15   3  -3   10.64    0.89
  15  -3  -3   10.50    1.02
  15   3   3   11.80    1.14
 -15  -3   3   12.67    0.99
 -16  -3  -3    9.29    0.99
  16   3  -3    8.06    1.02
  16  -3   3    9.43    1.05
 -16   3   3   11.89    1.12
 -16   3   3    7.65    0.91
 -16   3  -3    8.95    1.05
  16   3   3    8.22    0.97
 -16   3  -3    8.24    0.86
  16  -3  -3    8.70    0.99
 -16  -3   3    9.44    0.96
 -17  -3  -3    2.94    0.68
 -17   3   3    2.38    0.63
 -17   3   3    1.78    0.71
  17  -3   3    2.85    0.69
  17   3  -3    3.43    0.83
 -17   3  -3    3.23    0.72
  17  -3  -3    3.19    0.70
  17   3   3    3.47    0.80
 -17  -3   3    3.10    0.67
 -17   3  -3    3.45    0.67
  18  -3   3   10.28    1.08
 -18   3   3    9.56    1.01
 -18   3   3   11.83    1.17
  18   3  -3    9.34    1.27
 -18  -3  -3   11.10    1.14
 -18   3  -3   12.05    1.20
  18  -3  -3   10.63    1.08
  18   3   3    8.77    1.04
  18  -3  -3   10.67    1.18
 -18   3  -3   10.94    1.02
 -18  -3   3   12.14    1.09
 -19  -3  -3    6.38    0.94
  19  -3   3    6.93    0.87
 -19   3   3    8.09    1.05
  19   3  -3    7.60    1.08
  19  -3  -3    7.55    0.91
 -19  -3   3    8.84    1.10
 -19   3  -3    6.44    0.87
  19  -3  -3    6.07    0.96
 -19   3  -3    7.18    1.00
  19   3   3    7.41    0.99
 -20   3   3   25.46    1.51
  20   3  -3   25.65    1.72
 -20  -3  -3   24.19    1.54
  20  -3   3   22.89    1.37
  20   3   3   22.95    1.60
 -20  -3   3   26.62    1.53
 -20   3  -3   23.65    1.39
  20  -3  -3   24.20    1.40
  20  -3  -3   24.42    1.60
 -20   3  -3   23.64    1.55
  21   3  -3    1.31    0.84
 -21  -3  -3    0.68    0.69
 -21   3   3    1.24    0.67
  21  -3   3    2.01    0.78
  21  -3  -3    2.14    0.78
 -21  -3   3    2.10    0.68
  21   3   3    2.78    0.88
 -21   3  -3    1.32    0.64
  22   3  -3    7.74    1.19
 -22  -3  -3    7.18    1.09
 -22   3   3   10.43    1.26
  22  -3   3    8.08    1.13
  22  -3  -3    6.00    1.05
  22   3   3    8.52    1.15
 -22   3  -3    6.47    0.96
 -22  -3   3    8.14    1.15
  23   3  -3    1.30    0.90
 -23  -3  -3    0.24    0.64
  23  -3   3    1.66    0.81
 -23   3   3    0.47    0.64
 -23   3  -3    1.65    0.69
  23  -3  -3    2.27    0.87
 -23  -3   3    0.62    0.67
  23   3   3   -0.06    0.78
 -24   3   3    0.72    0.67
 -24  -3  -3    1.28    0.72
  24   3  -3   -0.30    0.86
  24  -3  -3    0.36    0.81
 -24  -3   3    0.74    0.64
  24   3   3   -0.22    0.80
 -24   3  -3    0.03    0.61
 -25   3   3    1.65    0.80
 -25  -3  -3    4.05    0.94
  25  -3   3    0.37    0.84
  25   3  -3    0.40    0.97
  25  -3  -3    1.36    0.90
 -25   3  -3    0.48    0.66
 -25  -3   3    2.62    0.83
  25   3   3    1.05    0.93
   0   4   3    0.18    0.29
   0  -4  -3    0.16    0.32
   0  -4   3    0.39    0.33
   0   4   3    0.10    0.39
   0   4  -3    0.04    0.31
   0   4  -3    0.09    0.27
   1  -4   3  101.39    1.90
   1   4  -3  104.10    1.67
   1   4  -3  103.61    2.00
  -1   4   3  100.77    1.99
  -1   4   3  103.90    1.88
  -1  -4  -3  105.81    1.83
  -1  -4   3  102.68    1.81
  -1   4  -3  102.43    1.62
   1  -4  -3  100.52    1.88
  -1   4  -3  105.10    2.00
   1   4   3  101.56    1.87
   1   4   3  102.10    2.01
  -2   4   3   63.47    1.54
   2   4  -3   62.32    1.49
  -2  -4  -3   64.80    1.33
  -2   4   3   63.89    1.43
   2  -4   3   63.13    1.46
   2   4  -3   63.38    1.26
  -2   4  -3   62.97    1.50
   2   4   3   65.38    1.42
  -2  -4   3   63.29    1.31
  -2   4  -3   62.53    1.18
   2   4   3   64.04    1.55
   2  -4  -3   60.52    1.43
   3  -4   3   35.31    1.12
   3   4  -3   37.32    0.97
   3   4  -3   35.99    1.16
  -3  -4  -3   36.86    0.95
  -3   4   3   34.77    1.14
  -3   4   3   34.76    1.07
   3   4   3   34.43    1.05
   3   4   3   33.85    1.16
  -3   4  -3   35.97    0.85
  -3  -4   3   33.72    0.90
   3  -4  -3   36.15    1.12
  -3   4  -3   35.29    1.13
  -4   4   3   35.85    1.16
   4   4  -3   37.43    1.02
   4   4  -3   35.80    1.18
  -4   4   3   34.90    1.10
   4  -4   3   35.01    1.16
  -4  -4  -3   38.73    0.94
   4  -4  -3   38.13    1.20
   4   4   3   35.39    1.21
  -4   4  -3   35.69    0.88
   4   4   3   36.14    1.10
  -4  -4   3   37.05    0.92
  -4   4  -3   37.28    1.17
   5   4  -3   25.76    0.91
  -5   4   3   25.34    0.97
   5   4  -3   26.88    1.08
   5  -4   3   23.86    1.01
  -5   4   3   25.44    1.00
  -5  -4  -3   25.25    0.75
  -5   4  -3   25.63    0.77
   5  -4  -3   26.38    1.03
   5   4   3   25.33    0.97
  -5   4  -3   26.94    1.02
  -5  -4   3   26.06    0.74
   5   4   3   24.66    1.06
  -6  -4  -3   12.51    0.54
  -6   4   3   12.57    0.79
  -6   4   3   12.28    0.77
   6  -4   3   11.93    0.80
   6   4  -3   12.56    0.74
   6   4  -3   12.79    0.86
  -6  -4   3   13.40    0.53
  -6   4  -3   12.25    0.61
   6   4   3   12.03    0.78
   6   4   3   11.65    0.87
   6  -4  -3   11.96    0.80
  -6   4  -3   13.08    0.81
   7  -4   3   26.06    1.09
  -7   4   3   24.35    1.03
   7   4  -3   25.03    1.12
  -7  -4  -3   25.24    0.69
  -7   4   3   26.34    1.05
  -7   4  -3   24.93    0.84
   7   4   3   25.42    1.12
   7  -4  -3   23.79    1.05
   7   4   3   25.50    1.04
  -7   4  -3   23.92    1.05
  -7  -4   3   26.04    0.66
  -7  -4   3   26.39    0.95
   8  -4   3    9.59    0.82
  -8   4   3    8.59    0.75
   8   4  -3    8.67    0.87
  -8  -4  -3    8.90    0.45
  -8   4   3    8.93    0.77
   8   4   3    9.06    0.85
  -8   4  -3    8.32    0.59
   8  -4  -3    8.54    0.83
  -8   4  -3    8.96    0.79
  -8  -4   3   10.19    0.42
   8   4   3    9.25    0.84
  -8  -4   3    9.21    0.67
   9  -4   3    3.63    0.63
  -9   4   3    3.53    0.57
  -9   4   3    2.91    0.54
   9   4  -3    3.69    0.65
   9   4   3    2.27    0.60
  -9   4  -3    3.32    0.55
  -9  -4   3    2.59    0.47
   9  -4  -3    4.18    0.65
   9   4   3    2.74    0.56
  -9   4  -3    3.54    0.46
  10  -4   3    5.16    0.68
 -10   4   3    4.57    0.63
 -10   4   3    5.14    0.67
  10   4  -3    4.31    0.70
 -10   4  -3    4.77    0.56
  10   4   3    4.57    0.75
  10   4   3    4.91    0.68
 -10  -4   3    4.68    0.66
 -10   4  -3    4.06    0.61
  10  -4  -3    5.76    0.74
 -11   4   3    3.20    0.63
 -11   4   3    4.40    0.63
  11   4  -3    4.45    0.73
  11  -4   3    3.47    0.68
  11   4   3    3.41    0.73
 -11   4  -3    4.71    0.68
 -11   4  -3    4.44    0.58
 -11  -4   3    4.95    0.68
  11  -4  -3    4.51    0.70
  11   4   3    3.82    0.67
 -12   4   3    7.96    0.91
  12   4  -3    8.89    1.05
  12  -4   3    9.26    1.01
 -12   4   3    8.50    0.81
  12   4   3    7.71    1.03
  12  -4  -3    8.82    1.00
 -12  -4   3    8.38    0.80
  12   4   3    9.59    1.00
 -12   4  -3    7.76    0.91
 -12   4  -3    9.37    0.74
  13   4  -3    7.38    0.91
 -13   4   3    6.83    0.79
  13  -4   3    8.03    1.03
 -13   4   3    7.12    0.93
 -13   4  -3    7.12    0.93
  13   4   3    7.46    1.05
  13   4   3    7.80    0.90
 -13   4  -3    7.84    0.76
 -13  -4   3    7.02    0.86
  13  -4  -3    7.97    0.94
  14   4  -3   10.69    1.19
 -14   4   3   10.75    0.96
  14  -4   3   12.60    1.15
 -14  -4  -3   11.36    1.01
 -14   4   3   11.68    1.09
 -14   4  -3   12.78    0.92
  14  -4  -3   10.45    1.09
  14   4   3   11.93    1.18
 -14   4  -3   12.54    1.11
 -14  -4   3   10.51    0.98
 -15   4   3   10.39    1.07
 -15   4   3   10.20    0.97
  15   4  -3    9.34    1.21
 -15  -4  -3   10.61    1.02
  15  -4   3    8.48    1.03
 -15   4  -3    8.92    0.84
  15   4   3    9.09    1.18
 -15   4  -3    8.99    1.05
 -15  -4   3   10.53    1.01
  15  -4  -3    8.78    1.09
 -16   4   3   10.14    0.96
  16   4  -3    8.57    1.06
 -16   4   3   10.22    1.10
  16  -4   3   10.57    1.12
 -16  -4  -3   10.51    1.09
  16  -4  -3   11.59    1.14
 -16   4  -3   10.01    1.11
  16   4   3    9.05    1.20
 -16  -4   3   11.86    1.08
 -16   4  -3   11.11    0.92
  17  -4   3   18.44    1.33
 -17  -4  -3   19.05    1.29
 -17   4   3   16.34    1.29
  17   4  -3   17.82    1.44
 -17   4   3   17.87    1.24
 -17   4  -3   18.71    1.16
 -17  -4   3   19.43    1.30
  17  -4  -3   18.98    1.28
 -17   4  -3   17.62    1.32
  17   4   3   19.65    1.42
  18   4  -3    5.49    1.01
 -18   4   3    6.29    0.87
 -18   4   3    8.13    1.11
 -18  -4  -3    6.25    0.95
  18  -4   3    6.30    0.88
  18   4   3    5.36    0.94
  18  -4  -3    5.57    0.86
 -18   4  -3    5.31    0.89
 -18   4  -3    5.70    0.79
 -18  -4   3    7.08    0.98
 -19   4   3    1.19    0.61
  19  -4   3    0.79    0.70
 -19  -4  -3    0.79    0.66
 -19   4   3    1.66    0.68
  19   4  -3    0.67    0.78
 -19   4  -3    1.23    0.55
 -19  -4   3    1.72    0.67
 -19   4  -3    0.75    0.66
  19  -4  -3    1.48    0.69
  19   4   3    0.31    0.75
 -20  -4  -3    4.69    0.90
  20  -4   3    4.01    0.80
 -20   4   3    3.12    0.82
 -20   4   3    3.73    0.82
  20   4  -3    1.86    0.87
  20   4   3    3.36    0.92
 -20   4  -3    2.06    0.78
  20  -4  -3    3.56    0.76
 -20  -4   3    2.58    0.78
 -20   4  -3    2.57    0.67
  21   4  -3    4.86    1.06
  21  -4   3    9.23    1.20
 -21   4   3    7.24    1.01
 -21  -4  -3    7.80    1.07
 -21   4  -3    5.32    0.86
  21   4   3    6.80    1.11
  21  -4  -3    4.18    0.87
 -21   4  -3    5.61    1.01
  21  -4  -3    7.68    1.09
 -21  -4   3    5.58    0.97
 -22   4   3    2.19    0.76
  22  -4   3    1.92    0.78
 -22  -4  -3    2.12    0.77
  22   4  -3    0.00    0.84
 -22  -4   3    0.77    0.69
  22   4   3    1.31    0.87
 -22   4  -3    1.52    0.81
  22  -4  -3    1.20    0.82
 -22   4  -3    1.76    0.66
  22  -4  -3    2.22    0.90
 -23   4   3    2.70    0.79
 -23  -4  -3    3.62    0.93
  23  -4   3    1.11    0.86
  23   4  -3    1.66    1.00
 -23   4  -3    2.28    0.76
  23   4   3    1.57    0.91
  23  -4  -3    2.67    0.94
 -23  -4   3    2.60    0.86
 -24   4   3    1.33    0.76
 -24  -4  -3    2.26    0.88
  24   4  -3    1.43    1.03
  24  -4   3    2.23    0.96
 -24  -4   3    1.33    0.76
  24   4   3    1.27    0.93
  24  -4  -3    2.17    0.94
 -24   4  -3    1.14    0.68
   0  -5   3   50.59    1.37
   0   5  -3   51.31    1.21
   0   5   3   53.18    1.42
   0   5   3   51.95    1.50
   0   5  -3   51.54    1.50
   0  -5  -3   50.81    1.37
  -1  -5  -3   23.99    0.98
  -1   5   3   25.53    1.04
  -1   5   3   25.81    1.11
   1  -5   3   25.65    1.04
   1   5  -3   23.66    0.87
   1   5  -3   25.16    1.10
   1  -5  -3   23.77    1.02
  -1  -5   3   24.85    0.96
  -1   5  -3   25.04    1.10
  -1   5  -3   23.49    0.84
   1   5   3   27.63    1.06
   1   5   3   24.53    1.11
  -2   5   3   26.49    1.12
  -2  -5  -3   25.29    0.97
  -2   5   3   27.05    1.07
   2   5  -3   27.82    1.16
   2  -5   3   25.81    1.05
   2   5  -3   26.70    0.94
   2   5   3   24.44    1.04
   2  -5  -3   28.17    1.11
   2   5   3   25.59    1.15
  -2  -5   3   25.55    0.96
  -2   5  -3   27.51    1.14
  -2   5  -3   27.90    0.88
  -3   5   3  122.35    2.32
   3  -5   3  117.84    2.33
   3   5  -3  117.01    2.07
  -3   5   3  119.30    2.34
   3   5  -3  119.08    2.38
  -3  -5  -3  116.87    2.07
   3   5   3  122.56    2.43
  -3   5  -3  116.74    2.37
  -3  -5   3  117.97    2.07
   3   5   3  121.04    2.28
   3  -5  -3  118.48    2.34
  -3   5  -3  115.90    1.93
   4   5  -3   59.17    1.68
  -4   5   3   63.28    1.66
  -4  -5  -3   60.48    1.35
   4  -5   3   60.02    1.66
   4   5  -3   63.55    1.47
  -4   5   3   64.11    1.63
  -4   5  -3   61.37    1.67
  -4   5  -3   60.07    1.29
   4   5   3   63.55    1.72
   4  -5  -3   60.90    1.66
  -4  -5   3   61.65    1.37
   4   5   3   59.48    1.56
   5   5  -3   56.77    1.67
   5  -5   3   62.10    1.68
  -5  -5  -3   59.53    1.30
  -5   5   3   58.67    1.60
   5   5  -3   58.10    1.47
  -5   5   3   60.18    1.61
   5   5   3   59.11    1.71
  -5   5  -3   55.86    1.62
   5   5   3   61.76    1.63
   5  -5  -3   56.62    1.64
  -5   5  -3   59.08    1.30
  -5  -5   3   59.91    1.30
  -6   5   3   35.29    1.30
  -6   5   3   36.14    1.29
   6   5  -3   37.14    1.41
   6  -5   3   38.06    1.40
   6   5  -3   37.93    1.24
  -6  -5  -3   36.80    0.99
   6   5   3   35.86    1.30
   6  -5  -3   37.51    1.38
  -6  -5   3   36.38    0.98
  -6   5  -3   37.40    1.05
  -6   5  -3   36.70    1.35
   6   5   3   38.30    1.44
  -7  -5  -3    0.08    0.31
   7  -5   3   -0.28    0.49
   7   5  -3    0.06    0.42
   7   5  -3    0.46    0.53
  -7   5   3    0.50    0.46
  -7   5   3   -0.17    0.38
   7   5   3   -0.28    0.51
   7   5   3    0.08    0.49
  -7  -5   3    0.48    0.30
   7  -5  -3    0.24    0.49
  -7   5  -3    0.26    0.42
  -7   5  -3    0.14    0.31
   8  -5   3    1.82    0.60
  -8   5   3    1.97    0.50
   8   5  -3    1.45    0.50
   8   5  -3    2.47    0.62
  -8   5   3    1.58    0.51
   8  -5  -3    2.02    0.60
   8   5   3    1.61    0.63
   8   5   3    2.13    0.58
  -8   5  -3    1.77    0.51
  -8   5  -3    1.75    0.40
  -9   5   3    0.63    0.48
   9   5  -3    1.43    0.60
   9   5  -3    1.08    0.52
  -9   5   3    0.50    0.47
   9  -5   3    0.37    0.54
   9  -5  -3    1.11    0.59
   9   5   3    1.05    0.57
  -9   5  -3    0.65    0.35
  -9   5  -3    0.17    0.45
   9   5   3    0.61    0.59
  10   5  -3    7.37    0.92
  10  -5   3    7.44    0.87
  10   5  -3    5.57    0.81
 -10   5   3    7.85    0.92
 -10   5   3    7.83    0.83
  10  -5  -3    7.18    0.87
 -10   5  -3    7.33    0.66
  10   5   3    7.18    0.92
 -10   5  -3    6.85    0.88
  10   5   3    7.51    0.97
 -11   5   3    5.66    0.79
  11   5  -3    7.46    0.93
 -11   5   3    5.90    0.80
  11   5  -3    6.00    0.87
  11  -5   3    6.43    0.88
  11  -5  -3    5.39    0.81
 -11  -5   3    5.71    0.77
 -11   5  -3    5.65    0.67
 -11   5  -3    5.21    0.75
  11   5   3    5.53    0.79
  11   5   3    5.21    0.86
 -12   5   3    8.73    1.02
  12   5  -3    7.17    0.93
 -12   5   3    6.00    0.82
  12  -5   3    7.37    0.93
 -12  -5   3    7.03    0.86
 -12   5  -3    7.42    0.98
  12   5   3    7.47    0.89
  12  -5  -3    6.93    0.90
  12   5   3    8.95    1.19
 -12   5  -3    7.35    0.74
  13  -5   3   -0.12    0.60
 -13   5   3    0.18    0.48
  13   5  -3    0.25    0.67
 -13   5   3    1.01    0.57
 -13  -5   3    0.61    0.48
  13   5   3   -0.27    0.66
 -13   5  -3    0.59    0.52
 -13   5  -3    0.25    0.39
  13   5   3    0.60    0.66
  13  -5  -3    0.30    0.65
  14  -5   3   18.10    1.37
 -14   5   3   18.48    1.29
  14   5  -3   19.49    1.48
 -14   5   3   19.44    1.18
  14   5   3   18.58    1.42
  14  -5  -3   18.99    1.34
 -14  -5   3   20.24    1.19
 -14   5  -3   17.02    1.28
 -14   5  -3   20.02    1.09
  14   5   3   19.61    1.39
 -15   5   3   13.61    1.25
 -15   5   3   16.11    1.12
  15   5  -3   13.62    1.33
  15  -5   3   16.73    1.34
 -15   5  -3   14.24    0.99
 -15  -5   3   14.82    1.14
 -15   5  -3   14.06    1.24
  15   5   3   12.70    1.29
  15   5   3   12.66    1.33
  15  -5  -3   14.27    1.21
  16  -5   3    4.19    0.89
 -16   5   3    2.40    0.72
 -16   5   3    3.60    0.70
  16   5  -3    3.38    0.88
  16   5   3    4.00    0.84
 -16   5  -3    4.03    0.72
  16   5   3    2.75    0.90
 -16  -5   3    3.13    0.71
  16  -5  -3    4.44    0.86
 -16   5  -3    2.48    0.73
 -17   5   3    2.82    0.71
 -17   5   3    2.59    0.78
  17  -5   3    3.00    0.82
  17   5  -3    2.43    0.87
 -17  -5   3    2.68    0.72
  17   5   3    1.97    0.91
 -17   5  -3    3.18    0.77
  17  -5  -3    1.74    0.77
  17   5   3    2.76    0.83
 -18   5   3    4.07    0.86
 -18   5   3    4.25    0.77
  18  -5   3    4.92    0.94
  18   5  -3    3.76    0.94
  18   5   3    4.26    0.90
 -18   5  -3    3.50    0.84
  18  -5  -3    3.88    0.88
  18   5   3    4.23    1.00
 -18  -5   3    3.34    0.82
  19  -5   3    3.84    0.89
 -19   5   3    4.01    0.85
 -19   5   3    4.62    0.90
  19   5  -3    5.02    1.04
  19   5   3    4.04    0.98
  19   5   3    6.35    1.17
 -19   5  -3    4.38    0.90
 -19  -5   3    3.30    0.82
  19  -5  -3    5.02    0.94
  20   5  -3    7.09    1.18
 -20   5   3    9.89    1.23
  20  -5   3    8.96    1.13
 -20   5   3    9.32    1.17
  20  -5  -3    7.01    1.04
 -20  -5   3    6.13    1.04
  20   5   3    6.43    1.16
 -20   5  -3    8.29    1.13
  20   5   3    7.21    1.11
  21   5  -3    0.90    0.94
 -21   5   3    1.01    0.66
 -21   5   3    1.13    0.78
  21  -5   3   -1.19    0.63
 -21   5  -3    1.81    0.82
  21   5   3    0.10    0.84
  21   5   3    2.88    1.10
 -21  -5   3   -0.63    0.65
  21  -5  -3    3.26    0.84
  22   5  -3    0.70    0.89
  22  -5   3    2.11    0.87
 -22   5   3    1.69    0.77
 -22   5   3    1.87    0.78
  22   5   3    0.69    0.81
 -22   5  -3    1.98    0.87
  22   5   3    1.51    1.02
 -22  -5   3    0.14    0.73
  22  -5  -3    0.68    0.80
 -23   5   3    2.17    0.78
  23  -5   3    3.49    0.99
  23   5  -3    1.10    0.96
  23  -5  -3    1.00    0.90
  23   5   3    1.24    0.93
  23   5   3    1.85    1.15
 -23   5  -3    1.53    0.90
 -23  -5   3    1.72    0.85
  23  -5  -3    4.72    1.02
   0   6   3    0.41    0.46
   0  -6   3    0.59    0.48
   0  -6  -3    0.03    0.48
   0   6  -3   -0.75    0.46
   0   6   3   -0.13    0.55
   0   6  -3    0.17    0.49
  -1   6   3   10.25    0.92
  -1   6   3   10.47    1.00
   1   6  -3    8.29    0.79
   1  -6   3   11.24    0.92
   1   6  -3    8.06    0.91
  -1  -6  -3    9.80    0.89
  -1   6  -3    8.08    0.91
  -1  -6   3    9.86    0.83
   1  -6  -3    8.42    0.87
   1   6   3    9.53    0.97
   1   6   3   10.15    0.91
   2   6  -3   22.73    1.22
  -2  -6  -3   20.50    1.04
  -2   6   3   20.88    1.12
   2   6  -3   20.72    0.98
  -2   6   3   23.65    1.22
   2  -6   3   20.40    1.12
   2   6   3   20.94    1.20
  -2  -6   3   20.34    1.01
   2  -6  -3   20.49    1.13
   2   6   3   20.33    1.13
  -2   6  -3   21.43    1.17
   3   6  -3   37.78    1.27
  -3  -6  -3   39.52    1.28
  -3   6   3   39.92    1.44
  -3   6   3   40.33    1.48
   3  -6   3   40.53    1.48
   3   6  -3   38.70    1.51
   3   6   3   37.54    1.50
   3   6   3   41.55    1.47
   3  -6  -3   37.90    1.41
  -3   6  -3   37.92    1.47
  -3  -6   3   39.69    1.27
   4  -6   3   24.45    1.26
  -4   6   3   23.37    1.18
   4   6  -3   24.74    1.12
  -4  -6  -3   24.90    1.04
  -4   6   3   24.62    1.19
   4   6  -3   26.12    1.31
  -4   6  -3   24.70    1.24
  -4  -6   3   22.58    0.98
   4   6   3   23.90    1.19
   4   6   3   24.66    1.31
   4  -6  -3   24.80    1.22
  -5   6   3   31.38    1.32
   5  -6   3   31.48    1.37
  -5  -6  -3   29.07    1.06
   5   6  -3   29.94    1.19
   5   6  -3   28.90    1.41
  -5   6   3   29.55    1.29
   5   6   3   28.69    1.29
   5  -6  -3   29.26    1.37
   5   6   3   30.37    1.43
  -5   6  -3   30.54    1.35
  -5  -6   3   29.09    1.05
  -6   6   3   20.12    1.11
  -6   6   3   20.69    1.14
   6  -6   3   17.81    1.17
   6   6  -3   19.20    1.07
  -6  -6  -3   18.03    0.88
   6   6  -3   17.67    1.19
   6   6   3   20.12    1.18
  -6   6  -3   19.25    1.16
   6  -6  -3   16.74    1.18
   6   6   3   20.19    1.27
   7  -6   3    2.24    0.70
  -7   6   3    2.32    0.59
   7   6  -3    2.33    0.65
  -7   6   3    2.96    0.63
   7   6  -3    2.72    0.63
   7  -6  -3    2.56    0.72
   7   6   3    2.73    0.72
  -7   6  -3    2.05    0.58
   7   6   3    2.32    0.65
   8   6  -3    6.38    0.79
  -8   6   3    6.16    0.85
   8  -6   3    5.88    0.87
   8   6  -3    5.64    0.85
  -8   6   3    6.65    0.82
   8   6   3    5.44    0.77
   8  -6  -3    5.48    0.86
   8   6   3    6.73    0.90
  -8   6  -3    4.88    0.76
   9   6  -3  138.57    3.04
   9   6  -3  139.70    2.87
  -9   6   3  142.40    3.03
  -9   6   3  140.24    2.84
   9  -6   3  137.92    3.06
   9   6   3  142.43    3.12
   9  -6  -3  135.45    3.00
   9   6   3  139.73    2.91
  -9   6  -3  138.81    3.04
 -10   6   3   14.80    1.05
  10   6  -3   15.71    1.15
  10  -6   3   13.59    1.25
  10   6  -3   14.55    1.26
 -10   6   3   14.57    1.15
 -10   6  -3   14.29    1.16
  10   6   3   15.47    1.24
  10   6   3   13.46    1.28
  10  -6  -3   14.31    1.24
 -11   6   3   28.87    1.34
 -11   6   3   32.24    1.53
  11   6  -3   28.45    1.44
  11   6  -3   31.52    1.66
  11  -6   3   31.02    1.57
  11  -6  -3   29.20    1.54
 -11   6  -3   27.22    1.48
  11   6   3   30.17    1.48
  11   6   3   27.48    1.53
  12   6  -3   51.14    1.98
  12   6  -3   51.82    1.90
 -12   6   3   47.94    1.71
  12  -6   3   49.43    1.95
 -12   6   3   50.93    1.91
  12   6   3   50.18    1.95
  12  -6  -3   49.06    1.86
  12   6   3   49.11    1.84
 -12   6  -3   48.32    1.88
 -13   6   3   14.73    1.12
 -13   6   3   15.48    1.30
  13   6  -3   13.14    1.33
  13  -6   3   12.96    1.32
  13   6  -3   17.32    1.32
  13  -6  -3   15.50    1.34
 -13   6  -3   13.00    1.22
  13   6   3   14.34    1.33
  13   6   3   14.57    1.31
 -14   6   3    4.85    0.85
  14  -6   3    5.50    0.96
  14   6  -3    5.52    0.94
  14   6  -3    5.91    0.97
 -14   6   3    5.04    0.76
  14   6   3    8.37    1.14
  14   6   3    4.70    1.01
  14  -6  -3    5.06    0.94
 -14   6  -3    6.20    0.90
  15   6  -3    0.54    0.73
 -15   6   3    1.07    0.64
  15  -6   3    1.78    0.81
  15   6  -3    2.95    0.86
 -15   6   3    1.90    0.61
 -15   6  -3    2.23    0.74
  15  -6  -3    2.95    0.88
  15   6   3    2.60    0.91
  15   6   3    0.58    0.74
  16   6  -3    7.21    1.13
 -16   6   3    9.96    1.02
  16   6  -3    9.57    1.28
 -16   6   3   14.86    1.33
  16  -6   3   10.78    1.30
  16   6   3    8.89    1.25
 -16   6  -3   10.75    1.28
  16  -6  -3   10.11    1.30
  16   6   3    9.25    1.25
  17   6  -3   10.74    1.38
 -17   6   3   10.51    1.31
  17  -6   3    9.70    1.19
  17   6  -3   10.53    1.29
 -17   6   3   11.71    1.11
  17   6   3   12.53    1.45
  17   6   3   10.48    1.41
  17  -6  -3   12.64    1.40
 -17   6  -3   11.03    1.33
  18   6  -3    3.72    1.01
  18  -6   3    3.20    0.92
 -18   6   3    3.03    0.86
  18   6  -3    3.58    1.00
 -18   6   3    3.73    0.76
  18   6   3    3.23    0.99
  18   6   3    4.04    0.94
 -18   6  -3    3.71    0.88
  18  -6  -3    2.19    0.86
  19   6  -3    7.16    1.22
  19  -6   3    6.61    1.07
 -19   6   3    6.98    1.12
  19   6  -3    4.77    1.09
 -19   6   3    3.93    1.24
  19   6   3    6.30    1.22
 -19   6  -3    7.53    1.14
  19  -6  -3    5.08    0.98
  19   6   3    5.32    1.01
 -20   6   3    1.87    0.81
  20  -6   3    2.06    0.82
  20   6  -3    1.83    0.97
  20   6  -3    2.32    0.99
  20   6   3    2.26    0.87
  20  -6  -3    0.93    0.84
  20   6   3    2.12    1.06
 -20   6  -3    2.77    0.87
  21  -6   3    3.22    0.94
 -21   6   3    4.81    1.01
  21   6  -3    2.13    1.02
  21   6  -3    2.23    1.07
  21  -6  -3    4.47    1.01
  21   6   3    3.07    1.03
  21   6   3    2.85    1.11
 -21   6  -3    2.38    0.93
   0   7  -3    1.26    0.59
   0  -7  -3    0.51    0.56
   0   7   3    0.52    0.53
   0   7   3    1.31    0.63
   0  -7   3   -0.14    0.52
   1   7  -3   20.47    1.29
   1  -7   3   21.00    1.25
  -1   7   3   21.18    1.24
  -1   7   3   19.33    1.23
  -1  -7  -3   19.76    1.18
   1   7   3   21.26    1.23
   1   7   3   21.36    1.33
   1  -7  -3   20.23    1.21
  -1   7  -3   21.31    1.29
  -1  -7   3   21.43    1.16
   2  -7   3    0.24    0.57
   2   7  -3    1.56    0.64
  -2   7   3    1.03    0.56
  -2  -7  -3    0.96    0.55
  -2   7   3    0.59    0.62
  -2   7  -3    0.65    0.57
   2   7   3   -0.01    0.51
   2   7   3    0.75    0.66
  -2  -7   3    1.58    0.55
   2  -7  -3    0.46    0.61
  -3  -7  -3    4.38    0.66
   3  -7   3    4.32    0.79
  -3   7   3    4.27    0.71
   3   7  -3    3.02    0.72
  -3   7   3    3.06    0.73
  -3   7  -3    3.64    0.73
   3  -7  -3    3.27    0.71
   3   7   3    3.74    0.72
  -3  -7   3    3.76    0.65
   3   7   3    5.00    0.87
  -4  -7  -3   24.94    1.13
   4  -7   3   23.97    1.37
  -4   7   3   25.25    1.33
   4   7  -3   25.07    1.42
  -4   7   3   24.72    1.31
  -4   7  -3   25.34    1.36
  -4  -7   3   25.16    1.11
   4   7   3   26.01    1.37
   4   7   3   25.39    1.43
   4  -7  -3   23.80    1.37
   5  -7   3    8.71    1.11
  -5   7   3    7.97    0.98
  -5   7   3    9.06    0.98
   5   7  -3    9.65    1.11
   5   7   3    8.41    1.13
  -5   7  -3    8.63    1.02
   5   7   3    7.33    0.88
   5  -7  -3    9.32    1.12
  -6   7   3    4.55    0.73
  -6   7   3    4.96    0.76
   6  -7   3    2.70    0.77
   6   7  -3    9.03    1.05
   6  -7  -3    4.83    0.84
   6   7   3    4.47    0.78
  -6   7  -3    4.77    0.78
   6   7   3    4.99    0.88
  -7   7   3   12.46    1.19
   7   7  -3   14.72    1.26
  -7   7   3   12.28    1.09
   7  -7   3   13.20    1.26
   7   7   3   11.87    1.24
  -7   7  -3   12.69    1.15
   7  -7  -3   14.06    1.25
   7   7   3   13.67    1.17
  -8   7   3   15.31    1.21
   8   7  -3   14.56    1.28
   8  -7   3   14.07    1.28
   8   7   3   13.09    1.26
   8  -7  -3   12.79    1.19
  -8   7  -3   14.99    1.20
   9  -7   3    1.32    0.72
   9   7  -3    0.46    0.66
  -9   7   3    1.85    0.62
   9   7   3    0.46    0.69
   9   7   3   -0.32    0.64
   9  -7  -3    0.53    0.68
  -9   7  -3    0.41    0.57
  10   7  -3    2.93    0.81
  10  -7   3    3.90    0.89
 -10   7   3    3.73    0.77
  10  -7  -3    3.27    0.80
  10   7   3    2.61    0.75
 -10   7  -3    3.15    0.74
  10   7   3    2.11    0.80
  11  -7   3    0.56    0.74
 -11   7   3    1.07    0.58
  11   7   3   -0.69    0.64
  11  -7  -3    0.86    0.72
  11   7   3    1.75    0.77
 -11   7  -3   -0.12    0.56
  12  -7   3    9.76    1.28
  12   7  -3    7.58    1.10
 -12   7   3   10.39    1.20
  12   7   3   13.67    1.29
  12   7   3    9.35    1.18
  12  -7  -3   10.36    1.24
 -12   7  -3    9.98    1.21
 -13   7   3    7.25    1.00
  13   7  -3    8.99    1.64
  13  -7   3    8.34    1.10
  13   7  -3   12.47    1.42
  13   7   3    8.23    1.10
  13   7   3    8.00    1.16
 -13   7  -3    7.88    1.05
  13  -7  -3    9.13    1.14
  14   7  -3    9.15    1.21
  14   7  -3   11.40    1.54
  14  -7   3   10.96    1.29
 -14   7   3    9.90    1.19
  14  -7  -3   12.53    1.32
  14   7   3   12.14    1.45
  14   7   3   10.64    1.32
 -14   7  -3   10.77    1.29
  15   7  -3    3.73    0.95
 -15   7   3    4.16    0.91
  15   7  -3    3.48    0.99
  15  -7   3    4.39    0.98
 -15   7  -3    4.62    0.92
  15   7   3    4.05    1.07
  15  -7  -3    4.18    0.93
  15   7   3    3.67    0.91
  16  -7   3    3.41    0.96
 -16   7   3    3.27    0.83
  16   7  -3    1.57    0.91
  16   7  -3    2.68    0.93
  16  -7  -3    3.39    0.92
  16   7   3    4.14    1.04
  16   7   3    2.96    0.76
 -16   7  -3    1.73    0.77
  17  -7   3    2.29    0.94
  17   7  -3    3.97    1.02
  17   7  -3    2.54    0.99
  17  -7  -3    4.73    1.00
  17   7   3    2.68    0.89
 -17   7  -3    3.91    0.95
  17   7   3    4.48    1.12
 -18   7   3    1.21    0.78
  18   7  -3    1.41    0.94
  18   7  -3    3.53    1.02
  18  -7   3    3.48    1.01
  18  -7  -3    2.74    0.92
  18   7   3    1.22    1.02
  18   7   3    0.50    0.89
 -18   7  -3    3.45    0.92
  19  -7   3    1.62    0.91
  19   7  -3    0.56    0.96
  19   7  -3    1.23    0.94
 -19   7   3    1.52    0.79
  19  -7  -3    2.35    0.99
  19   7   3    0.09    0.98
 -19   7  -3    0.66    0.78
  19   7   3   -0.46    0.82
   0  -8   3   -0.24    0.53
   0  -8  -3    0.32    0.58
   0   8   3   -0.36    0.53
   0   8  -3   -0.03    0.57
   1   8  -3   13.75    1.25
  -1   8   3   10.70    1.11
  -1  -8  -3   11.02    1.09
   1  -8   3   11.73    1.09
  -1  -8   3   12.44    1.10
  -1   8  -3   10.61    1.14
   1  -8  -3   12.77    1.14
   1   8   3   10.78    1.09
  -2  -8  -3    0.95    0.57
  -2   8   3    1.98    0.62
   2   8  -3    0.40    0.60
   2  -8   3    1.07    0.63
   2  -8  -3    0.61    0.63
  -2  -8   3    0.89    0.57
  -2   8  -3    1.16    0.63
   2   8   3    1.23    0.64
   3   8  -3    7.19    0.95
   3  -8   3    7.88    1.01
  -3   8   3   10.20    1.06
  -3  -8  -3    9.34    1.07
   3   8   3    7.74    1.04
  -3   8  -3    7.47    0.95
   3  -8  -3    9.47    1.12
  -4   8   3   -0.09    0.53
   4   8  -3   -0.66    0.54
   4  -8   3    0.49    0.65
   4   8   3    0.25    0.60
  -4   8  -3   -0.60    0.52
   4  -8  -3    0.68    0.65
   5  -8   3    3.42    0.85
   5   8  -3    0.66    0.68
  -5   8   3    3.58    0.78
   5  -8  -3    3.01    0.78
   5   8   3    2.23    0.69
  -5   8  -3    1.59    0.69
  -6   8   3    7.11    0.94
   6   8  -3    6.93    0.98
   6  -8   3    9.38    1.12
  -6   8  -3    7.51    0.99
   6   8   3    7.99    0.97
   6  -8  -3    7.72    1.02
  -7   8   3   12.87    1.22
   7   8  -3   10.66    1.28
   7  -8   3   14.12    1.35
  -7   8  -3   13.94    1.26
   7  -8  -3   14.47    1.28
   7   8   3   13.98    1.28
   8   8  -3   12.65    1.31
   8  -8   3   10.21    1.20
  -8   8   3    8.14    1.10
   8  -8  -3    8.02    1.07
  -8   8  -3    8.28    1.13
   8   8   3    6.68    1.70
   8   8   3    8.81    1.18
  -9   8   3    2.95    0.78
   9  -8   3    1.51    0.82
   9   8  -3   -0.19    0.77
  -9   8  -3    4.00    0.84
   9   8   3    2.75    0.96
   9   8   3    2.25    0.78
   9  -8  -3    3.31    0.89
 -10   8   3    5.28    0.91
  10  -8   3    6.01    1.01
  10   8  -3    6.23    1.02
  10  -8  -3    6.71    1.06
  10   8   3    4.79    1.01
  10   8   3    5.89    0.92
 -10   8  -3    5.78    0.95
  11   8  -3    2.55    0.87
 -11   8   3    0.55    0.66
  11  -8   3    1.76    0.83
  11  -8  -3    1.08    0.80
  11   8   3   -0.11    0.73
  11   8   3    1.91    0.86
 -11   8  -3    1.69    0.74
  12   8  -3    5.72    0.97
  12  -8   3    4.45    1.00
 -12   8   3    3.10    0.83
  12   8   3    5.41    0.93
  12   8   3    3.03    0.98
  12  -8  -3    2.34    0.88
 -12   8  -3    4.43    0.98
 -13   8   3    4.15    0.89
  13  -8   3    3.96    0.98
  13   8  -3    6.11    1.04
  13   8   3    3.97    1.07
 -13   8  -3    6.07    0.98
  13   8   3    4.37    0.93
  13  -8  -3    4.57    0.99
  14  -8   3   -0.06    0.76
 -14   8   3    0.61    0.67
  14   8   3    0.90    0.91
  14  -8  -3    0.65    0.79
 -14   8  -3    0.49    0.70
  15  -8   3    5.66    1.14
  15   8  -3    6.50    1.12
 -15   8   3    6.45    1.12
  15  -8  -3    6.50    1.12
  15   8   3    7.62    1.14
  15   8   3    6.10    1.22
 -15   8  -3    5.91    1.05
 -16   8   3   -0.51    0.72
  16  -8   3    4.33    1.04
  16   8  -3    4.48    0.99
  16  -8  -3    2.64    0.95
  16   8   3    2.39    1.08
 -16   8  -3    3.70    0.89
  17  -8   3   17.79    1.75
 -17   8   3   20.49    1.72
  17   8  -3   17.67    1.83
  17   8   3   12.57    1.69
 -17   8  -3   19.26    1.66
  17   8   3   16.45    1.80
  17  -8  -3   20.64    1.75
   0  -9   3    7.33    0.97
   0   9  -3    6.64    0.98
   0   9   3    6.50    0.95
   0  -9  -3    8.56    1.03
  -1   9   3    2.55    0.74
  -1  -9  -3    4.60    0.84
   1  -9   3    3.14    0.79
   1   9  -3    2.43    0.77
   1   9   3    2.30    0.73
   1  -9  -3    2.88    0.79
  -1  -9   3    2.64    0.76
  -1   9  -3    4.00    0.85
   2  -9   3    6.17    0.94
   2   9  -3    6.70    0.98
  -2   9   3    5.34    0.91
  -2   9  -3    6.68    0.98
   2   9   3    4.35    0.84
   2  -9  -3    6.28    0.97
   3  -9   3    9.32    1.21
   3   9  -3    9.21    1.21
  -3   9   3    8.28    1.13
   3  -9  -3    7.56    1.04
  -3   9  -3    7.45    1.05
   3   9   3    7.21    1.00
  -4   9   3    3.90    0.79
   4  -9   3    1.78    0.78
   4   9  -3    1.66    0.80
  -4   9  -3    1.85    0.75
   4   9   3    1.23    0.70
   4  -9  -3    1.86    0.82
   5   9  -3    9.44    1.15
   5  -9   3    8.06    1.09
  -5   9   3    7.48    1.00
  -5   9  -3    7.26    1.03
   5  -9  -3    8.31    1.11
   5   9   3    9.52    1.22
   6   9  -3    0.05    0.71
  -6   9   3   -0.07    0.58
   6  -9   3   -0.06    0.70
   6  -9  -3    0.46    0.74
   6   9   3   -1.06    0.61
  -6   9  -3   -0.48    0.61
   7   9  -3    1.16    0.78
   7  -9   3    1.27    0.75
  -7   9   3    2.10    0.74
   7   9   3    0.89    0.77
  -7   9  -3    1.94    0.76
   7  -9  -3    1.79    0.82
   8  -9   3   -0.07    0.75
  -8   9   3    0.25    0.59
   8   9  -3   -0.78    0.67
   8   9   3    1.31    0.71
  -8   9  -3   -0.67    0.59
   8  -9  -3    0.01    0.74
   9   9  -3    6.60    1.08
   9  -9   3    5.41    1.03
  -9   9   3    5.71    0.99
   9  -9  -3    6.88    1.08
   9   9   3    5.79    0.95
  -9   9  -3    6.75    1.04
  10   9  -3    3.72    0.92
  10  -9   3    2.12    0.90
 -10   9   3    1.35    0.79
  10   9   3    1.47    0.78
  10  -9  -3    1.94    0.92
 -10   9  -3    1.90    0.82
 -11   9   3    6.61    1.11
  11  -9   3    8.36    1.20
  11   9  -3    9.56    1.20
 -11   9  -3    8.25    1.15
  11   9   3    8.17    1.14
  11  -9  -3    8.63    1.23
  12  -9   3    4.64    1.10
  12   9  -3   -1.90    0.80
 -12   9   3    4.29    0.93
  12  -9  -3    3.34    1.05
  12   9   3    1.82    0.88
 -12   9  -3    1.91    0.94
  13  -9   3    1.20    0.87
 -13   9   3    0.60    0.72
  13   9  -3    2.56    0.95
  13   9   3    2.74    0.88
  13  -9  -3    1.84    0.95
 -13   9  -3    1.57    0.85
 -14   9   3    1.48    0.81
  14  -9   3    2.14    0.95
  14   9  -3   -2.88    0.74
  14  -9  -3    0.24    0.86
 -14   9  -3   -0.79    0.72
   0  10  -3    0.01    0.72
   0  10   3   -1.15    0.55
   1 -10   3    3.61    0.89
  -1  10   3    3.23    0.86
   1  10  -3    0.06    0.71
   1  10   3   -0.06    0.73
   1 -10  -3    2.10    0.82
  -1  10  -3    2.68    0.82
   2  10  -3    1.48    0.81
   2 -10   3    3.53    0.91
  -2  10   3    1.02    0.73
   2 -10  -3    1.48    0.82
   2  10   3    1.54    0.78
  -2  10  -3    1.05    0.77
  -3  10   3    1.43    0.78
   3  10  -3    2.49    0.85
   3 -10   3    4.25    0.96
  -3  10  -3    3.36    0.90
   3 -10  -3    2.98    0.93
   3  10   3    2.06    0.80
  -4  10   3    3.53    0.85
   4  10  -3    2.33    0.86
   4 -10   3    3.30    0.92
  -4  10  -3    3.25    0.89
   4  10   3    3.43    0.83
   4 -10  -3    3.22    0.93
   5 -10   3    6.65    1.12
   5  10  -3    6.94    1.10
  -5  10   3    7.00    1.05
   5 -10  -3    7.60    1.17
   5  10   3    8.34    1.09
  -5  10  -3    6.99    1.12
   6 -10   3    2.37    0.94
   6  10  -3    0.97    0.80
  -6  10   3    2.05    0.78
  -6  10  -3    2.13    0.84
   6  10   3    1.61    0.80
   6 -10  -3    2.15    0.95
   7 -10   3    4.71    1.06
   7  10  -3    2.42    0.92
  -7  10   3    4.04    0.93
   7  10   3    2.49    0.95
   7 -10  -3    6.72    1.16
  -7  10  -3    4.19    1.02
  -8  10   3    1.89    0.81
   8 -10   3    2.38    0.97
   8  10  -3    4.82    1.03
  -8  10  -3    1.13    0.79
   8  10   3    0.63    0.81
   8 -10  -3    1.76    0.93
   9 -10   3    4.29    1.09
   9  10  -3    3.98    1.02
  -9  10   3    3.40    0.94
   9 -10  -3    4.09    1.07
  -9  10  -3    4.76    1.00
   9  10   3    0.86    0.90
   0   0   4  247.59    2.84
  -1   0  -4   -0.10    0.10
  -1   0  -4   -0.11    0.06
   1   0  -4   -0.19    0.11
   1   0   4   -0.33    0.11
   1   0  -4   -0.09    0.09
  -1   0   4   -0.11    0.13
   2   0  -4   94.77    1.28
   2   0   4   97.21    1.32
  -2   0  -4   94.29    1.16
  -2   0   4   96.50    1.37
   2   0  -4   97.54    1.29
  -2   0  -4   91.76    1.25
   3   0  -4   -0.18    0.14
  -3   0  -4   -0.47    0.12
   3   0  -4   -0.23    0.15
  -3   0  -4   -0.32    0.13
  -3   0  -4   -0.36    0.13
  -3   0   4   -0.26    0.17
  -4   0  -4  289.11    3.45
  -4   0  -4  290.67    3.36
   4   0  -4  289.15    3.48
  -4   0   4  288.94    3.55
   4   0  -4  289.23    3.33
  -4   0  -4  293.10    3.32
   5   0  -4   -0.11    0.19
  -5   0  -4    0.15    0.22
   5   0  -4    0.05    0.23
  -5   0  -4   -0.05    0.15
  -5   0   4    0.20    0.25
  -5   0  -4    0.26    0.22
  -6   0  -4   22.95    0.73
  -6   0  -4   22.88    0.72
   6   0  -4   21.03    0.75
  -6   0   4   19.69    0.73
   6   0  -4   22.36    0.62
  -6   0  -4   22.75    0.57
  -7   0   4    0.02    0.26
  -7   0  -4   -0.05    0.17
  -7   0  -4   -0.28    0.25
   7   0  -4   -0.22    0.26
   7   0  -4   -0.31    0.21
  -7   0  -4    0.09    0.23
  -8   0  -4    1.47    0.23
  -8   0  -4    1.37    0.31
   8   0  -4    1.86    0.37
   8   0   4    1.42    0.32
   8   0  -4    1.07    0.26
  -8   0   4    1.94    0.36
  -9   0  -4   -0.11    0.25
  -9   0   4   -0.04    0.27
  -9   0  -4    0.19    0.17
   9   0  -4   -0.33    0.28
   9   0  -4    0.24    0.22
   9   0   4    0.06    0.29
  10   0   4  116.21    2.09
  10   0  -4  114.74    2.21
 -10   0  -4  116.71    2.15
 -10   0  -4  116.71    1.74
  10   0  -4  116.88    1.76
 -10   0   4  117.39    2.22
  11   0   4   -0.35    0.24
 -11   0   4    0.00    0.29
  11   0  -4   -0.01    0.26
  11   0  -4    0.36    0.37
  11   0   4    0.18    0.35
 -11   0  -4    0.01    0.28
  12   0   4    3.37    0.53
 -12   0  -4    2.12    0.46
 -12   0   4    2.40    0.48
  12   0   4    3.01    0.38
  12   0  -4    2.22    0.51
  12   0  -4    2.97    0.38
  13   0  -4   -0.40    0.39
  13   0   4   -0.29    0.42
 -13   0  -4    0.28    0.36
 -13   0   4   -0.04    0.35
  13   0  -4   -0.18    0.28
  13   0   4   -0.23    0.30
  14   0  -4   11.92    1.02
  14   0   4   12.23    0.99
 -14   0   4   12.48    0.92
  14   0  -4   13.01    0.69
 -14   0  -4   13.59    0.94
  14   0   4   12.46    0.71
  15   0  -4    0.23    0.54
 -15   0   4    0.68    0.43
  15   0   4   -0.86    0.47
 -15   0  -4    0.17    0.40
  15   0   4    0.13    0.35
  15   0  -4   -0.24    0.33
  16   0   4   12.14    0.76
 -16   0  -4   10.71    0.93
 -16   0   4   10.84    0.96
  16   0   4   11.06    1.08
  16   0  -4   10.24    1.12
  17   0  -4    0.19    0.61
  17   0   4    0.90    0.66
 -17   0  -4   -0.11    0.41
 -17   0   4    0.08    0.46
  18   0   4  231.74    4.25
 -18   0  -4  230.36    4.22
  18   0  -4  234.38    4.40
 -18   0   4  235.22    4.33
  19   0  -4    0.47    0.69
  19   0   4    0.09    0.65
 -19   0  -4    0.35    0.48
 -19   0   4    0.10    0.47
  20   0   4    1.97    0.78
 -20   0   4    1.47    0.60
  20   0  -4    1.57    0.76
 -20   0  -4    0.97    0.57
  21   0   4    0.47    0.77
 -21   0  -4    0.00    0.53
  21   0  -4    0.47    0.71
 -21   0   4    0.39    0.54
  22   0  -4   15.65    1.56
 -22   0   4   15.40    1.38
 -22   0  -4   14.87    1.26
  22   0   4   18.46    1.54
  23   0  -4    0.14    0.77
  23   0   4    0.27    0.78
 -23   0   4    1.01    0.64
 -23   0  -4   -0.39    0.54
  24   0  -4    8.39    1.24
  24   0   4    8.48    1.21
 -24   0  -4    7.31    1.07
 -24   0   4   10.40    1.25
  25   0  -4   -1.75    0.78
 -25   0   4   -0.05    0.60
 -25   0  -4    0.34    0.62
  25   0   4    2.42    0.90
 -26   0   4    0.72    0.72
  26   0  -4    0.17    0.89
  26   0   4   -0.03    0.85
 -26   0  -4    0.79    0.69
   0   1   4   -0.05    0.18
   0  -1  -4    0.03    0.15
   0   1  -4    0.02    0.14
   0  -1   4   -0.11    0.07
   0   1   4    0.05    0.09
   0   1  -4    0.13    0.12
  -1   1   4   11.66    0.50
   1   1  -4   11.02    0.41
  -1   1   4   11.23    0.32
   1   1  -4   11.48    0.35
  -1   1  -4   10.81    0.37
   1  -1  -4   10.67    0.40
  -1   1  -4   11.27    0.39
  -1  -1   4   10.59    0.28
   1   1   4   10.89    0.26
  -2   1   4   63.23    1.16
   2   1  -4   63.39    1.06
  -2   1   4   64.93    0.98
   2   1  -4   64.28    0.91
  -2  -1  -4   62.58    0.96
   2  -1  -4   65.15    1.06
  -2   1  -4   61.64    0.83
  -2   1  -4   62.40    1.00
  -2   1  -4   62.22    1.01
   2   1   4   63.37    0.85
  -2  -1   4   61.53    0.93
  -3  -1  -4   72.01    1.05
  -3   1   4   73.41    1.31
  -3   1   4   73.78    1.17
   3   1  -4   73.55    1.01
   3   1  -4   74.12    1.25
  -3   1  -4   73.11    1.16
  -3   1  -4   72.71    1.16
   3  -1  -4   74.23    1.20
   3   1   4   73.62    1.30
  -3  -1   4   73.80    1.14
   3   1   4   72.55    1.04
  -3   1  -4   72.87    1.03
   4   1  -4   43.88    0.70
  -4  -1  -4   42.67    0.73
  -4   1   4   42.98    1.01
   4   1  -4   43.57    0.97
  -4   1   4   43.40    0.91
   4  -1  -4   44.25    0.91
  -4   1  -4   44.61    0.87
   4   1   4   43.26    1.00
   4   1   4   42.78    0.81
  -4  -1   4   41.77    0.88
  -4   1  -4   43.90    0.90
  -4   1  -4   42.87    0.80
   5   1  -4  203.43    2.35
   5   1  -4  208.27    2.80
  -5   1   4  200.95    2.82
  -5   1   4  203.15    2.72
  -5  -1  -4  202.97    2.37
  -5  -1  -4  202.95    2.75
  -5   1  -4  203.36    2.59
  -5   1  -4  197.12    2.66
  -5  -1   4  204.59    2.70
  -5   1  -4  202.85    2.59
   5  -1  -4  203.01    2.63
   5   1   4  199.68    2.58
   6   1  -4  170.13    2.53
  -6   1   4  169.18    2.47
   6   1  -4  170.37    2.03
  -6   1   4  172.22    2.56
  -6  -1  -4  167.87    2.49
  -6  -1  -4  172.16    2.06
   6   1   4  164.20    2.32
  -6   1  -4  169.46    2.30
  -6   1  -4  171.90    2.36
  -6  -1   4  168.86    2.45
  -6   1  -4  171.04    2.43
   6  -1  -4  172.62    2.35
   7   1  -4   32.01    0.61
  -7   1   4   31.70    0.95
   7   1  -4   31.32    1.00
  -7  -1  -4   32.03    0.62
  -7  -1  -4   31.50    0.94
  -7   1   4   30.72    0.98
  -7   1  -4   32.34    0.81
  -7   1  -4   30.97    0.87
  -7   1  -4   31.29    0.92
   7  -1  -4   31.86    0.88
   7   1   4   31.88    0.90
  -7  -1   4   32.24    0.93
   8   1  -4  128.96    2.25
   8   1  -4  129.43    1.66
  -8   1   4  130.93    2.22
  -8   1   4  133.21    2.27
  -8  -1  -4  127.84    2.20
  -8  -1  -4  131.22    1.68
   8  -1  -4  133.10    2.02
  -8   1  -4  128.90    1.95
  -8   1  -4  128.81    2.15
  -8  -1   4  131.48    2.21
  -8   1  -4  127.72    2.10
   8   1   4  128.99    2.10
   9   1  -4    9.88    0.40
   9   1  -4   10.60    0.76
   9  -1   4   10.32    0.60
  -9  -1  -4    9.39    0.65
  -9   1   4    9.63    0.67
  -9  -1  -4   10.12    0.37
  -9   1  -4   10.15    0.62
   9  -1  -4   10.27    0.61
  -9   1  -4   10.56    0.68
   9   1   4    9.74    0.68
  -9  -1   4   10.43    0.65
   9  -1  -4   10.56    0.71
 -10  -1  -4   62.76    1.54
 -10   1   4   60.20    1.53
  10   1  -4   61.27    1.01
 -10  -1  -4   63.38    1.01
  10  -1   4   64.26    1.34
  10   1  -4   58.90    1.57
  10   1   4   61.54    1.48
 -10   1  -4   62.94    1.47
 -10   1  -4   61.59    1.49
  10  -1  -4   62.34    1.53
 -10  -1   4   63.22    1.53
  10  -1  -4   63.13    1.34
  11   1  -4   11.48    0.85
 -11  -1  -4   11.78    0.43
 -11   1   4   11.57    0.76
  11   1  -4   11.67    0.46
 -11  -1  -4   12.06    0.78
  11  -1   4   11.65    0.67
  11  -1  -4   10.75    0.65
 -11   1  -4   11.79    0.73
 -11   1  -4   11.92    0.79
  11  -1  -4   12.49    0.83
  11   1   4   11.99    0.81
 -11  -1   4   10.65    0.74
  12   1  -4    8.59    0.45
 -12   1   4    7.55    0.71
  12   1  -4    7.71    0.81
  12  -1   4    7.62    0.64
 -12  -1  -4    8.27    0.72
 -12   1  -4    9.04    0.70
  12   1   4    8.29    0.47
 -12  -1   4    9.08    0.74
  12  -1  -4    8.14    0.79
  12   1   4    8.53    0.84
 -12   1  -4   10.27    0.82
  12  -1  -4    8.33    0.66
 -13  -1  -4   51.22    1.57
 -13   1   4   52.85    1.60
  13   1  -4   51.10    1.68
  13   1  -4   51.39    1.00
  13  -1   4   51.31    1.33
 -13   1  -4   51.65    1.59
  13   1   4   53.20    1.60
 -13  -1   4   53.67    1.59
  13   1   4   51.89    1.04
 -13   1  -4   50.63    1.49
  13  -1  -4   51.76    1.32
  13  -1  -4   51.72    1.59
 -14   1   4    3.86    0.62
 -14  -1  -4    2.98    0.58
  14   1  -4    4.58    0.74
  14  -1   4    5.11    0.66
  14  -1   4    4.91    0.69
 -14   1  -4    3.55    0.57
  14  -1  -4    3.65    0.66
  14  -1  -4    3.81    0.52
 -14  -1   4    3.49    0.57
  14   1   4    4.23    0.71
  14   1   4    4.09    0.47
  15   1  -4    4.62    0.78
 -15  -1  -4    4.56    0.67
  15  -1   4    4.95    0.73
  15  -1   4    4.50    0.59
 -15   1   4    4.29    0.70
 -15  -1   4    4.37    0.67
  15  -1  -4    4.28    0.70
 -15   1  -4    5.05    0.72
  15   1   4    5.03    0.77
  15  -1  -4    4.96    0.59
  16  -1   4   19.43    1.23
 -16   1   4   20.23    1.19
  16   1  -4   21.10    1.37
 -16  -1  -4   17.93    1.14
  16  -1   4   19.54    0.99
  16  -1  -4   21.28    1.31
  16   1   4   18.52    1.28
  16  -1  -4   20.04    0.97
 -16  -1   4   18.21    1.14
 -16   1  -4   19.60    1.15
 -17   1   4   16.80    1.15
 -17  -1  -4   16.76    1.19
  17  -1   4   16.28    0.96
  17   1  -4   15.09    1.32
  17  -1   4   17.63    1.25
  17   1   4   16.67    1.35
 -17   1  -4   15.48    1.08
  17  -1  -4   17.50    1.31
  17  -1  -4   16.43    0.95
 -17  -1   4   16.47    1.14
 -18   1   4   21.39    1.32
 -18  -1  -4   19.00    1.27
  18   1  -4   19.30    1.47
  18  -1   4   19.41    1.33
  18   1   4   21.46    1.45
 -18   1  -4   20.14    1.22
 -18  -1   4   20.33    1.31
  18  -1  -4   22.10    1.44
 -19  -1  -4    2.22    0.66
 -19   1   4    2.90    0.70
  19  -1   4    2.45    0.71
  19   1  -4    2.43    0.82
 -19   1  -4    3.52    0.68
 -19  -1   4    2.80    0.69
  19  -1  -4    1.59    0.74
  19   1   4    2.69    0.76
  20  -1   4    9.24    1.21
  20   1  -4   11.84    1.34
 -20  -1  -4    9.66    1.12
 -20   1   4   10.12    1.09
  20  -1  -4   10.84    1.28
 -20   1  -4   10.71    1.05
  20   1   4    9.81    1.23
 -20  -1   4    9.19    1.05
 -21  -1  -4    1.64    0.64
  21  -1   4    1.65    0.78
  21   1  -4    2.06    0.83
 -21   1   4    0.87    0.58
  21   1   4    1.10    0.77
  21  -1  -4    1.98    0.78
 -21  -1   4    1.62    0.66
 -21   1  -4    0.87    0.55
  22   1  -4   -0.60    0.74
 -22  -1  -4    0.36    0.56
 -22   1   4    0.96    0.61
  22  -1   4    0.47    0.74
  22   1   4    0.89    0.80
 -22  -1   4    0.82    0.63
 -22   1  -4    0.14    0.52
  22  -1  -4    0.35    0.74
  23  -1   4    3.38    0.95
  23   1  -4    3.06    0.98
 -23   1   4    3.54    0.83
 -23  -1  -4    2.60    0.77
  23  -1  -4    2.35    0.93
 -23  -1   4    3.64    0.81
 -23   1  -4    3.35    0.79
  23   1   4    2.73    0.92
  24   1  -4    5.26    1.10
 -24   1   4    5.34    0.97
  24  -1   4    3.41    0.95
 -24  -1  -4    4.04    0.91
  24  -1  -4    4.32    1.05
 -24   1  -4    3.85    0.87
 -24  -1   4    4.56    0.91
  24   1   4    4.57    1.04
  25   1  -4    2.08    0.97
 -25   1   4    3.48    0.88
  25  -1   4    4.28    1.04
 -25  -1  -4    2.13    0.78
  25  -1  -4    2.65    1.02
 -25  -1   4    2.89    0.84
 -25   1  -4    2.04    0.77
  25   1   4    1.18    0.93
 -26   1   4    1.87    0.78
 -26  -1  -4    2.66    0.85
  26   1  -4    0.69    0.97
  26  -1   4    2.08    0.98
  26  -1  -4    3.15    1.12
 -26  -1   4    3.00    0.88
  26   1   4    2.82    1.03
 -26   1  -4    1.84    0.75
   0   2   4  147.38    1.90
   0   2  -4  145.23    1.95
   0  -2  -4  146.73    2.01
   0   2   4  146.93    2.20
   0   2  -4  144.43    2.07
   1   2  -4  171.88    2.39
  -1   2   4  173.62    2.51
  -1  -2  -4  178.03    2.28
   1   2  -4  175.79    2.21
  -1   2   4  175.35    2.23
  -1  -2   4  173.99    1.99
   1   2   4  173.74    2.19
   1   2   4  173.11    2.50
   1  -2  -4  174.77    2.34
  -1   2  -4  175.47    2.30
  -1   2  -4  174.24    2.38
  -2   2   4   72.02    1.20
   2   2  -4   71.33    1.33
  -2  -2  -4   74.17    1.18
   2   2  -4   70.64    1.09
  -2   2   4   70.19    1.41
   2   2   4   72.41    1.42
  -2   2  -4   69.32    0.90
  -2  -2   4   72.33    1.05
  -2   2  -4   71.63    1.30
   2  -2  -4   74.28    1.32
  -2   2  -4   72.46    1.25
   2   2   4   72.85    1.15
  -3   2   4  109.59    1.85
   3   2  -4  106.54    1.44
   3   2  -4  106.44    1.77
  -3  -2  -4  106.88    1.52
  -3   2   4  107.19    1.65
  -3  -2   4  108.47    1.52
   3   2   4  108.71    1.85
  -3   2  -4  108.87    1.73
  -3   2  -4  104.66    1.37
   3   2   4  108.42    1.56
   3  -2  -4  110.54    1.74
  -3   2  -4  105.55    1.66
   4   2  -4   49.62    1.16
  -4   2   4   52.26    1.09
  -4   2   4   51.27    1.20
  -4  -2  -4   49.35    0.88
   4   2  -4   51.13    0.81
   4  -2  -4   48.80    1.12
  -4   2  -4   50.07    1.06
  -4  -2   4   50.54    0.98
   4   2   4   51.40    1.00
   4   2   4   51.13    1.23
  -4   2  -4   51.52    1.11
  -4   2  -4   51.39    0.88
   5   2  -4   60.10    1.35
  -5   2   4   63.01    1.28
  -5   2   4   62.95    1.38
  -5  -2  -4   61.87    0.98
   5   2  -4   62.47    0.90
   5  -2  -4   63.75    1.31
  -5  -2   4   62.17    1.19
  -5   2  -4   63.06    1.25
   5   2   4   62.91    1.41
   5   2   4   62.99    1.19
  -5   2  -4   60.41    1.28
  -5   2  -4   61.85    1.08
  -6  -2  -4   89.75    1.24
   6   2  -4   90.70    1.16
   6   2  -4   91.06    1.75
  -6   2   4   90.92    1.67
  -6   2   4   89.71    1.74
   6  -2  -4   89.65    1.64
  -6  -2   4   92.07    1.61
   6   2   4   88.59    1.77
  -6   2  -4   88.97    1.58
  -6   2  -4   88.46    1.46
  -6   2  -4   86.84    1.64
   6   2   4   91.80    1.57
  -7   2   4   16.92    0.80
   7   2  -4   16.89    0.36
  -7  -2  -4   16.67    0.43
  -7   2   4   17.26    0.76
  -7  -2  -4   16.47    0.76
   7   2  -4   17.14    0.83
   7  -2   4   16.27    0.74
  -7   2  -4   16.55    0.63
  -7   2  -4   16.78    0.75
   7  -2  -4   17.54    0.76
   7   2   4   17.55    0.74
  -7  -2   4   17.68    0.70
  -8   2   4   83.17    1.78
  -8  -2  -4   87.00    1.15
  -8   2   4   83.98    1.75
  -8  -2  -4   82.93    1.75
   8   2  -4   85.73    1.80
   8  -2   4   85.11    1.68
  -8  -2   4   83.26    1.68
  -8   2  -4   83.61    1.57
   8  -2  -4   88.01    1.68
  -8   2  -4   83.73    1.72
   8   2   4   84.37    1.64
  -9  -2  -4   24.22    0.96
   9   2  -4   22.85    1.02
   9  -2   4   22.51    0.91
  -9   2   4   23.69    0.97
  -9   2   4   23.49    0.96
  -9  -2  -4   23.59    0.48
  -9  -2   4   24.53    0.93
   9  -2  -4   22.60    0.90
  -9   2  -4   24.21    0.97
  -9   2  -4   23.18    0.84
   9   2   4   22.52    0.94
 -10  -2  -4   33.65    0.59
 -10  -2  -4   33.48    1.17
 -10   2   4   32.71    1.16
  10   2  -4   33.14    1.23
  10  -2   4   32.28    1.08
 -10   2   4   32.52    1.14
 -10  -2   4   33.06    1.13
 -10   2  -4   33.87    1.05
 -10   2  -4   34.86    1.18
  10   2   4   33.02    1.14
  10  -2  -4   34.35    1.09
  11  -2   4   15.72    0.84
  11   2  -4   13.78    0.96
 -11  -2  -4   14.71    0.87
 -11   2   4   15.12    0.91
 -11   2   4   14.57    0.89
 -11  -2  -4   14.43    0.37
  11  -2  -4   13.64    0.81
  11   2   4   15.29    0.94
 -11   2  -4   14.20    0.88
 -11   2  -4   12.98    0.73
 -11  -2   4   15.35    0.86
  12  -2   4   38.58    1.25
 -12   2   4   37.42    1.37
 -12  -2  -4   39.05    1.35
 -12   2   4   36.50    1.31
  12   2  -4   39.10    1.43
 -12   2  -4   38.89    1.36
  12   2   4   36.27    0.69
  12   2   4   38.58    1.38
 -12  -2   4   37.85    1.31
 -12   2  -4   38.43    1.24
  12  -2  -4   40.53    1.26
  13   2  -4   29.93    1.39
 -13  -2  -4   30.62    1.30
 -13   2   4   29.93    1.24
  13  -2   4   29.08    1.16
 -13   2   4   31.29    1.33
  13   2   4   28.89    1.28
  13  -2  -4   31.14    1.16
 -13  -2   4   30.17    1.24
 -13   2  -4   30.80    1.30
 -13   2  -4   30.62    1.18
 -14  -2  -4   13.36    0.97
  14  -2   4   13.04    0.94
 -14   2   4   11.75    0.92
 -14   2   4   14.75    1.04
  14   2  -4   13.70    1.15
  14   2   4   12.20    1.03
 -14  -2   4   13.00    0.94
  14  -2  -4   13.31    1.04
 -14   2  -4   14.43    1.05
 -14   2  -4   12.56    0.90
  14  -2  -4   14.41    0.96
 -15  -2  -4    0.14    0.42
  15   2  -4   -0.67    0.57
 -15   2   4    0.02    0.41
  15  -2   4   -0.27    0.44
 -15   2  -4   -0.18    0.46
  15  -2  -4    1.07    0.57
  15  -2  -4   -0.67    0.45
 -15   2  -4   -0.37    0.36
  15   2   4    0.35    0.60
 -15  -2   4    0.55    0.43
  16  -2   4    0.24    0.49
 -16   2   4    0.38    0.50
 -16  -2  -4    0.05    0.44
  16   2  -4    0.45    0.65
 -16   2  -4    0.04    0.43
  16  -2  -4    0.02    0.49
 -16   2  -4    0.67    0.56
 -16  -2   4   -0.23    0.45
  16  -2  -4    0.06    0.53
  16   2   4   -0.22    0.58
  17  -2   4    0.41    0.51
 -17   2   4    1.08    0.54
  17   2  -4    0.93    0.68
 -17  -2  -4    0.55    0.50
  17  -2  -4    1.29    0.62
 -17   2  -4    1.38    0.50
 -17  -2   4    0.71    0.52
  17   2   4    0.74    0.68
  17  -2  -4    0.69    0.52
 -17   2  -4    0.05    0.55
 -18  -2  -4    0.05    0.48
  18  -2   4    0.30    0.60
  18  -2   4    0.46    0.51
 -18   2   4    1.16    0.56
  18   2  -4   -0.18    0.64
  18  -2  -4    0.07    0.58
  18   2   4    0.09    0.63
 -18  -2   4    0.27    0.49
  18  -2  -4    0.16    0.51
 -18   2  -4    0.18    0.46
  19  -2   4    5.81    0.77
  19   2  -4    5.16    0.91
  19  -2   4    6.99    0.93
 -19   2   4    5.80    0.87
 -19  -2  -4    6.61    0.92
  19  -2  -4    8.87    0.96
  19   2   4    4.82    0.90
 -19  -2   4    8.72    1.05
  19  -2  -4    5.30    0.92
 -19   2  -4    4.83    0.76
  20  -2   4   23.43    1.52
 -20   2   4   20.23    1.40
 -20  -2  -4   21.31    1.41
  20   2  -4   20.08    1.56
 -20  -2   4   20.67    1.36
  20   2   4   20.22    1.54
 -20   2  -4   21.72    1.33
  20  -2  -4   23.83    1.56
 -21  -2  -4   -0.40    0.55
  21   2  -4    0.41    0.78
 -21   2   4    0.12    0.55
  21  -2   4    0.46    0.69
  21  -2  -4   -0.95    0.58
  21   2   4   -0.42    0.66
 -21   2  -4    0.70    0.57
 -21  -2   4    1.00    0.62
 -22  -2  -4    5.42    0.93
 -22   2   4    4.86    0.92
  22  -2   4    5.89    0.98
  22   2  -4    5.62    1.07
  22  -2  -4    6.19    1.02
  22   2   4    5.16    1.01
 -22   2  -4    6.08    0.94
 -22  -2   4    4.96    0.94
 -23   2   4    0.12    0.59
 -23  -2  -4    0.10    0.57
  23   2  -4    0.56    0.80
  23  -2   4    1.38    0.78
  23  -2  -4    0.75    0.77
 -23   2  -4    0.35    0.51
 -23  -2   4   -0.16    0.60
  23   2   4    0.81    0.82
 -24  -2  -4    4.12    0.91
  24   2  -4    2.77    1.04
  24  -2   4    1.68    0.96
 -24   2   4    5.37    0.98
 -24   2  -4    3.54    0.83
  24   2   4    5.21    1.05
 -24  -2   4    4.49    0.93
  24  -2  -4    4.65    1.05
  25  -2   4    1.95    0.91
 -25   2   4    4.25    0.96
  25   2  -4    3.99    1.08
 -25  -2  -4    2.77    0.87
  25  -2  -4    2.96    0.97
  25   2   4    2.39    0.95
 -25  -2   4    2.55    0.86
 -25   2  -4    3.44    0.86
   0  -3  -4   -0.19    0.29
   0   3  -4   -0.25    0.19
   0   3  -4   -0.14    0.26
   0   3  -4   -0.21    0.21
   0   3   4   -0.29    0.34
   0   3   4   -0.02    0.23
  -1   3   4   24.55    0.76
   1   3  -4   24.54    0.70
  -1  -3  -4   23.26    0.74
   1   3  -4   24.25    0.59
   1   3  -4   23.42    0.84
  -1   3   4   24.56    0.94
   1   3   4   24.14    0.91
  -1   3  -4   23.88    0.54
  -1   3  -4   25.15    0.76
   1   3   4   24.68    0.75
   1  -3  -4   24.67    0.83
  -1   3  -4   24.29    0.84
  -2  -3  -4    4.77    0.44
  -2   3   4    4.53    0.62
   2  -3   4    3.79    0.48
  -2   3   4    4.37    0.45
   2   3  -4    4.58    0.55
   2   3  -4    3.96    0.37
   2   3  -4    4.33    0.37
  -2   3  -4    4.18    0.30
   2   3   4    4.21    0.47
  -2   3  -4    4.69    0.51
   2  -3  -4    4.60    0.48
   2   3   4    5.50    0.64
   3   3  -4   28.95    0.95
  -3  -3  -4   28.10    0.77
   3  -3   4   26.78    0.88
  -3   3   4   30.22    1.02
   3   3  -4   28.15    0.69
  -3   3   4   28.29    0.85
   3   3  -4   28.83    0.74
  -3   3  -4   27.70    0.61
   3  -3  -4   30.20    0.95
   3   3   4   28.68    0.83
   3   3   4   27.82    0.98
  -3   3  -4   29.40    0.93
  -4   3   4   57.32    1.38
   4   3  -4   55.48    0.98
   4   3  -4   56.56    1.35
  -4  -3  -4   56.93    1.06
  -4   3   4   57.16    1.26
   4  -3   4   57.15    1.32
  -4  -3   4   58.20    1.11
   4   3   4   58.03    1.41
  -4   3  -4   56.69    1.31
  -4   3  -4   55.60    0.98
   4   3   4   57.97    1.21
   4  -3  -4   56.91    1.33
  -5   3   4   13.10    0.76
   5   3  -4   11.66    0.75
  -5  -3  -4   13.20    0.53
   5  -3   4   13.06    0.71
  -5   3   4   12.59    0.66
   5   3  -4   12.48    0.43
  -5  -3   4   14.06    0.59
  -5   3  -4   12.51    0.50
   5  -3  -4   12.03    0.71
  -5   3  -4   12.40    0.69
   5   3   4   13.74    0.68
   5   3   4   13.72    0.78
  -6   3   4    2.94    0.42
   6   3  -4    2.38    0.27
   6   3  -4    3.21    0.50
   6  -3   4    3.16    0.46
  -6  -3  -4    3.57    0.37
  -6   3   4    3.55    0.50
  -6   3  -4    2.39    0.41
   6  -3  -4    3.36    0.49
  -6   3  -4    3.11    0.37
   6   3   4    3.04    0.51
   6   3   4    3.08    0.43
  -6  -3   4    2.95    0.37
  -7   3   4    7.50    0.63
  -7  -3  -4    7.54    0.39
  -7   3   4    7.11    0.66
   7   3  -4    7.75    0.74
   7  -3   4    7.30    0.68
   7   3   4    7.53    0.72
   7  -3  -4    7.73    0.70
  -7  -3   4    6.87    0.54
  -7   3  -4    8.02    0.49
   7   3   4    7.75    0.66
  -7   3  -4    8.35    0.66
  -7  -3   4    7.26    0.33
  -8  -3  -4    0.75    0.19
  -8   3   4    0.49    0.37
  -8   3   4    0.95    0.37
   8  -3   4    0.76    0.40
   8   3  -4    0.82    0.42
  -8   3  -4    0.61    0.34
   8   3   4    0.22    0.43
   8   3   4    0.92    0.39
   8  -3  -4    0.80    0.40
  -8   3  -4    0.27    0.26
  -8  -3   4    0.78    0.30
  -9   3   4   25.62    1.08
   9  -3   4   23.45    1.01
  -9   3   4   25.32    1.04
   9   3  -4   24.05    1.10
  -9   3  -4   25.53    1.05
   9  -3  -4   24.53    1.05
  -9   3  -4   24.43    0.87
  -9  -3   4   26.14    0.98
   9   3   4   25.18    1.19
   9   3   4   25.12    1.03
 -10  -3  -4    4.71    0.63
 -10   3   4    4.99    0.69
 -10   3   4    4.00    0.57
  10   3  -4    4.09    0.66
  10  -3   4    4.12    0.61
  10  -3  -4    4.40    0.61
 -10   3  -4    4.70    0.60
 -10   3  -4    3.86    0.54
  10   3   4    6.00    0.81
  10   3   4    4.97    0.62
 -10  -3   4    4.32    0.60
 -11   3   4   41.44    1.39
 -11   3   4   38.24    1.38
  11   3  -4   41.83    1.52
 -11  -3  -4   42.40    1.42
  11  -3   4   42.78    1.39
 -11   3  -4   41.49    1.43
  11   3   4   40.81    1.37
 -11   3  -4   41.87    1.24
  11  -3  -4   41.99    1.39
 -11  -3   4   38.78    1.30
  12   3  -4   17.86    1.16
 -12   3   4   17.42    1.03
 -12   3   4   17.48    1.05
 -12  -3  -4   16.72    1.05
  12  -3   4   17.91    1.06
  12  -3  -4   17.53    1.05
  12   3   4   17.42    1.11
 -12  -3   4   16.82    0.97
 -12   3  -4   15.79    1.03
 -12   3  -4   16.70    0.88
 -13   3   4    6.88    0.80
 -13   3   4    8.19    0.90
  13   3  -4    7.91    1.03
  13  -3   4    7.77    0.88
 -13  -3  -4    6.63    0.80
 -13  -3   4    7.79    0.78
 -13   3  -4    7.19    0.89
  13  -3  -4    7.64    0.89
  13   3   4    6.51    0.79
 -13   3  -4    5.94    0.69
 -14   3   4   25.04    1.23
 -14   3   4   24.00    1.29
  14   3  -4   26.17    1.45
  14  -3   4   23.01    1.22
 -14  -3  -4   23.32    1.27
 -14   3  -4   24.70    1.29
 -14   3  -4   24.68    1.12
 -14  -3   4   23.61    1.22
  14   3   4   27.08    1.38
  14  -3  -4   25.51    1.26
 -15   3   4    0.43    0.44
 -15   3   4    0.74    0.55
  15   3  -4   -0.54    0.62
  15  -3   4    1.42    0.59
 -15  -3  -4    0.93    0.52
  15   3   4    0.06    0.60
 -15  -3   4    0.19    0.45
 -15   3  -4    0.03    0.51
 -15   3  -4    0.89    0.45
  15  -3  -4    0.71    0.56
 -16   3   4   17.91    1.27
 -16   3   4   18.55    1.18
 -16  -3  -4   19.89    1.23
  16  -3   4   18.41    1.20
  16   3  -4   19.13    1.42
 -16   3  -4   17.42    1.08
  16   3   4   17.83    1.33
  16  -3  -4   15.69    1.17
 -16  -3   4   18.52    1.21
 -16   3  -4   17.78    1.26
 -17   3   4   20.56    1.29
 -17  -3  -4   22.26    1.37
  17   3  -4   19.76    1.46
 -17   3   4   18.54    1.32
  17  -3   4   21.90    1.26
 -17   3  -4   20.06    1.33
 -17   3  -4   21.45    1.22
  17  -3  -4   21.03    1.25
  17   3   4   22.03    1.43
 -17  -3   4   20.22    1.29
 -18  -3  -4   11.69    1.14
 -18   3   4   12.11    1.14
  18   3  -4   11.25    1.31
  18  -3   4   11.46    1.12
 -18  -3   4   10.77    1.07
 -18   3  -4   12.88    1.04
  18  -3  -4   12.72    1.25
 -18   3  -4   11.96    1.20
  18   3   4   10.72    1.25
  18  -3  -4   13.54    1.17
 -19  -3  -4    1.78    0.66
  19  -3   4    1.42    0.62
 -19   3   4    1.46    0.62
  19   3  -4    2.80    0.83
 -19  -3   4    1.41    0.64
  19  -3  -4    2.23    0.74
 -19   3  -4    1.03    0.67
 -19   3  -4    1.78    0.62
  19  -3  -4    1.31    0.63
  19   3   4    2.45    0.81
 -20   3   4   21.97    1.47
 -20  -3  -4   28.52    1.60
  20  -3   4   23.98    1.38
  20   3  -4   24.07    1.71
 -20   3  -4   23.63    1.57
 -20  -3   4   26.69    1.53
  20  -3  -4   24.86    1.61
  20  -3  -4   27.46    1.44
  20   3   4   24.29    1.63
 -20   3  -4   24.17    1.42
 -21  -3  -4    4.56    0.88
  21   3  -4    2.22    0.91
  21  -3   4    2.51    0.84
 -21   3   4    2.66    0.75
  21   3   4    2.60    0.86
  21  -3  -4    2.19    0.84
 -21   3  -4    3.40    0.75
 -21  -3   4    2.63    0.75
 -22   3   4    0.68    0.65
  22  -3   4    1.83    0.82
 -22  -3  -4    2.30    0.77
  22   3  -4    1.58    0.87
 -22   3  -4    2.02    0.67
 -22  -3   4    1.10    0.71
  22  -3  -4    0.84    0.73
  22   3   4    0.85    0.83
  23   3  -4    3.46    1.04
  23  -3   4    2.78    0.85
 -23  -3  -4    2.75    0.83
 -23   3   4    2.27    0.81
  23   3   4    2.44    0.92
  23  -3  -4    2.43    0.87
 -23  -3   4    2.69    0.80
 -23   3  -4    3.66    0.82
  24   3  -4    9.53    1.34
 -24  -3  -4    8.83    1.22
  24  -3   4    6.63    1.19
 -24   3   4   10.65    1.27
  24  -3  -4    6.29    1.14
 -24   3  -4    6.66    1.00
  24   3   4    7.50    1.23
 -24  -3   4    7.80    1.16
 -25  -3  -4    3.55    0.95
 -25   3   4    1.31    0.81
  25  -3   4    2.45    0.95
  25   3  -4    0.12    0.90
 -25  -3   4    2.38    0.88
 -25   3  -4    2.82    0.81
  25  -3  -4    1.39    0.88
  25   3   4    1.60    0.87
   0   4  -4  172.93    2.30
   0   4  -4  172.62    2.79
   0  -4  -4  172.21    2.65
   0   4   4  171.98    2.85
   0  -4   4  172.40    2.64
   0   4   4  173.72    2.62
   1   4  -4  147.57    2.53
  -1  -4  -4  148.62    2.34
  -1   4   4  152.11    2.39
   1   4  -4  147.32    2.09
   1  -4   4  150.19    2.43
  -1   4   4  148.90    2.59
  -1   4  -4  148.10    2.53
   1   4   4  152.67    2.62
   1  -4  -4  145.24    2.41
   1   4   4  151.28    2.37
  -1  -4   4  150.81    2.35
  -1   4  -4  145.84    2.02
  -2  -4  -4    1.26    0.35
   2  -4   4    1.56    0.38
   2   4  -4    1.91    0.33
  -2   4   4    1.51    0.35
   2   4  -4    1.25    0.40
  -2   4   4    1.31    0.46
   2   4   4    0.99    0.35
   2   4   4    1.30    0.48
  -2   4  -4    1.11    0.36
  -2   4  -4    1.07    0.25
   2  -4  -4    1.46    0.39
  -2  -4   4    1.56    0.34
  -3   4   4    6.26    0.58
   3   4  -4    5.42    0.67
   3  -4   4    4.90    0.62
  -3  -4  -4    5.92    0.53
   3   4  -4    5.15    0.49
  -3   4   4    4.90    0.67
  -3   4  -4    4.77    0.60
   3   4   4    6.11    0.59
   3  -4  -4    5.16    0.60
  -3   4  -4    5.80    0.40
  -3  -4   4    5.89    0.49
   3   4   4    6.52    0.69
  -4   4   4   56.07    1.37
   4   4  -4   52.17    1.43
   4   4  -4   55.54    1.22
  -4   4   4   54.94    1.48
   4  -4   4   53.03    1.40
  -4  -4  -4   55.38    1.16
   4  -4  -4   51.95    1.40
  -4  -4   4   54.66    1.13
  -4   4  -4   54.06    1.42
  -4   4  -4   55.02    1.05
   4   4   4   52.40    1.30
   4   4   4   53.75    1.50
  -5   4   4   17.91    0.92
   5   4  -4   15.84    0.73
  -5   4   4   16.71    0.82
  -5  -4  -4   16.33    0.65
   5   4  -4   17.16    0.92
   5  -4   4   18.25    0.92
   5   4   4   18.20    0.96
   5   4   4   18.12    0.85
  -5   4  -4   17.01    0.61
  -5   4  -4   17.01    0.87
   5  -4  -4   17.50    0.89
  -5  -4   4   17.63    0.63
  -6   4   4   66.15    1.65
  -6   4   4   67.15    1.60
  -6  -4  -4   65.30    1.22
   6  -4   4   65.10    1.64
   6   4  -4   63.60    1.66
  -6   4  -4   61.57    1.24
   6   4   4   66.24    1.74
   6  -4  -4   66.64    1.64
  -6   4  -4   64.20    1.63
  -6  -4   4   65.87    1.17
  -6  -4   4   67.18    1.41
   6   4   4   64.93    1.53
   7  -4   4    3.50    0.56
  -7   4   4    4.89    0.63
  -7   4   4    5.10    0.65
   7   4  -4    5.67    0.78
  -7  -4  -4    4.07    0.43
   7   4   4    4.79    0.66
  -7  -4   4    4.48    0.52
   7   4   4    4.77    0.57
  -7  -4   4    4.91    0.39
  -7   4  -4    4.82    0.47
   7  -4  -4    4.93    0.64
  -7   4  -4    5.23    0.67
  -8   4   4    1.69    0.45
   8  -4   4    0.86    0.47
  -8  -4  -4    1.17    0.28
  -8   4   4    1.88    0.48
   8   4  -4    1.28    0.52
   8   4   4    1.11    0.47
  -8  -4   4    1.27    0.24
  -8   4  -4    1.61    0.45
   8   4   4    1.56    0.55
   8  -4  -4    1.39    0.50
  -8   4  -4    1.13    0.32
  -8  -4   4    0.95    0.36
  -9   4   4    9.17    0.82
  -9   4   4    7.63    0.80
   9  -4   4    8.66    0.87
   9   4  -4    9.74    0.95
   9   4   4    6.88    0.88
   9   4   4    9.19    0.87
  -9  -4   4    8.90    0.70
  -9   4  -4    9.54    0.64
   9  -4  -4    9.06    0.90
  -9   4  -4    9.71    0.84
 -10   4   4    5.60    0.77
  10  -4   4    5.57    0.73
 -10   4   4    5.31    0.69
  10   4  -4    5.79    0.75
  10   4   4    5.94    0.84
 -10  -4   4    6.70    0.69
  10   4   4    5.15    0.67
 -10   4  -4    4.37    0.63
 -10   4  -4    5.21    0.59
  10  -4  -4    4.93    0.72
 -11   4   4    4.05    0.66
 -11   4   4    2.87    0.59
  11  -4   4    3.04    0.64
  11   4  -4    2.83    0.66
 -11   4  -4    3.28    0.49
  11  -4  -4    2.76    0.66
 -11  -4   4    3.86    0.57
  11   4   4    3.16    0.74
  11   4   4    3.45    0.66
 -11   4  -4    3.26    0.62
 -12   4   4    6.68    0.89
 -12   4   4    6.42    0.81
  12   4  -4    6.89    0.88
  12  -4   4    6.80    0.82
 -12  -4   4    7.57    0.80
  12  -4  -4    7.14    0.94
 -12   4  -4    8.94    0.94
  12   4   4    7.97    1.04
 -12   4  -4    7.95    0.70
  12   4   4    7.41    0.99
 -13   4   4    0.59    0.50
  13  -4   4    0.05    0.54
  13   4  -4    0.34    0.59
 -13   4   4    0.35    0.51
 -13  -4   4    0.35    0.41
  13  -4  -4    0.92    0.58
 -13   4  -4    1.10    0.54
  13   4   4   -0.13    0.62
 -13   4  -4    0.81    0.41
  13   4   4    0.81    0.59
 -14   4   4   20.82    1.19
 -14   4   4   22.59    1.35
  14  -4   4   21.74    1.32
  14   4  -4   20.89    1.39
  14  -4  -4   21.20    1.30
  14   4   4   21.37    1.29
 -14   4  -4   22.10    1.09
 -14  -4   4   21.85    1.23
 -14   4  -4   23.37    1.33
  14   4   4   23.26    1.54
 -15   4   4    5.66    0.79
  15  -4   4    6.25    0.88
  15   4  -4    6.18    0.92
 -15   4   4    6.30    0.84
 -15   4  -4    6.67    0.77
 -15  -4   4    6.22    0.82
  15  -4  -4    7.26    0.89
  15   4   4    6.56    1.00
  15   4   4    6.37    0.89
 -15   4  -4    6.35    0.87
 -16   4   4    4.15    0.77
  16   4  -4    4.47    0.87
 -16   4   4    3.75    0.70
  16  -4   4    3.55    0.76
 -16  -4  -4    3.67    0.74
  16   4   4    3.57    0.89
  16  -4  -4    5.10    0.82
 -16   4  -4    4.18    0.66
 -16   4  -4    4.37    0.79
 -16  -4   4    2.33    0.65
  16   4   4    4.75    0.83
 -17   4   4    9.07    1.13
  17  -4   4    7.10    0.96
 -17  -4  -4    6.53    0.91
  17   4  -4    7.51    1.05
 -17   4   4    7.08    0.92
  17  -4  -4    7.03    0.90
 -17   4  -4    6.12    0.90
 -17   4  -4    7.53    0.87
 -17  -4   4    7.09    0.93
  17   4   4    6.68    0.99
  18   4  -4    2.78    0.87
  18  -4   4    2.65    0.76
 -18   4   4    3.31    0.83
 -18   4   4    2.39    0.69
 -18  -4  -4    1.47    0.64
  18  -4  -4    1.30    0.71
 -18  -4   4    1.50    0.67
  18   4   4    4.42    0.89
 -18   4  -4    2.86    0.64
 -18   4  -4    3.40    0.81
 -19   4   4    0.05    0.56
  19  -4   4    1.64    0.72
 -19   4   4   -1.14    0.51
 -19  -4  -4    0.58    0.62
  19   4  -4   -0.63    0.71
 -19   4  -4    0.49    0.66
  19   4   4   -0.27    0.67
 -19  -4   4    0.00    0.54
 -19   4  -4    0.78    0.53
  19  -4  -4    1.57    0.72
 -20   4   4    4.58    0.86
 -20  -4  -4    2.94    0.82
  20   4  -4    3.97    0.96
 -20   4   4    4.62    0.87
  20  -4   4    5.02    0.85
  20  -4  -4    3.05    0.76
 -20   4  -4    3.15    0.85
 -20  -4   4    4.29    0.87
  20   4   4    4.12    0.96
 -20   4  -4    2.30    0.64
 -21   4   4   -0.09    0.51
 -21  -4  -4   -0.26    0.60
  21  -4   4    1.21    0.69
  21   4  -4    0.32    0.82
 -21   4  -4    0.64    0.57
  21  -4  -4    0.53    0.74
  21  -4  -4    1.04    0.69
 -21  -4   4    0.61    0.65
 -21   4  -4    0.06    0.66
  21   4   4    0.69    0.81
  22   4  -4    8.82    1.29
 -22  -4  -4    7.99    1.14
 -22   4   4    8.67    1.21
  22  -4   4    9.03    1.11
  22  -4  -4    9.65    1.38
  22   4   4    8.90    1.22
  22  -4  -4    7.02    1.13
 -22  -4   4   10.76    1.23
 -22   4  -4    9.98    1.37
 -22   4  -4    8.18    1.11
 -23  -4  -4    2.74    0.88
  23  -4   4    2.67    0.95
  23   4  -4    3.52    1.03
 -23   4   4    3.08    0.86
  23   4   4    1.50    0.85
 -23  -4   4    2.77    0.87
 -23   4  -4    3.60    0.80
  23  -4  -4    1.80    0.87
  24   4  -4    3.24    1.11
 -24  -4  -4    1.95    0.82
  24  -4   4    3.44    0.97
 -24   4   4    2.80    0.90
  24  -4  -4    1.63    0.87
 -24  -4   4    2.59    0.90
  24   4   4    2.89    1.04
   0   5  -4    0.09    0.39
   0  -5   4    0.20    0.35
   0  -5  -4    0.02    0.39
   0   5   4   -0.21    0.46
   0   5   4    0.20    0.35
   0   5  -4    0.09    0.32
  -1   5   4   17.83    0.91
   1   5  -4   18.13    1.00
   1   5  -4   19.25    0.77
  -1   5   4   16.36    1.00
  -1  -5  -4   17.37    0.87
   1  -5   4   15.66    0.84
   1   5   4   15.89    0.86
   1  -5  -4   16.39    0.90
  -1  -5   4   16.33    0.83
  -1   5  -4   16.95    0.69
   1   5   4   15.45    1.00
  -1   5  -4   16.83    0.94
  -2   5   4   47.11    1.36
  -2   5   4   44.21    1.45
  -2  -5  -4   44.30    1.24
   2  -5   4   44.57    1.36
   2   5  -4   45.35    1.14
   2   5  -4   44.70    1.44
   2   5   4   44.98    1.33
  -2   5  -4   43.14    1.41
   2  -5  -4   43.01    1.35
  -2   5  -4   43.57    1.02
  -2  -5   4   45.83    1.25
   2   5   4   45.75    1.49
   3   5  -4   40.12    1.34
   3  -5   4   39.70    1.32
  -3   5   4   38.94    1.37
   3   5  -4   39.21    1.11
  -3  -5  -4   39.21    1.13
  -3   5   4   37.90    1.25
   3   5   4   39.06    1.26
  -3  -5   4   39.27    1.13
  -3   5  -4   38.92    1.35
   3   5   4   39.92    1.42
  -3   5  -4   40.19    0.97
   3  -5  -4   39.46    1.33
  -4   5   4   55.72    1.53
  -4  -5  -4   56.09    1.31
   4   5  -4   56.77    1.36
  -4   5   4   53.60    1.60
   4   5  -4   54.96    1.62
   4  -5   4   54.45    1.56
  -4   5  -4   53.01    1.14
   4   5   4   56.27    1.50
   4   5   4   54.44    1.67
   4  -5  -4   55.85    1.58
  -4   5  -4   53.96    1.58
  -4  -5   4   53.96    1.28
   5   5  -4   47.69    1.56
  -5  -5  -4   48.77    1.19
  -5   5   4   46.94    1.49
  -5   5   4   47.25    1.44
   5  -5   4   45.52    1.51
   5   5  -4   49.56    1.32
  -5   5  -4   50.08    1.11
   5   5   4   49.26    1.47
   5  -5  -4   53.06    1.56
  -5   5  -4   50.76    1.54
   5   5   4   46.30    1.58
  -5  -5   4   47.54    1.17
  -6  -5  -4    4.36    0.48
   6   5  -4    4.17    0.67
   6  -5   4    3.72    0.67
  -6   5   4    3.36    0.56
  -6   5   4    3.20    0.62
   6   5  -4    3.52    0.54
  -6   5  -4    3.76    0.59
   6   5   4    4.13    0.72
   6   5   4    3.97    0.61
   6  -5  -4    4.00    0.66
  -6   5  -4    3.83    0.48
  -6  -5   4    4.72    0.53
  -7  -5  -4    6.04    0.57
   7   5  -4    6.18    0.74
   7  -5   4    5.07    0.74
   7   5  -4    5.85    0.76
  -7   5   4    6.61    0.82
  -7   5   4    7.35    0.82
  -7   5  -4    6.45    0.54
   7  -5  -4    6.76    0.80
   7   5   4    6.66    0.86
  -7   5  -4    6.10    0.80
  -7  -5   4    5.67    0.52
   7   5   4    5.21    0.78
   8   5  -4    8.68    0.82
  -8   5   4    8.00    0.85
   8   5  -4    8.22    1.00
  -8   5   4    7.50    0.88
   8  -5   4    9.30    0.92
  -8   5  -4    9.18    0.63
   8   5   4   10.30    0.93
   8   5   4    8.63    1.04
   8  -5  -4    7.93    0.96
  -8   5  -4    8.70    0.87
  -9   5   4    8.37    0.85
   9   5  -4    5.69    0.80
   9  -5   4    7.22    0.84
   9   5  -4    6.49    0.82
  -9   5   4    7.99    0.88
   9  -5  -4    7.95    0.99
  -9   5  -4    6.08    0.58
   9   5   4    8.12    1.07
   9   5   4    7.90    0.95
  -9   5  -4    6.54    0.87
  10  -5   4   21.39    1.28
 -10   5   4   25.51    1.21
 -10   5   4   24.58    1.26
  10   5  -4   22.53    1.34
  10   5  -4   21.42    1.16
 -10  -5   4   23.09    1.08
 -10   5  -4   23.21    0.96
  10  -5  -4   22.43    1.29
  10   5   4   22.35    1.22
 -10   5  -4   21.60    1.23
  10   5   4   22.95    1.34
 -11   5   4    6.72    0.91
 -11   5   4    8.26    0.89
  11  -5   4    8.50    0.99
  11   5  -4    6.79    0.90
 -11   5  -4    7.76    0.71
  11   5   4    7.91    1.03
  11  -5  -4    7.58    0.91
 -11  -5   4    6.11    0.78
  11   5   4    9.35    1.18
 -11   5  -4    7.11    0.87
 -12   5   4    8.38    0.98
 -12   5   4    6.43    0.85
  12   5  -4    7.27    0.95
  12  -5   4    7.54    0.96
 -12   5  -4    7.30    0.73
  12  -5  -4    7.39    0.91
  12   5   4    7.50    1.02
  12   5   4    6.35    0.88
 -12  -5   4    8.60    0.89
 -12   5  -4    6.98    0.88
  13  -5   4    6.62    0.90
 -13   5   4    7.23    0.91
  13   5  -4    6.13    0.93
 -13   5   4    6.86    0.88
 -13   5  -4    8.05    0.84
 -13  -5   4    6.92    0.89
  13   5   4    9.40    1.25
 -13   5  -4    6.48    0.86
  13  -5  -4    8.11    0.99
  13   5   4    5.76    0.84
  14  -5   4    9.41    1.18
  14   5  -4    9.42    1.24
 -14   5   4   11.68    1.12
 -14   5   4    9.93    0.99
  14   5   4   10.34    1.31
  14   5   4   11.97    1.22
  14  -5  -4   10.63    1.17
 -14   5  -4    9.96    1.10
 -14  -5   4    8.42    0.92
 -15   5   4    0.02    0.48
  15   5  -4   -1.01    0.63
  15  -5   4    0.35    0.68
 -15   5   4   -0.47    0.52
 -15  -5   4   -0.07    0.46
  15  -5  -4    0.34    0.65
  15   5   4    0.07    0.65
  15   5   4    0.37    0.74
 -15   5  -4    0.14    0.54
 -16   5   4    0.75    0.60
  16   5  -4    1.66    0.79
  16  -5   4    0.97    0.73
 -16   5   4    1.38    0.57
 -16  -5   4    0.89    0.57
  16   5   4    1.04    0.81
  16  -5  -4    1.37    0.72
  16   5   4    0.65    0.67
 -16   5  -4    1.73    0.68
 -17   5   4   21.47    1.53
 -17   5   4   22.81    1.33
  17   5  -4   24.84    1.71
  17  -5   4   23.62    1.55
 -17   5  -4   27.28    1.60
  17   5   4   27.95    1.79
  17   5   4   25.07    1.60
  17  -5  -4   23.14    1.52
 -17  -5   4   23.70    1.46
 -18   5   4    4.73    0.80
  18  -5   4    4.57    0.93
  18   5  -4    3.22    0.93
 -18   5   4    4.78    0.91
  18   5   4    3.97    1.04
  18  -5  -4    4.19    0.89
 -18   5  -4    3.81    0.84
 -18  -5   4    3.09    0.77
  18   5   4    4.13    0.91
  19   5  -4    0.79    0.83
  19  -5   4    1.58    0.81
 -19   5   4    4.61    0.87
 -19   5   4    2.22    0.68
 -19   5  -4    1.02    0.70
  19  -5  -4    1.55    0.75
  19   5   4    2.89    0.98
 -19  -5   4    2.17    0.75
  19   5   4    3.68    0.92
 -20   5   4    4.78    0.86
  20   5  -4    6.41    1.13
  20  -5   4    5.49    0.98
 -20   5   4    6.18    1.06
 -20  -5   4    3.85    0.89
 -20   5  -4    5.80    1.01
  20   5   4    5.07    1.11
  20  -5  -4    4.91    0.99
  20   5   4    3.35    0.89
 -21   5   4    0.16    0.70
  21  -5   4    2.40    0.85
 -21   5   4    2.80    0.80
  21   5  -4    3.61    1.05
  21  -5  -4    4.27    0.87
  21   5   4    1.35    0.83
 -21   5  -4    1.04    0.77
  21   5   4    2.31    1.04
 -21  -5   4    2.48    0.82
  22  -5   4    7.42    1.12
  22   5  -4    6.56    1.23
 -22   5   4    7.32    1.14
 -22   5   4    7.66    1.10
 -22   5  -4    5.17    1.05
 -22  -5   4    5.49    1.05
  22   5   4    4.73    1.22
  22   5   4    6.43    1.16
  22  -5  -4    5.55    1.04
  23  -5   4   16.65    1.64
 -23   5   4   17.74    1.53
  23   5  -4   16.90    1.82
  23  -5  -4   22.70    1.70
 -23  -5   4   17.10    1.53
  23   5   4   21.88    2.07
  23   5   4   17.64    1.78
  23  -5  -4   18.45    1.79
 -23   5  -4   18.31    1.69
   0   6   4   79.28    1.96
   0   6   4   78.73    2.10
   0   6  -4   76.38    2.05
   0  -6   4   80.48    1.92
   0  -6  -4   78.63    1.90
   1  -6   4   12.93    0.95
  -1   6   4   14.36    0.96
  -1  -6  -4   14.75    0.95
  -1   6   4   13.89    1.11
   1   6  -4   13.15    1.04
   1  -6  -4   14.03    0.98
  -1  -6   4   13.61    0.94
   1   6   4   13.40    1.13
  -1   6  -4   14.36    1.05
   1   6   4   13.44    0.96
   2  -6   4    7.24    0.88
  -2   6   4    8.98    0.87
   2   6  -4    9.39    0.99
  -2   6   4    9.74    0.97
  -2  -6  -4    8.42    0.83
  -2   6  -4    9.13    0.91
   2  -6  -4    9.40    0.92
  -2  -6   4    9.48    0.82
   2   6   4    9.42    0.91
   2   6   4    9.07    1.06
  -3   6   4   30.31    1.27
   3  -6   4   31.40    1.35
   3   6  -4   36.45    1.37
   3   6  -4   33.23    1.44
  -3   6   4   31.98    1.40
  -3  -6  -4   33.35    1.18
  -3   6  -4   33.42    1.40
  -3  -6   4   32.29    1.17
   3   6   4   32.37    1.33
   3  -6  -4   31.50    1.35
   3   6   4   31.79    1.44
   4   6  -4    2.92    0.55
  -4  -6  -4    2.63    0.52
   4   6  -4    3.27    0.65
   4  -6   4    3.03    0.64
  -4   6   4    3.24    0.68
  -4   6   4    2.28    0.55
  -4   6  -4    3.20    0.62
   4   6   4    2.47    0.72
   4  -6  -4    2.51    0.66
  -4  -6   4    2.71    0.52
   4   6   4    3.09    0.61
   5   6  -4   14.50    0.94
   5   6  -4   15.76    1.15
  -5  -6  -4   14.20    0.85
  -5   6   4   13.71    1.03
  -5   6   4   15.61    1.03
   5  -6   4   15.19    1.11
  -5   6  -4   15.65    1.08
   5  -6  -4   14.41    1.12
  -5  -6   4   13.26    0.81
   5   6   4   13.54    1.04
   5   6   4   13.99    1.18
   6   6  -4   53.76    1.56
   6   6  -4   53.04    1.78
   6  -6   4   54.01    1.77
  -6  -6  -4   53.45    1.38
  -6   6   4   54.50    1.72
  -6   6   4   52.30    1.68
   6   6   4   53.04    1.84
  -6   6  -4   49.72    1.72
   6  -6  -4   51.18    1.77
   6   6   4   53.55    1.66
   7   6  -4    5.89    0.84
   7  -6   4    8.19    1.05
  -7   6   4    7.63    0.92
  -7   6   4    6.99    0.91
   7   6  -4    9.02    1.05
   7  -6  -4    5.47    0.80
  -7   6  -4    7.62    0.94
   7   6   4    8.33    1.01
   7   6   4    8.13    1.10
  -8   6   4    7.20    0.93
  -8   6   4    9.15    0.92
   8   6  -4   10.18    1.11
   8   6  -4   10.33    0.95
   8  -6   4    8.63    1.04
  -8   6  -4    6.49    0.84
   8  -6  -4    8.43    1.11
   8   6   4    8.18    1.03
   8   6   4    9.21    1.16
   9   6  -4   55.72    1.95
   9   6  -4   56.05    1.75
  -9   6   4   57.45    1.88
   9  -6   4   54.51    1.91
  -9   6   4   56.21    1.78
   9  -6  -4   53.87    1.92
   9   6   4   57.02    2.03
   9   6   4   57.52    1.83
  -9   6  -4   57.34    1.91
 -10   6   4    8.35    1.00
 -10   6   4    8.15    0.96
  10   6  -4    6.62    0.84
  10  -6   4    6.83    0.95
  10   6  -4    6.89    0.92
  10  -6  -4    7.27    0.96
  10   6   4    8.23    1.04
  10   6   4    6.61    0.89
 -10   6  -4    6.54    0.88
 -11   6   4   15.71    1.23
 -11   6   4   18.71    1.17
  11  -6   4   17.60    1.29
  11   6  -4   19.07    1.41
  11   6  -4   18.73    1.26
  11  -6  -4   18.65    1.29
  11   6   4   19.59    1.28
 -11   6  -4   20.77    1.31
  11   6   4   18.01    1.42
 -12   6   4   12.02    1.15
  12   6  -4   12.18    1.29
 -12   6   4   11.84    1.03
  12   6  -4   14.28    1.18
  12  -6   4   11.47    1.24
 -12   6  -4   13.63    1.21
  12  -6  -4   15.76    1.30
  12   6   4   13.14    1.22
  12   6   4   12.69    1.35
  13   6  -4   11.43    1.29
 -13   6   4   12.48    1.06
 -13   6   4   12.76    1.18
  13   6  -4    9.26    1.15
  13  -6   4   13.01    1.31
  13  -6  -4   12.46    1.26
  13   6   4   12.94    1.30
  13   6   4   10.81    1.34
 -13   6  -4   11.49    1.20
  14   6  -4    1.72    0.73
 -14   6   4    1.52    0.63
  14  -6   4    3.12    0.82
  14   6  -4    1.84    0.79
 -14   6   4    0.47    0.62
  14   6   4    2.24    0.85
  14  -6  -4    1.32    0.74
 -14   6  -4    2.67    0.74
  14   6   4    1.31    0.74
  15   6  -4    6.16    1.01
 -15   6   4    5.33    0.83
 -15   6   4    5.63    0.90
  15  -6   4    7.03    1.06
  15   6  -4    7.77    1.05
 -15   6  -4    4.34    0.88
  15   6   4    7.90    1.14
  15  -6  -4    5.42    0.99
  15   6   4    6.46    0.97
  16   6  -4    0.55    0.73
 -16   6   4    1.11    0.60
  16   6  -4   -0.79    0.70
  16  -6   4   -0.25    0.69
 -16   6   4    1.63    0.67
  16   6   4    0.42    0.83
  16   6   4   -1.07    0.65
  16  -6  -4    1.58    0.77
 -16   6  -4    0.61    0.65
  17   6  -4    9.56    1.20
 -17   6   4    9.52    1.15
  17   6  -4   10.95    1.29
 -17   6   4   10.64    1.11
  17  -6   4   12.13    1.39
 -17   6  -4   11.28    1.32
  17   6   4   12.90    1.35
  17  -6  -4   12.87    1.41
  17   6   4   10.84    1.53
  18   6  -4    1.81    0.92
  18   6  -4    1.53    0.87
 -18   6   4    2.91    0.84
  18  -6   4    2.49    0.89
 -18   6   4    2.75    0.70
 -18   6  -4    2.49    0.81
  18  -6  -4    2.29    0.85
  18   6   4    2.81    1.04
  18   6   4    2.50    0.82
 -19   6   4    4.25    0.93
  19   6  -4    4.72    1.10
  19   6  -4    3.31    0.99
  19  -6   4    3.72    0.94
 -19   6   4    3.96    0.79
  19   6   4    3.44    1.09
 -19  -6   4    2.16    0.75
 -19   6  -4    4.11    0.95
  19  -6  -4    4.47    0.98
  19   6   4    3.96    0.98
  20   6  -4    0.55    0.92
  20  -6   4    1.44    0.88
  20   6  -4    1.17    0.94
 -20   6   4   -0.51    0.70
  20   6   4    2.59    1.06
  20   6   4    0.20    0.80
  20  -6  -4    0.72    0.86
 -20   6  -4    1.24    0.73
 -20  -6   4    1.11    0.71
 -21   6   4    1.82    0.85
  21  -6   4    1.84    0.91
  21   6  -4    1.30    0.98
  21   6  -4    0.88    0.99
  21  -6  -4    1.13    0.87
  21   6   4    2.24    1.11
 -21   6  -4    2.49    0.95
 -21  -6   4    1.92    0.78
  21   6   4    1.56    0.96
   0  -7   4   -0.47    0.49
   0   7   4   -0.13    0.58
   0  -7  -4    0.13    0.55
   0   7   4   -0.44    0.46
   0   7  -4    0.17    0.52
  -1   7   4    9.71    0.96
   1   7  -4   10.94    1.12
   1  -7   4    9.30    0.99
  -1  -7  -4    9.31    1.00
  -1   7   4    9.70    1.12
   1  -7  -4    8.26    0.99
  -1   7  -4   10.06    1.06
   1   7   4   10.62    1.11
  -1  -7   4    9.72    0.94
   1   7   4    8.01    0.97
  -2   7   4   23.94    1.33
  -2  -7  -4   25.47    1.22
  -2   7   4   24.84    1.27
   2  -7   4   24.87    1.33
   2   7  -4   25.17    1.40
   2  -7  -4   25.81    1.33
  -2   7  -4   23.72    1.36
   2   7   4   24.78    1.46
  -2  -7   4   25.37    1.21
   2   7   4   25.18    1.29
  -3   7   4   14.52    1.11
  -3  -7  -4   12.63    0.97
   3   7  -4   13.51    1.22
  -3   7   4   14.31    1.18
   3  -7   4   12.58    1.12
   3  -7  -4   12.82    1.12
   3   7   4   13.13    1.20
  -3  -7   4   12.79    0.98
  -3   7  -4   13.75    1.14
   3   7   4   13.89    1.12
   4  -7   4   43.41    1.70
  -4  -7  -4   41.88    1.40
  -4   7   4   46.81    1.72
   4   7  -4   44.87    1.77
  -4   7   4   43.28    1.64
   4   7   4   40.51    1.73
   4   7   4   44.86    1.63
  -4  -7   4   42.25    1.40
  -4   7  -4   44.00    1.72
   4  -7  -4   40.96    1.67
  -5   7   4   10.05    1.04
  -5   7   4    9.82    1.00
   5   7  -4   10.11    1.18
   5  -7   4    9.77    1.06
  -5   7  -4    9.16    1.03
   5   7   4    9.40    1.23
   5   7   4   10.00    1.07
   5  -7  -4    8.39    1.08
   6  -7   4   34.04    1.62
  -6   7   4   34.54    1.52
  -6   7   4   34.63    1.50
   6   7  -4   36.39    1.63
   6   7   4   34.46    1.52
   6   7   4   35.64    1.68
  -6   7  -4   35.34    1.58
   6  -7  -4   34.75    1.61
   7   7  -4   30.95    1.61
   7  -7   4   30.04    1.58
  -7   7   4   29.64    1.47
  -7   7   4   29.69    1.37
  -7   7  -4   29.53    1.50
   7  -7  -4   27.77    1.52
   7   7   4   29.58    1.46
   7   7   4   30.88    1.64
  -8   7   4   21.24    1.32
   8   7  -4   22.85    1.45
   8  -7   4   19.64    1.36
  -8   7   4   20.86    1.25
   8  -7  -4   18.69    1.38
   8   7   4   24.97    1.38
  -8   7  -4   19.07    1.30
   8   7   4   20.00    1.43
   9   7  -4   21.80    1.46
  -9   7   4   22.38    1.35
   9  -7   4   17.54    1.41
  -9   7   4   18.79    1.17
   9   7   4   19.30    1.37
  -9   7  -4   22.23    1.39
   9  -7  -4   19.29    1.41
   9   7   4   18.49    1.43
 -10   7   4    4.49    0.87
  10  -7   4    4.43    0.94
  10   7  -4    4.76    0.91
 -10   7   4    4.34    0.81
  10   7   4    4.86    0.97
 -10   7  -4    3.96    0.79
  10   7   4    3.95    0.84
  10  -7  -4    5.02    0.89
  11   7  -4   -0.71    0.63
 -11   7   4    0.90    0.60
  11  -7   4    0.54    0.71
  11  -7  -4    0.65    0.71
 -11   7  -4    0.75    0.62
  11   7   4    1.06    0.81
  11   7   4    0.20    0.63
 -12   7   4    1.15    0.61
  12  -7   4    0.84    0.76
  12   7  -4    0.71    0.73
 -12   7  -4    0.38    0.64
  12   7   4    0.79    0.81
  12  -7  -4    0.98    0.75
  13  -7   4    1.22    0.76
 -13   7   4    0.86    0.59
  13   7  -4    2.47    0.83
  13   7   4    0.81    0.69
  13  -7  -4    1.60    0.76
 -13   7  -4    0.99    0.67
  13   7   4    1.07    0.82
 -14   7   4    2.96    0.80
  14  -7   4    3.55    0.94
  14   7  -4    3.67    0.95
  14   7   4    3.28    1.01
  14   7   4    3.13    0.78
 -14   7  -4    3.90    0.88
  14  -7  -4    3.47    0.91
 -15   7   4   11.06    1.30
  15   7  -4   16.89    1.66
  15  -7   4   14.33    1.49
  15   7   4   15.79    1.46
  15  -7  -4   13.34    1.37
 -15   7  -4   11.40    1.33
  15   7   4   14.17    1.60
  16  -7   4    3.91    0.98
 -16   7   4    3.36    0.86
  16   7  -4    3.01    0.97
  16  -7  -4    3.87    0.96
 -16   7  -4    2.79    0.88
  16   7   4    3.02    1.07
  16   7   4    2.57    0.87
  17   7  -4    9.55    1.34
 -17   7   4   10.45    1.33
  17  -7   4    9.02    1.24
  17   7   4    8.97    1.37
  17  -7  -4    9.81    1.27
 -17   7  -4   10.30    1.36
  17   7   4    7.01    1.11
  18   7  -4    6.90    1.17
 -18   7   4    6.55    1.06
  18  -7   4    7.46    1.17
 -18   7  -4    5.38    1.04
  18   7   4    4.90    1.14
  18   7   4    5.25    1.08
  18  -7  -4    5.72    1.10
 -19   7   4    2.51    0.89
  19  -7   4    3.12    1.02
  19   7  -4    5.53    1.18
 -19   7  -4    4.82    1.06
  19   7   4    1.94    1.09
  19  -7  -4    3.52    1.07
  19   7   4    4.51    1.06
   0  -8   4    1.62    0.62
   0   8  -4    0.36    0.57
   0   8   4    1.01    0.57
   0  -8  -4    0.53    0.62
  -1  -8  -4   17.85    1.17
   1   8  -4   18.09    1.32
  -1   8   4   18.54    1.25
   1  -8   4   16.42    1.20
   1   8   4   16.80    1.24
  -1  -8   4   17.38    1.20
  -1   8  -4   16.69    1.28
   1  -8  -4   17.00    1.23
   2   8  -4    0.11    0.60
  -2  -8  -4    0.93    0.56
   2  -8   4    0.75    0.61
  -2   8   4    0.73    0.57
   2  -8  -4    0.43    0.63
  -2   8  -4   -0.10    0.59
   2   8   4   -0.19    0.53
  -2  -8   4    0.10    0.53
  -3   8   4   15.64    1.22
   3  -8   4   14.89    1.25
  -3  -8  -4   14.85    1.07
   3   8  -4   15.62    1.30
   3  -8  -4   13.86    1.24
  -3   8  -4   14.46    1.25
   3   8   4   13.67    1.14
   4   8  -4    1.40    0.70
   4  -8   4    2.21    0.75
  -4   8   4    0.72    0.55
  -4   8  -4   -0.04    0.57
   4  -8  -4    0.68    0.70
   4   8   4    1.72    0.65
   5   8  -4    1.62    0.74
  -5   8   4    3.23    0.71
   5  -8   4    2.18    0.77
   5   8   4    3.31    1.00
   5   8   4    1.83    0.68
   5  -8  -4    1.41    0.72
  -5   8  -4    1.87    0.72
  -6   8   4    1.75    0.62
   6  -8   4    1.93    0.75
   6   8  -4    0.45    0.65
   6   8   4    1.89    0.80
  -6   8  -4    1.81    0.69
   6  -8  -4    1.68    0.76
   6   8   4    1.67    0.69
   7  -8   4    7.62    1.08
  -7   8   4    6.35    0.90
   7   8  -4    6.75    1.00
  -7   8  -4    8.67    1.14
   7  -8  -4    7.69    1.04
   7   8   4    8.21    1.01
   7   8   4    7.41    1.07
  -8   8   4    2.80    0.76
   8   8  -4    3.35    0.80
   8  -8   4    1.71    0.84
   8  -8  -4    2.05    0.81
   8   8   4    3.06    0.90
   8   8   4    2.08    0.73
  -8   8  -4    2.20    0.74
  -9   8   4    0.51    0.63
   9  -8   4    1.68    0.82
   9   8   4    0.46    0.78
   9   8   4   -1.30    0.54
  -9   8  -4    1.86    0.72
   9  -8  -4    0.81    0.77
  10  -8   4    7.75    1.08
  10   8  -4   12.03    1.41
 -10   8   4    9.19    1.11
  10   8   4    7.93    1.18
 -10   8  -4    9.66    1.22
  10  -8  -4   10.60    1.35
  10   8   4    6.94    0.95
  11  -8   4    5.58    1.03
  11   8  -4    3.42    0.93
 -11   8   4    3.26    0.81
 -11   8  -4    3.73    0.87
  11   8   4    3.57    0.99
  11  -8  -4    3.10    0.89
  12  -8   4    1.82    0.87
  12   8  -4    1.86    0.81
 -12   8   4    1.97    0.74
  12   8   4    1.61    0.91
  12   8   4    0.19    0.76
 -12   8  -4    2.13    0.78
  12  -8  -4    2.15    0.87
  13   8  -4    5.19    1.04
 -13   8   4    2.54    0.79
  13  -8   4    5.59    1.09
  13   8   4    5.06    1.10
  13  -8  -4    4.70    1.01
 -13   8  -4    6.34    1.02
  13   8   4    3.33    0.86
  14  -8   4    3.12    0.94
  14   8  -4    0.49    0.87
 -14   8   4    2.29    0.82
  14  -8  -4    2.12    0.91
 -14   8  -4    0.26    0.72
  14   8   4    2.17    0.99
  14   8   4    5.29    0.99
  15  -8   4    1.15    0.86
 -15   8   4    2.62    0.80
  15   8  -4   -0.36    0.76
  15  -8  -4    2.02    0.88
  15   8   4   -0.64    0.70
 -15   8  -4   -0.64    0.66
  15   8   4    0.12    0.90
  16  -8   4    1.78    0.93
 -16   8   4    0.89    0.73
  16   8  -4    0.94    0.89
  16  -8  -4    1.42    0.95
  16   8   4    0.57    0.79
 -16   8  -4   -0.11    0.72
  16   8   4    1.10    1.04
  17   8  -4    1.84    0.97
  17  -8   4    2.67    1.01
 -17   8   4    1.20    0.83
 -17   8  -4    1.21    0.77
  17  -8  -4    1.17    0.94
  17   8   4    1.53    1.10
  17   8   4    0.31    0.95
   0  -9  -4    0.92    0.66
   0   9  -4    0.18    0.64
   0  -9   4    0.25    0.62
   1  -9   4   18.89    1.35
  -1   9   4   17.92    1.35
   1   9  -4   16.23    1.39
  -1  -9  -4   21.48    1.36
   1  -9  -4   16.60    1.34
   1   9   4   16.85    1.36
  -1  -9   4   18.29    1.50
  -1   9  -4   18.22    1.45
   2   9  -4    0.61    0.65
   2  -9   4    0.21    0.63
  -2   9   4   -1.26    0.53
  -2   9  -4   -0.41    0.59
   2   9   4    0.03    0.60
   2  -9  -4   -0.06    0.66
  -3   9   4   -1.24    0.50
   3  -9   4    1.07    0.71
   3   9  -4    0.11    0.62
   3  -9  -4    0.69    0.73
  -3   9  -4   -0.44    0.62
   3   9   4    0.47    0.64
   4   9  -4    6.63    1.03
  -4   9   4    5.85    0.90
   4  -9   4    5.55    0.97
   4   9   4    3.12    0.79
  -4   9  -4    3.89    0.88
   4  -9  -4    5.98    1.02
   5   9  -4   17.74    1.50
  -5   9   4   16.59    1.36
   5  -9   4   20.40    1.52
   5   9   4   17.48    1.39
  -5   9  -4   20.26    1.52
   5  -9  -4   16.65    1.45
   6  -9   4    0.82    0.76
   6   9  -4   -0.82    0.64
  -6   9   4    1.19    0.66
   6   9   4    0.02    0.60
   6  -9  -4    0.54    0.78
  -6   9  -4   -0.61    0.61
  -7   9   4    6.69    0.98
   7   9  -4    6.06    1.07
   7  -9   4    7.20    1.11
   7  -9  -4    8.99    1.19
  -7   9  -4    6.51    1.00
   7   9   4    5.61    0.92
   8   9  -4    2.11    0.82
   8  -9   4    3.14    0.92
  -8   9   4    2.10    0.73
  -8   9  -4    0.21    0.69
   8  -9  -4    1.43    0.82
   8   9   4    3.06    0.87
   9  -9   4   18.91    1.61
   9   9  -4   12.72    1.53
  -9   9   4   16.77    1.44
  -9   9  -4   18.96    1.58
   9   9   4   15.59    1.47
   9  -9  -4   16.06    1.48
  10   9  -4    5.72    1.03
 -10   9   4    1.99    0.78
  10  -9   4    4.74    1.05
 -10   9  -4    3.34    0.91
  10   9   4    0.33    0.72
  10  -9  -4    1.72    0.89
  11   9  -4    4.50    0.96
  11  -9   4    5.97    1.11
 -11   9   4    4.81    0.94
  11   9   4    4.79    1.03
 -11   9  -4    6.66    1.11
  11  -9  -4    6.81    1.19
 -12   9   4    0.52    0.71
  12  -9   4    2.74    1.01
 -12   9  -4   -0.60    0.77
  12  -9  -4    0.66    0.86
  12   9   4    0.37    0.84
  13  -9   4   12.90    1.53
  13   9  -4   14.11    1.61
 -13   9   4   15.35    1.50
  13  -9  -4   12.10    1.57
  13   9   4   12.39    1.51
 -13   9  -4   14.80    1.60
   0  10   4    4.24    0.87
   0  10  -4    2.03    0.85
  -1  10   4    1.17    0.75
   1  10  -4    1.29    0.78
   1 -10   4    2.47    0.84
   1 -10  -4    1.81    0.80
   1  10   4   -0.05    0.65
  -1  10  -4    1.11    0.79
   2 -10   4    3.75    0.91
  -2  10   4    1.95    0.82
   2  10  -4    2.30    0.86
   2 -10  -4    3.75    0.92
  -2  10  -4    0.55    0.74
   2  10   4    1.65    0.69
   3  10  -4    4.20    0.96
   3 -10   4    5.38    1.03
  -3  10   4    5.48    0.98
   3  10   4    5.82    0.96
   3 -10  -4    7.15    1.12
  -3  10  -4    4.69    0.97
   4 -10   4    2.64    0.86
  -4  10   4    0.68    0.66
   4  10  -4    1.21    0.81
   4  10   4    0.95    0.82
  -4  10  -4    1.79    0.86
   4 -10  -4    0.82    0.84
   5 -10   4    3.81    0.99
  -5  10   4    2.57    0.80
   5  10  -4    4.30    1.00
  -5  10  -4    2.80    0.87
   5 -10  -4    2.64    0.96
   5  10   4    3.00    0.86
  -6  10   4    0.97    0.75
   6 -10   4    2.07    0.90
   6  10  -4    0.12    0.78
   6  10   4    0.33    0.75
   6 -10  -4    2.64    0.98
  -6  10  -4    2.21    0.85
   7 -10   4    3.91    1.01
   7  10  -4    1.29    0.85
  -7  10   4    1.64    0.77
   7  10   4    0.73    0.82
   7 -10  -4    2.27    0.97
  -7  10  -4    2.12    0.84
   8 -10   4   17.52    1.67
   8  10  -4   17.50    1.63
  -8  10   4   19.20    1.63
   8  10   4   16.88    1.64
  -8  10  -4   14.76    1.58
   8 -10  -4   17.49    1.70
   0   0   5   -0.11    0.16
   0   0  -5   -0.22    0.09
   0   0  -5   -0.25    0.12
  -1   0  -5   -0.40    0.13
  -1   0  -5   -0.43    0.08
   1   0   5   -0.56    0.16
  -1   0   5   -0.33    0.17
   1   0  -5   -0.39    0.15
   1   0  -5   -0.34    0.12
  -2   0   5  195.87    2.49
  -2   0  -5  192.72    2.38
   2   0   5  197.31    2.44
   2   0  -5  201.19    2.41
   2   0  -5  203.53    2.37
  -2   0  -5  196.21    2.20
  -3   0   5    0.00    0.20
  -3   0  -5   -0.10    0.14
   3   0   5   -0.18    0.20
   3   0  -5    0.02    0.18
   3   0  -5   -0.05    0.18
  -3   0  -5   -0.19    0.15
  -4   0  -5  291.58    3.49
  -4   0   5  295.00    3.61
  -4   0  -5  291.75    3.37
   4   0  -5  295.13    3.55
   4   0  -5  291.84    3.41
  -4   0  -5  283.51    3.36
  -5   0   5    0.04    0.23
   5   0  -5    0.13    0.21
  -5   0  -5    0.02    0.22
   5   0  -5   -0.14    0.23
  -5   0  -5    0.14    0.18
  -5   0  -5   -0.12    0.21
  -6   0   5   26.43    0.84
  -6   0  -5   25.06    0.78
  -6   0  -5   24.28    0.73
   6   0  -5   25.35    0.67
   6   0  -5   26.20    0.82
  -6   0  -5   25.89    0.64
  -7   0   5    0.09    0.26
  -7   0  -5    0.12    0.25
  -7   0  -5   -0.09    0.17
  -7   0  -5    0.20    0.24
   7   0  -5    0.14    0.27
   7   0  -5    0.08    0.22
  -8   0   5    2.83    0.40
   8   0   5    3.32    0.40
  -8   0  -5    4.12    0.34
   8   0  -5    4.21    0.41
   8   0  -5    3.65    0.45
  -8   0  -5    3.53    0.47
   9   0  -5   -0.05    0.23
  -9   0  -5   -0.22    0.24
   9   0  -5   -0.42    0.28
  -9   0  -5    0.05    0.19
  -9   0   5    0.01    0.27
   9   0   5   -0.26    0.27
  10   0   5   60.46    1.42
 -10   0  -5   62.91    1.17
  10   0  -5   63.68    1.21
  10   0  -5   63.83    1.57
 -10   0  -5   64.22    1.53
 -10   0   5   60.28    1.54
  11   0   5   -0.23    0.35
 -11   0  -5   -0.06    0.19
 -11   0   5    0.06    0.31
  11   0  -5    0.37    0.37
  11   0  -5    0.18    0.27
 -11   0  -5   -0.31    0.27
  12   0  -5    9.32    0.84
 -12   0  -5    8.50    0.71
  12   0  -5    8.80    0.59
  12   0   5    9.13    0.58
 -12   0   5    8.72    0.74
  12   0   5    8.90    0.79
  13   0  -5   -0.17    0.44
  13   0  -5    0.15    0.32
 -13   0  -5   -0.15    0.33
  13   0   5   -0.47    0.42
 -13   0   5    0.12    0.37
  13   0   5    0.36    0.31
  14   0   5   16.23    0.77
 -14   0  -5   17.51    1.01
  14   0  -5   17.76    1.15
  14   0   5   16.74    1.06
  14   0  -5   17.01    0.77
 -14   0   5   16.42    1.03
  15   0   5    0.23    0.37
  15   0  -5   -0.19    0.32
  15   0  -5   -0.30    0.51
 -15   0   5    0.15    0.40
  15   0   5   -0.33    0.50
 -15   0  -5    0.18    0.41
 -16   0  -5    8.74    0.92
  16   0  -5    9.28    1.10
  16   0   5   10.71    0.75
  16   0   5    9.21    1.10
 -16   0   5    7.76    0.88
  17   0   5    0.09    0.59
  17   0  -5    0.22    0.62
 -17   0  -5    0.06    0.46
 -17   0   5    0.42    0.49
  18   0  -5  114.43    2.95
 -18   0   5  121.92    2.94
  18   0   5  114.52    2.80
 -18   0  -5  116.61    2.83
 -19   0  -5   -0.19    0.45
 -19   0   5    0.16    0.51
  19   0   5    0.81    0.67
  19   0  -5    0.18    0.67
 -20   0  -5    1.98    0.64
 -20   0   5    2.72    0.70
  20   0  -5    1.61    0.79
  20   0   5    1.82    0.76
 -21   0  -5    0.14    0.54
  21   0   5   -1.00    0.66
 -21   0   5    0.22    0.57
  21   0  -5    0.02    0.70
 -22   0  -5    7.77    1.10
 -22   0   5    6.40    0.98
  22   0  -5    6.00    1.09
  22   0   5    6.43    1.08
  23   0  -5   -0.62    0.71
 -23   0   5   -0.09    0.61
 -23   0  -5   -0.65    0.53
  23   0   5    0.18    0.78
 -24   0   5    1.33    0.71
  24   0   5   -0.01    0.76
 -24   0  -5    0.22    0.63
  24   0  -5    0.12    0.77
  25   0  -5   -1.25    0.83
 -25   0   5    0.92    0.71
 -25   0  -5    0.05    0.56
  25   0   5    0.39    0.90
 -26   0   5   14.02    1.54
  26   0   5   14.70    1.79
  26   0  -5   16.40    1.93
 -26   0  -5   14.88    1.47
   0  -1   5  949.65   10.19
   0   1   5  994.28   10.39
   0   1   5  995.51   10.61
   0  -1  -5  966.72   10.69
   0   1  -5  978.24   10.72
   0   1  -5 1000.00   10.77
   1   1  -5   29.84    0.61
   1   1  -5   30.21    0.68
   1  -1   5   28.49    0.49
  -1   1   5   29.26    0.53
  -1  -1  -5   29.23    0.66
  -1   1  -5   29.66    0.65
  -1  -1   5   27.82    0.53
   1  -1  -5   29.11    0.68
   1   1   5   28.84    0.43
  -1   1  -5   29.26    0.63
   1   1   5   28.93    0.78
  -2   1   5   15.73    0.63
   2   1  -5   16.57    0.44
  -2   1   5   15.89    0.44
  -2  -1  -5   16.17    0.49
   2  -1   5   15.24    0.39
   2   1  -5   16.31    0.55
   2   1   5   14.80    0.60
  -2   1  -5   15.74    0.48
   2  -1  -5   16.23    0.54
  -2  -1   5   14.18    0.43
  -2   1  -5   15.85    0.50
   2   1   5   15.48    0.34
   3   1  -5    6.78    0.48
  -3  -1  -5    7.60    0.38
   3   1  -5    7.41    0.33
  -3   1   5    7.55    0.40
  -3   1   5    6.88    0.52
  -3  -1   5    7.11    0.39
  -3   1  -5    6.63    0.39
   3   1   5    7.39    0.52
  -3   1  -5    7.18    0.39
   3   1   5    7.17    0.33
  -3   1  -5    6.96    0.31
   3  -1  -5    6.61    0.44
   4   1  -5   75.74    1.10
  -4  -1  -5   73.92    1.13
   4   1  -5   75.54    1.37
  -4   1  -5   75.90    1.17
   4  -1  -5   76.74    1.31
   4   1   5   78.92    1.45
  -4   1  -5   73.69    1.25
  -4   1  -5   76.29    1.27
   4   1   5   79.21    1.15
  -4  -1   5   78.44    1.29
   5   1  -5   89.07    1.25
  -5   1   5   90.34    1.64
  -5  -1  -5   88.22    1.26
  -5   1   5   89.01    1.52
   5   1  -5   90.04    1.58
   5   1   5   86.85    1.62
   5  -1  -5   88.27    1.46
   5   1   5   86.99    1.36
  -5  -1   5   87.82    1.50
  -5   1  -5   88.59    1.43
  -5   1  -5   88.15    1.47
  -5   1  -5   88.67    1.39
  -6  -1  -5    9.77    0.57
  -6   1   5    9.98    0.62
   6   1  -5   10.45    0.39
  -6   1   5   10.18    0.59
   6   1  -5   10.67    0.66
  -6  -1  -5   10.64    0.41
  -6   1  -5   10.99    0.51
   6   1   5    9.99    0.53
  -6  -1   5    9.68    0.56
  -6   1  -5   10.99    0.49
  -6   1  -5    9.98    0.56
   6  -1  -5   11.21    0.58
  -7  -1  -5   23.06    0.56
  -7  -1  -5   21.87    0.79
  -7   1   5   22.10    0.86
   7   1  -5   21.50    0.54
  -7   1   5   23.09    0.83
   7   1  -5   22.79    0.88
   7  -1  -5   21.25    0.74
  -7  -1   5   22.08    0.80
  -7   1  -5   21.29    0.79
   7   1   5   21.93    0.75
  -7   1  -5   21.84    0.72
  -7   1  -5   21.26    0.68
  -8  -1  -5   34.69    1.05
  -8   1   5   31.63    1.04
   8   1  -5   33.49    0.69
   8   1  -5   32.92    1.06
  -8  -1  -5   34.31    0.70
   8  -1  -5   33.96    0.91
  -8  -1   5   33.14    1.02
  -8   1  -5   33.39    1.00
   8   1   5   33.80    0.96
   8  -1  -5   33.83    1.03
  -8   1  -5   33.10    0.87
  -8   1  -5   33.07    0.94
   9   1  -5    1.80    0.24
   9   1  -5    1.93    0.43
  -9  -1  -5    1.70    0.38
  -9   1   5    1.50    0.39
  -9  -1  -5    1.79    0.22
   9  -1  -5    2.27    0.37
  -9  -1   5    1.86    0.39
   9  -1  -5    1.61    0.40
  -9   1  -5    1.91    0.31
   9   1   5    1.77    0.39
  -9   1  -5    1.85    0.35
  -9   1  -5    1.97    0.40
  10   1  -5   17.75    0.94
 -10  -1  -5   16.68    0.83
 -10   1   5   16.02    0.85
 -10  -1  -5   16.97    0.51
  10   1  -5   17.38    0.53
 -10   1  -5   17.39    0.85
 -10   1  -5   17.33    0.79
 -10  -1   5   15.78    0.81
  10  -1  -5   17.47    0.76
 -10   1  -5   17.18    0.68
  10  -1  -5   17.24    0.88
  10   1   5   16.81    0.82
  11  -1   5   23.55    0.86
 -11  -1  -5   23.78    1.00
 -11   1   5   22.55    1.00
  11   1  -5   23.28    1.10
 -11  -1  -5   23.63    0.61
  11   1  -5   24.05    0.65
  11  -1  -5   22.59    0.86
  11   1   5   23.22    1.01
 -11   1  -5   22.07    0.91
 -11   1  -5   23.17    1.00
  11  -1  -5   21.67    1.02
 -11  -1   5   23.47    0.99
 -12  -1  -5   58.04    1.05
  12  -1   5   58.34    1.39
  12   1  -5   59.66    1.72
 -12  -1  -5   60.12    1.62
 -12   1   5   58.40    1.64
  12   1  -5   57.49    1.07
  12   1   5   57.44    1.56
 -12  -1   5   57.91    1.61
  12  -1  -5   57.25    1.35
  12  -1  -5   56.85    1.61
 -12   1  -5   57.44    1.58
 -12   1  -5   56.62    1.52
  13   1  -5  105.06    2.41
 -13  -1  -5  106.77    2.31
  13  -1   5  105.55    1.99
 -13   1   5  104.22    2.34
  13   1  -5  102.03    1.60
  13   1   5  104.52    2.26
  13  -1  -5  106.02    2.35
  13  -1  -5  103.12    1.94
 -13  -1   5  103.77    2.32
 -13   1  -5  104.27    2.22
 -13   1  -5  105.98    2.29
  13   1   5  104.72    1.66
 -14   1   5   42.81    1.53
  14  -1   5   40.94    1.24
  14   1  -5   44.28    1.65
 -14  -1  -5   45.76    1.53
 -14  -1   5   41.22    1.49
 -14   1  -5   44.19    1.47
  14  -1  -5   41.78    1.55
  14   1   5   42.05    1.51
 -14   1  -5   41.16    1.50
  14   1   5   41.76    1.00
  14  -1  -5   42.65    1.24
  15   1  -5   20.61    1.31
  15  -1   5   21.66    0.98
  15  -1   5   19.44    1.17
 -15   1   5   21.06    1.17
 -15  -1  -5   20.27    1.13
  15  -1  -5   20.77    0.96
  15   1   5   19.10    1.20
  15  -1  -5   20.27    1.26
 -15   1  -5   21.05    1.13
 -15  -1   5   20.91    1.16
 -16  -1  -5   95.20    2.40
  16   1  -5   93.41    2.52
  16  -1   5   93.82    2.35
  16  -1   5   92.14    1.98
 -16   1   5   96.53    2.45
 -16  -1   5   91.44    2.37
  16   1   5   92.93    2.37
 -16   1  -5   92.48    2.31
  16  -1  -5   95.75    1.96
  16  -1  -5   94.14    2.46
 -17   1   5   39.60    1.65
  17  -1   5   37.54    1.31
  17  -1   5   37.16    1.62
  17   1  -5   35.81    1.71
 -17  -1  -5   37.03    1.56
  17  -1  -5   37.90    1.28
 -17   1  -5   37.10    1.52
  17  -1  -5   36.58    1.66
  17   1   5   37.95    1.65
 -17  -1   5   36.40    1.56
 -18  -1  -5    1.66    0.60
  18   1  -5    0.71    0.69
 -18   1   5    1.09    0.55
  18  -1   5    0.26    0.60
 -18  -1   5    1.10    0.55
 -18   1  -5    1.37    0.54
  18  -1  -5    1.89    0.72
  18   1   5    1.68    0.73
  19  -1   5    8.62    1.13
  19   1  -5    9.17    1.12
 -19   1   5    8.87    1.01
 -19  -1  -5    8.64    1.00
  19   1   5   10.73    1.26
  19  -1  -5    7.02    1.00
 -19   1  -5    9.11    1.01
 -19  -1   5    8.92    1.01
  20  -1   5    0.30    0.67
 -20   1   5    0.64    0.57
 -20  -1  -5    0.94    0.55
  20   1  -5    0.73    0.71
  20   1   5   -0.40    0.64
  20  -1  -5    0.60    0.65
 -20   1  -5    0.20    0.51
 -20  -1   5   -0.19    0.48
 -21  -1  -5    1.77    0.67
  21  -1   5    3.37    0.86
  21   1  -5    2.63    0.87
 -21   1   5    2.85    0.76
 -21   1  -5    2.02    0.66
  21   1   5    2.98    0.84
 -21  -1   5    2.24    0.70
  21  -1  -5    3.23    0.85
 -22   1   5    7.58    1.07
  22   1  -5    7.17    1.18
  22  -1   5    8.57    1.13
 -22  -1  -5    8.94    1.19
  22  -1  -5    6.87    1.12
 -22  -1   5    9.33    1.14
 -22   1  -5    6.00    0.91
  22   1   5    6.85    1.10
 -23  -1  -5    5.10    0.94
  23   1  -5    4.38    1.02
  23  -1   5    7.18    1.07
 -23   1   5    5.55    0.96
  23   1   5    6.95    1.13
  23  -1  -5    5.71    1.07
 -23   1  -5    6.02    0.94
 -23  -1   5    7.40    1.08
  24   1  -5    2.37    0.98
 -24   1   5    3.04    0.80
 -24  -1  -5    2.91    0.82
  24  -1   5    4.06    0.99
  24  -1  -5    3.34    1.01
  24   1   5    2.66    0.92
 -24  -1   5    3.51    0.86
 -24   1  -5    2.81    0.79
 -25  -1  -5    1.49    0.78
  25  -1   5    0.91    0.85
 -25   1   5    0.98    0.76
  25   1  -5    3.15    1.07
  25  -1  -5    1.57    0.96
  25   1   5   -1.18    0.71
 -25   1  -5    1.35    0.75
 -25  -1   5    3.58    0.88
  26  -1   5    7.63    1.26
 -26  -1  -5    5.49    1.06
 -26   1   5    6.55    1.11
  26   1  -5    8.22    1.36
 -26  -1   5    8.10    1.21
  26   1   5    8.32    1.29
  26  -1  -5    5.99    1.23
 -26   1  -5    5.92    1.06
   0   2   5   -0.06    0.17
   0  -2  -5   -0.12    0.25
   0   2   5   -0.11    0.35
   0   2  -5   -0.23    0.18
   0   2  -5    0.06    0.24
   1   2  -5   82.15    1.28
   1   2  -5   80.80    1.43
  -1   2   5   82.09    1.24
  -1   2   5   80.67    1.57
  -1  -2  -5   79.39    1.33
  -1  -2   5   80.54    1.03
   1  -2  -5   81.08    1.39
  -1   2  -5   79.01    1.39
   1   2   5   81.35    1.55
  -1   2  -5   82.71    1.34
   1   2   5   82.53    1.20
  -2   2   5   64.24    1.38
   2   2  -5   63.34    1.04
   2   2  -5   62.39    1.25
  -2   2   5   64.44    1.11
  -2  -2  -5   64.70    1.13
   2  -2  -5   61.68    1.22
   2   2   5   62.26    1.35
  -2  -2   5   62.53    0.94
   2   2   5   62.86    1.02
  -2   2  -5   62.56    1.20
  -2   2  -5   61.92    1.16
   3   2  -5   17.31    0.73
  -3  -2  -5   17.48    0.58
   3   2  -5   16.58    0.49
  -3   2   5   16.65    0.81
  -3   2   5   16.72    0.60
  -3   2  -5   17.36    0.65
  -3   2  -5   16.51    0.40
   3   2   5   16.58    0.78
  -3   2  -5   16.22    0.60
  -3  -2   5   16.04    0.50
   3  -2  -5   17.70    0.69
   3   2   5   16.90    0.55
  -4   2   5    8.57    0.64
   4   2  -5    8.47    0.61
  -4   2   5    9.13    0.51
   4   2  -5    8.34    0.35
  -4  -2  -5    7.91    0.44
  -4  -2   5    7.80    0.42
   4  -2  -5    8.71    0.61
  -4   2  -5    8.68    0.50
  -4   2  -5    8.00    0.53
   4   2   5    9.14    0.50
   4   2   5    8.71    0.66
  -4   2  -5    8.92    0.36
   5   2  -5   48.99    1.21
  -5   2   5   50.26    1.13
  -5  -2  -5   49.86    0.91
  -5   2   5   48.37    1.24
   5   2  -5   49.89    0.81
  -5   2  -5   49.40    1.13
  -5   2  -5   48.44    0.92
   5   2   5   49.96    1.03
  -5   2  -5   49.09    1.09
  -5  -2   5   51.06    1.05
   5  -2  -5   47.98    1.15
   6   2  -5   43.38    1.19
  -6   2   5   42.84    1.21
  -6  -2  -5   45.14    0.82
  -6   2   5   41.80    1.09
   6   2  -5   44.20    0.73
  -6  -2   5   42.44    1.02
   6   2   5   42.69    1.22
  -6   2  -5   45.05    1.06
  -6   2  -5   44.74    0.94
  -6   2  -5   43.87    1.11
   6   2   5   42.19    1.01
   6  -2  -5   46.52    1.13
  -7  -2  -5   20.08    0.52
   7   2  -5   19.42    0.88
   7   2  -5   20.31    0.45
  -7   2   5   20.29    0.81
  -7   2   5   19.65    0.86
  -7   2  -5   18.79    0.66
  -7   2  -5   20.76    0.76
  -7   2  -5   20.45    0.81
   7  -2  -5   20.32    0.83
  -7  -2   5   20.15    0.75
   7   2   5   20.81    0.92
   7   2   5   20.99    0.77
   8   2  -5    0.82    0.15
  -8   2   5    0.68    0.37
  -8   2   5    1.08    0.33
  -8  -2  -5    0.75    0.18
   8   2  -5    0.94    0.40
  -8  -2  -5    0.75    0.32
  -8   2  -5    0.63    0.26
   8  -2  -5    0.31    0.35
  -8  -2   5    1.07    0.30
   8   2   5    0.86    0.41
   8   2   5    0.89    0.36
  -8   2  -5    1.03    0.35
  -8   2  -5    0.74    0.30
  -9   2   5   24.00    1.00
  -9   2   5   25.67    0.99
   9   2  -5   24.28    0.48
   9  -2   5   25.33    0.95
   9   2  -5   24.50    1.06
  -9  -2  -5   25.45    0.55
  -9  -2  -5   26.34    1.01
  -9   2  -5   24.53    0.97
  -9   2  -5   24.18    0.85
  -9  -2   5   25.38    0.94
   9  -2  -5   24.85    0.95
   9   2   5   24.61    0.95
 -10   2   5  102.40    2.14
 -10  -2  -5  104.23    2.13
  10   2  -5  101.51    2.18
  10  -2   5  106.14    2.01
 -10   2   5  106.73    2.15
 -10  -2  -5  103.02    1.40
 -10   2  -5  102.96    2.11
  10  -2  -5  103.60    1.98
  10   2   5  106.59    2.02
 -10  -2   5  105.12    2.09
 -10   2  -5  100.66    1.93
 -11   2   5   25.74    1.12
 -11   2   5   26.59    1.12
  11  -2   5   28.38    1.06
  11   2  -5   24.13    1.13
 -11  -2  -5   25.58    0.56
 -11  -2  -5   25.63    1.10
  11  -2  -5   25.97    1.03
 -11   2  -5   25.58    0.98
  11   2   5   28.13    1.12
 -11   2  -5   24.39    1.07
 -11  -2   5   26.88    1.07
  12  -2   5   15.54    0.90
  12   2  -5   15.29    1.08
 -12   2   5   17.93    1.02
 -12   2   5   16.93    0.98
 -12  -2  -5   14.35    0.92
 -12  -2   5   16.69    0.92
  12   2   5   16.66    1.03
 -12   2  -5   13.79    0.79
  12  -2  -5   14.45    0.89
 -12   2  -5   16.51    0.98
 -13   2   5   11.97    0.95
  13   2  -5   12.84    1.09
 -13   2   5   12.59    0.91
  13  -2   5   12.19    0.87
 -13  -2  -5   12.12    0.90
 -13   2  -5   10.58    0.91
  13   2   5   12.70    1.01
  13  -2  -5   12.17    0.88
 -13  -2   5   12.03    0.87
 -13   2  -5   11.23    0.82
 -14  -2  -5    6.85    0.83
  14   2  -5    7.54    1.01
 -14   2   5    6.59    0.83
  14  -2   5    8.09    0.83
  14  -2  -5    6.44    0.81
 -14   2  -5    7.63    0.77
  14   2   5    6.94    0.81
 -14  -2   5    8.87    0.87
  14  -2  -5    8.03    0.93
 -14   2  -5    8.34    0.89
  15  -2   5    2.74    0.57
 -15   2   5    1.85    0.55
 -15  -2  -5    3.25    0.62
  15   2  -5    3.62    0.75
  15   2   5    3.06    0.70
  15  -2  -5    3.85    0.61
 -15   2  -5    3.08    0.65
 -15   2  -5    3.06    0.58
  15  -2  -5    3.53    0.70
 -15  -2   5    3.11    0.60
  16   2  -5   17.08    1.33
  16  -2   5   16.02    1.07
 -16   2   5   17.77    1.19
 -16  -2  -5   15.59    1.11
  16  -2  -5   15.57    1.05
 -16   2  -5   15.54    1.03
 -16   2  -5   13.92    1.14
 -16  -2   5   16.36    1.10
  16  -2  -5   16.46    1.23
  16   2   5   16.22    1.26
 -17   2   5    1.21    0.59
 -17  -2  -5    1.51    0.58
  17  -2   5    1.70    0.56
  17   2  -5    1.61    0.73
  17   2   5    2.01    0.69
 -17   2  -5    1.68    0.66
  17  -2  -5    1.65    0.56
 -17   2  -5    1.76    0.54
  17  -2  -5    0.63    0.60
 -17  -2   5    1.46    0.57
  18  -2   5    1.88    0.71
  18  -2   5    2.69    0.62
  18   2  -5    1.64    0.75
 -18   2   5    1.53    0.59
 -18  -2  -5    1.35    0.58
  18  -2  -5    1.97    0.69
 -18   2  -5    1.31    0.53
  18   2   5    1.29    0.71
  18  -2  -5    2.01    0.60
 -18  -2   5    1.23    0.57
 -19  -2  -5   13.78    1.16
  19  -2   5   13.27    1.24
 -19   2   5   14.44    1.23
  19   2  -5   14.29    1.39
  19  -2   5   15.00    1.08
  19  -2  -5   15.66    1.08
 -19   2  -5   12.78    1.10
  19   2   5   12.25    1.29
  19  -2  -5   13.30    1.28
 -19  -2   5   13.87    1.21
  20  -2   5   11.37    1.24
 -20   2   5   11.18    1.18
 -20  -2  -5   11.35    1.19
  20   2  -5   10.42    1.35
 -20  -2   5   10.09    1.15
  20   2   5   10.21    1.26
  20  -2  -5   10.97    1.28
 -20   2  -5   10.86    1.10
 -21  -2  -5    5.32    0.90
  21   2  -5    6.89    1.11
 -21   2   5    6.25    0.95
  21  -2   5    6.02    0.99
 -21   2  -5    7.24    0.96
  21   2   5    6.65    1.05
  21  -2  -5    4.53    0.94
 -21  -2   5    7.90    1.05
 -22  -2  -5   10.85    1.27
  22  -2   5   10.02    1.33
 -22   2   5   11.59    1.23
  22   2  -5   11.44    1.48
  22  -2  -5   13.97    1.43
 -22  -2   5   11.42    1.21
 -22   2  -5   11.50    1.17
  22   2   5   12.81    1.47
  23   2  -5    3.61    0.95
  23  -2   5    5.27    1.00
 -23   2   5    3.70    0.87
 -23  -2  -5    3.67    0.88
 -23  -2   5    4.51    0.93
 -23   2  -5    4.34    0.84
  23   2   5    4.10    1.02
  23  -2  -5    4.24    0.99
 -24   2   5   -0.40    0.54
  24   2  -5    0.93    0.82
 -24  -2  -5    0.10    0.62
  24  -2   5   -0.99    0.68
  24   2   5    2.31    0.89
 -24   2  -5   -0.71    0.54
  24  -2  -5    0.41    0.79
 -24  -2   5   -0.43    0.59
 -25   2   5    5.28    1.01
 -25  -2  -5    5.12    1.03
  25   2  -5    6.53    1.24
  25  -2   5    5.59    1.09
 -25  -2   5    6.34    1.07
  25   2   5    4.23    1.13
  25  -2  -5    6.60    1.19
 -25   2  -5    5.52    0.99
   0   3   5  101.06    1.57
   0   3  -5   91.92    1.21
   0   3   5   97.24    1.87
   0   3  -5   90.40    1.55
   0  -3  -5   92.05    1.62
   0   3  -5   88.51    1.70
   1   3  -5   11.20    0.67
   1   3  -5   11.12    0.52
  -1   3   5   11.17    0.55
   1   3  -5   11.98    0.41
  -1   3   5   11.19    0.77
  -1  -3  -5   11.71    0.59
  -1   3  -5   12.44    0.66
  -1   3  -5   11.58    0.57
   1  -3  -5   12.83    0.67
   1   3   5   10.59    0.72
   1   3   5   11.41    0.54
   2   3  -5   10.88    0.50
  -2   3   5   10.59    0.76
  -2   3   5   11.61    0.56
   2   3  -5   11.17    0.68
   2   3  -5   10.68    0.43
  -2  -3  -5   10.88    0.56
  -2   3  -5   10.96    0.64
   2   3   5   10.09    0.75
   2  -3  -5   11.43    0.67
   2   3   5   12.27    0.57
  -2   3  -5   11.91    0.59
  -2   3  -5    9.86    0.30
   3   3  -5    1.39    0.36
   3   3  -5    1.61    0.26
  -3  -3  -5    1.81    0.32
  -3   3   5    1.38    0.43
  -3   3   5    1.63    0.32
   3   3   5    1.75    0.31
   3  -3  -5    1.27    0.38
   3   3   5    1.19    0.42
  -3   3  -5    1.09    0.17
  -3   3  -5    0.85    0.30
  -3   3  -5    1.43    0.31
  -3  -3   5    1.35    0.23
  -4   3   5  213.49    3.00
  -4  -3  -5  216.44    2.78
   4   3  -5  213.56    2.68
  -4   3   5  216.33    3.24
   4   3  -5  211.06    3.14
  -4   3  -5  217.14    2.58
   4  -3  -5  213.74    3.11
  -4  -3   5  213.04    2.77
   4   3   5  212.81    2.87
  -4   3  -5  216.03    3.10
  -4   3  -5  208.88    3.01
   4   3   5  215.68    3.26
   5  -3   5    3.38    0.45
  -5   3   5    2.95    0.40
  -5   3   5    3.04    0.50
   5   3  -5    3.68    0.32
   5   3  -5    3.52    0.48
  -5  -3  -5    2.95    0.39
   5   3   5    3.05    0.40
  -5  -3   5    3.23    0.39
  -5   3  -5    2.94    0.39
  -5   3  -5    3.45    0.32
  -5   3  -5    3.66    0.45
   5  -3  -5    3.87    0.50
   5   3   5    3.50    0.53
   6   3  -5   44.81    1.31
  -6  -3  -5   45.66    0.93
   6   3  -5   46.81    0.83
  -6   3   5   48.42    1.35
  -6   3   5   47.77    1.23
   6  -3  -5   45.96    1.26
  -6   3  -5   47.19    0.97
  -6  -3   5   45.72    1.09
   6   3   5   47.67    1.40
   6   3   5   48.16    1.16
  -6   3  -5   46.80    1.26
  -7   3   5    3.93    0.54
  -7  -3  -5    3.40    0.37
   7  -3   5    2.21    0.43
   7   3  -5    3.38    0.28
   7   3  -5    3.77    0.55
  -7   3   5    2.85    0.50
  -7  -3   5    3.06    0.44
  -7   3  -5    3.45    0.39
  -7   3  -5    3.19    0.47
   7  -3  -5    3.31    0.51
   7   3   5    2.68    0.53
   7   3   5    3.54    0.46
   8  -3   5   64.05    1.57
  -8   3   5   63.98    1.64
   8   3  -5   63.88    0.95
   8   3  -5   66.95    1.68
  -8  -3  -5   65.87    1.06
  -8   3   5   66.04    1.60
   8   3   5   67.15    1.75
  -8   3  -5   63.62    1.58
  -8   3  -5   66.22    1.34
  -8  -3   5   63.45    1.45
   8   3   5   64.88    1.49
   8  -3  -5   68.21    1.61
  -9   3   5   25.59    1.06
   9  -3   5   25.96    1.08
   9   3  -5   28.37    1.17
  -9   3   5   25.59    1.10
  -9  -3  -5   26.38    0.59
   9  -3  -5   25.73    1.08
  -9   3  -5   26.63    0.89
   9   3   5   23.64    1.19
  -9   3  -5   26.35    1.08
   9   3   5   25.30    1.01
  -9  -3   5   25.40    0.96
 -10   3   5    5.38    0.69
  10   3  -5    5.66    0.70
 -10   3   5    4.81    0.64
  10  -3   5    5.48    0.71
 -10  -3  -5    6.45    0.30
 -10   3  -5    4.19    0.52
 -10  -3   5    6.22    0.64
  10  -3  -5    5.85    0.76
 -10   3  -5    5.46    0.65
  10   3   5    6.26    0.84
  10   3   5    4.61    0.62
  11  -3   5   24.25    1.13
 -11   3   5   24.94    1.14
  11   3  -5   22.03    1.22
 -11   3   5   23.24    1.11
  11  -3  -5   22.95    1.11
  11   3   5   23.48    1.25
 -11   3  -5   23.97    0.95
  11   3   5   24.08    1.14
 -11  -3   5   23.54    1.04
 -11   3  -5   24.63    1.15
 -12  -3  -5   16.10    1.01
 -12   3   5   17.19    1.02
  12   3  -5   16.25    1.15
  12  -3   5   19.50    1.06
 -12   3   5   16.64    1.04
  12  -3  -5   17.93    1.02
 -12  -3   5   17.90    0.98
 -12   3  -5   16.57    1.05
  12   3   5   17.23    1.10
 -12   3  -5   16.75    0.87
 -13  -3  -5    0.60    0.47
 -13   3   5    0.81    0.48
  13   3  -5    0.15    0.57
  13  -3   5    0.51    0.51
 -13   3   5    0.50    0.49
 -13   3  -5    1.28    0.53
 -13  -3   5    0.81    0.43
 -13   3  -5    0.90    0.41
  13   3   5    0.70    0.56
  13  -3  -5    0.65    0.54
 -14   3   5   15.75    1.06
 -14  -3  -5   17.71    1.14
  14  -3   5   15.81    1.11
  14   3  -5   16.05    1.22
 -14   3   5   17.06    1.15
 -14   3  -5   15.36    0.94
 -14   3  -5   16.69    1.14
  14   3   5   15.44    1.18
  14  -3  -5   17.83    1.13
 -14  -3   5   15.62    1.04
 -15  -3  -5    6.44    0.92
  15  -3   5    8.46    0.98
  15   3  -5    6.97    0.96
 -15   3   5    6.46    0.90
 -15   3   5    6.43    0.84
  15   3   5    6.96    0.88
 -15  -3   5    7.66    0.89
 -15   3  -5    7.71    0.81
  15  -3  -5    8.30    0.99
 -15   3  -5    6.44    0.84
 -16   3   5   11.62    1.13
 -16  -3  -5   12.13    1.07
 -16   3   5   10.75    1.05
  16   3  -5   14.16    1.33
  16  -3   5   14.24    1.12
 -16   3  -5   12.50    0.95
  16  -3  -5   11.43    1.10
 -16  -3   5   12.57    1.02
 -16   3  -5   11.50    1.11
  16   3   5   10.86    1.18
 -17  -3  -5    0.81    0.55
  17   3  -5    1.01    0.70
 -17   3   5    1.12    0.59
  17  -3   5    0.92    0.61
 -17   3   5    0.94    0.54
 -17   3  -5    0.85    0.59
 -17   3  -5    0.72    0.48
 -17  -3   5    0.96    0.54
  17  -3  -5    0.30    0.61
  17  -3  -5    1.24    0.62
  17   3   5    0.24    0.62
  18  -3   5    3.70    0.73
  18   3  -5    2.43    0.80
 -18   3   5    2.91    0.68
 -18  -3  -5    3.96    0.78
 -18   3  -5    2.21    0.59
  18  -3  -5    1.99    0.66
  18   3   5    4.03    0.82
  18  -3  -5    3.41    0.75
 -18   3  -5    2.04    0.72
 -18  -3   5    3.08    0.69
  19  -3   5    0.66    0.58
 -19   3   5   -0.35    0.50
  19   3  -5    0.79    0.75
 -19  -3  -5    0.32    0.57
 -19   3  -5    0.75    0.52
  19  -3  -5    0.96    0.60
  19   3   5   -0.20    0.66
 -19   3  -5   -0.66    0.55
 -19  -3   5    1.11    0.59
  19  -3  -5   -0.69    0.59
  20  -3   5    4.93    0.84
  20   3  -5    2.94    0.92
 -20  -3  -5    5.49    0.90
 -20   3   5    3.69    0.81
 -20  -3   5    3.44    0.81
 -20   3  -5    4.49    0.91
  20  -3  -5    3.51    0.85
  20   3   5    3.72    0.91
 -20   3  -5    3.23    0.70
  20  -3  -5    4.69    0.78
 -21   3   5    0.95    0.61
  21   3  -5    0.80    0.81
 -21  -3  -5    0.78    0.67
  21  -3   5    0.98    0.70
  21  -3   5    0.08    0.91
 -21   3  -5    1.77    0.64
  21  -3  -5    0.85    0.71
  21   3   5    1.48    0.80
 -21  -3   5    0.33    0.64
  22  -3   5    2.42    0.86
 -22   3   5    5.25    0.91
 -22  -3  -5    4.03    0.87
  22   3  -5    3.98    1.03
 -22   3  -5    4.13    0.79
  22   3   5    2.30    0.91
  22  -3  -5    2.53    0.87
 -22  -3   5    3.90    0.84
 -23   3   5    0.28    0.60
 -23  -3  -5   -0.16    0.61
  23  -3   5    0.54    0.74
  23   3  -5   -0.13    0.83
 -23   3  -5    0.81    0.61
 -23  -3   5    0.80    0.66
  23   3   5   -0.02    0.76
  23  -3  -5    0.28    0.72
 -24  -3  -5    4.68    1.00
 -24   3   5    4.79    0.99
  24   3  -5    5.16    1.18
  24  -3   5    5.78    1.09
  24  -3  -5    4.56    1.07
  24   3   5    3.24    0.94
 -24   3  -5    5.18    0.88
 -24  -3   5    5.04    1.02
  25  -3   5    5.35    1.16
 -25   3   5    5.13    1.04
  25   3  -5    2.76    1.08
 -25  -3  -5    4.53    1.04
  25   3   5    4.90    1.18
 -25  -3   5    5.19    1.05
 -25   3  -5    4.37    0.91
  25  -3  -5    3.35    1.04
   0   4  -5   -0.23    0.22
   0  -4  -5   -0.10    0.32
   0  -4   5   -0.07    0.29
   0   4   5    0.29    0.43
   0   4   5   -0.10    0.26
   0   4  -5    0.24    0.33
  -1   4   5  171.35    2.61
  -1  -4  -5  170.14    2.59
   1   4  -5  168.78    2.81
   1   4  -5  176.13    2.28
  -1   4   5  171.50    2.91
   1  -4   5  174.25    2.70
  -1   4  -5  171.73    2.17
   1  -4  -5  174.28    2.71
  -1   4  -5  169.68    2.80
   1   4   5  171.68    2.91
  -1  -4   5  170.05    2.59
   1   4   5  175.08    2.61
  -2   4   5    0.12    0.28
   2   4  -5    0.14    0.24
  -2  -4  -5    0.08    0.32
   2  -4   5   -0.21    0.31
   2   4  -5    0.11    0.34
  -2   4   5    0.18    0.42
   2   4   5    0.23    0.45
  -2   4  -5   -0.35    0.29
   2   4   5   -0.08    0.29
   2  -4  -5   -0.09    0.35
  -2  -4   5    0.21    0.27
  -2   4  -5    0.12    0.18
   3   4  -5   27.00    0.78
  -3  -4  -5   26.58    0.86
  -3   4   5   29.17    0.96
   3  -4   5   28.46    1.01
  -3   4   5   27.71    1.12
   3   4  -5   26.19    1.05
   3   4   5   27.95    0.94
  -3  -4   5   27.06    0.84
  -3   4  -5   26.57    0.62
  -3   4  -5   27.44    1.02
   3   4   5   25.65    1.09
   3  -4  -5   26.45    1.00
   4   4  -5   26.61    0.83
  -4   4   5   27.98    0.98
  -4   4   5   27.41    1.12
   4  -4   5   28.17    1.05
   4   4  -5   27.33    1.09
  -4  -4  -5   27.21    0.84
  -4   4  -5   28.46    0.68
   4   4   5   27.28    0.95
  -4  -4   5   27.84    0.82
   4  -4  -5   29.21    1.09
   4   4   5   29.30    1.15
  -4   4  -5   25.72    1.02
  -5   4   5   31.97    1.20
  -5  -4  -5   32.73    0.89
   5   4  -5   31.43    0.95
   5  -4   5   30.59    1.12
   5   4  -5   31.66    1.18
  -5   4   5   32.52    1.07
  -5   4  -5   32.61    1.14
   5   4   5   33.04    1.04
   5   4   5   31.21    1.21
   5  -4  -5   31.05    1.13
  -5   4  -5   32.76    0.78
  -5  -4   5   32.26    0.84
   6   4  -5   17.12    0.96
  -6  -4  -5   16.12    0.66
   6  -4   5   16.46    0.90
  -6   4   5   17.83    0.93
  -6   4   5   18.25    0.87
  -6   4  -5   16.43    0.60
  -6   4  -5   16.71    0.89
  -6  -4   5   16.43    0.60
   6   4   5   16.55    0.86
   6  -4  -5   16.00    0.94
   6   4   5   16.00    0.98
  -6  -4   5   16.61    0.72
  -7   4   5    6.57    0.75
   7   4  -5    6.39    0.76
  -7   4   5    7.60    0.69
  -7  -4  -5    5.85    0.49
   7  -4   5    5.98    0.71
   7  -4  -5    5.96    0.73
  -7   4  -5    6.20    0.70
  -7  -4   5    6.30    0.58
   7   4   5    6.36    0.72
  -7  -4   5    6.56    0.43
  -7   4  -5    6.33    0.46
   7   4   5    6.15    0.74
   8  -4   5   27.43    1.19
  -8   4   5   28.31    1.14
   8   4  -5   26.87    1.19
  -8  -4  -5   27.59    0.75
  -8   4   5   27.13    1.15
  -8   4  -5   27.43    1.16
  -8  -4   5   28.36    1.00
  -8  -4   5   27.88    0.68
   8   4   5   28.56    1.11
   8   4   5   28.72    1.32
   8  -4  -5   27.58    1.19
  -8   4  -5   28.70    0.88
  -9   4   5   15.23    0.94
   9  -4   5   14.06    0.99
   9   4  -5   13.19    1.03
  -9   4   5   14.96    0.97
   9  -4  -5   14.71    1.01
  -9  -4   5   13.96    0.82
  -9   4  -5   15.40    0.72
   9   4   5   16.17    1.12
   9   4   5   13.68    0.94
  -9   4  -5   14.51    0.95
 -10   4   5    8.71    0.85
  10   4  -5    9.29    1.00
 -10   4   5    8.69    0.85
  10  -4   5    9.19    0.93
  10  -4  -5    7.65    0.87
  10   4   5    9.08    0.90
  10   4   5    8.40    1.06
 -10  -4   5    7.29    0.71
 -10   4  -5    8.35    0.65
 -10   4  -5    7.25    0.80
  11   4  -5    3.44    0.71
 -11   4   5    4.40    0.67
  11  -4   5    6.06    0.78
 -11   4   5    4.65    0.69
 -11  -4   5    6.04    0.72
  11  -4  -5    4.82    0.74
  11   4   5    5.09    0.70
 -11   4  -5    5.01    0.71
  11   4   5    5.08    0.84
 -11   4  -5    5.80    0.61
  12   4  -5    6.15    0.83
  12  -4   5    6.57    0.83
 -12   4   5    7.58    0.90
 -12   4   5    6.18    0.84
 -12   4  -5    7.01    0.90
 -12  -4   5    5.73    0.76
  12   4   5    5.44    0.75
 -12   4  -5    6.08    0.67
  12  -4  -5    5.61    0.80
  12   4   5    5.85    0.89
  13   4  -5    2.20    0.69
 -13   4   5    0.99    0.53
  13  -4   5    0.89    0.60
 -13   4   5    0.24    0.50
 -13   4  -5    0.62    0.53
 -13   4  -5    0.98    0.41
 -13  -4   5    0.70    0.43
  13   4   5    0.67    0.58
  13  -4  -5    1.50    0.60
  13   4   5    0.31    0.66
  14   4  -5    7.38    0.95
  14  -4   5    7.14    0.88
 -14   4   5    6.89    0.92
 -14   4   5    7.54    0.98
  14   4   5    6.45    0.97
 -14  -4   5    6.28    0.86
  14   4   5    5.23    0.80
  14  -4  -5    7.58    0.90
 -14   4  -5    7.72    1.00
 -14   4  -5    7.39    0.77
  15   4  -5   17.90    1.38
  15  -4   5   14.67    1.22
 -15   4   5   16.05    1.17
 -15   4   5   16.77    1.24
 -15   4  -5   16.17    1.24
  15   4   5   15.69    1.47
 -15  -4   5   15.52    1.13
 -15   4  -5   17.94    1.03
  15  -4  -5   17.56    1.26
  15   4   5   17.82    1.29
 -16   4   5    9.75    1.02
  16  -4   5    9.73    1.12
 -16   4   5    8.11    1.00
  16   4  -5    9.84    1.24
 -16  -4   5    8.87    1.01
  16  -4  -5    9.72    1.13
  16   4   5   10.19    1.29
  16   4   5   11.73    1.22
 -16   4  -5    8.73    1.07
 -16   4  -5    8.43    0.85
  17   4  -5    0.55    0.70
  17  -4   5   -1.30    0.56
 -17   4   5    0.62    0.57
 -17   4   5    0.53    0.54
  17   4   5   -0.02    0.72
  17  -4  -5    0.17    0.61
 -17   4  -5    0.10    0.42
  17   4   5    0.11    0.65
 -17   4  -5   -0.13    0.58
 -17  -4   5    0.11    0.52
 -18   4   5    2.68    0.72
 -18   4   5    3.09    0.78
  18   4  -5    2.26    0.84
  18  -4   5    3.07    0.77
 -18   4  -5    3.12    0.64
 -18   4  -5    0.61    0.66
  18   4   5    3.53    0.97
  18  -4  -5    3.46    0.80
 -18  -4   5    2.40    0.71
  18   4   5    2.79    0.83
 -19   4   5    2.42    0.76
  19  -4   5    1.08    0.75
  19   4  -5    2.53    0.87
 -19   4   5    3.06    0.74
  19   4   5    3.02    0.88
 -19  -4   5    2.44    0.71
  19   4   5    5.02    1.06
  19  -4  -5    2.63    0.76
 -19   4  -5    2.74    0.79
 -19   4  -5    2.16    0.61
  20   4  -5    0.31    0.84
 -20   4   5    1.14    0.67
  20  -4   5    2.60    0.75
  20  -4  -5    1.15    0.66
  20   4   5    1.88    0.84
 -20   4  -5    1.86    0.77
 -20   4  -5    1.13    0.57
 -20  -4   5    1.74    0.65
  20  -4  -5    1.97    0.81
  20   4   5    1.57    0.96
  21   4  -5   11.36    1.55
 -21   4   5   11.62    1.28
  21  -4   5   14.74    1.31
 -21  -4   5   11.44    1.31
  21   4   5   11.38    1.39
  21   4   5   12.62    1.54
  21  -4  -5   12.93    1.29
 -21   4  -5   11.59    1.38
 -21   4  -5   12.72    1.16
  21  -4  -5   12.82    1.42
 -22   4   5    3.53    0.87
  22  -4   5    5.41    0.94
  22   4  -5    4.00    1.02
 -22  -4   5    4.16    0.91
  22  -4  -5    4.49    0.96
 -22   4  -5    4.48    1.02
  22  -4  -5    4.68    1.36
  22   4   5    3.01    1.10
  22   4   5    3.73    0.97
  23   4  -5    7.58    1.29
  23  -4   5    9.08    1.28
 -23   4   5   10.25    1.24
  23  -4  -5   11.33    1.49
  23   4   5   12.12    1.64
  23   4   5    8.72    1.27
 -23  -4   5   13.05    1.37
 -23   4  -5    9.51    1.27
  24  -4   5    1.49    0.92
  24   4  -5    2.26    1.02
 -24   4   5    2.49    0.85
  24   4   5    4.57    1.24
  24  -4  -5    1.88    0.92
  24   4   5    2.22    0.95
 -24  -4   5    3.46    0.88
   0  -5  -5   35.03    1.18
   0  -5   5   37.75    1.21
   0   5  -5   35.76    0.91
   0   5  -5   34.94    1.29
   0   5   5   37.10    1.38
   0   5   5   36.44    1.19
  -1  -5  -5    0.74    0.41
   1   5  -5    0.95    0.33
  -1   5   5    0.36    0.35
  -1   5   5    0.07    0.49
   1   5  -5    0.15    0.40
   1  -5   5    0.53    0.38
  -1   5  -5    0.50    0.41
  -1  -5   5    0.38    0.37
   1  -5  -5    0.83    0.45
   1   5   5    0.43    0.37
  -1   5  -5    0.43    0.28
   1   5   5    0.95    0.53
  -2   5   5   22.20    0.98
  -2  -5  -5   23.50    0.96
   2   5  -5   23.43    0.81
   2  -5   5   21.13    1.01
  -2   5   5   21.70    1.13
   2   5  -5   24.14    1.12
   2  -5  -5   22.10    1.04
  -2   5  -5   23.22    1.08
  -2  -5   5   22.85    0.93
  -2   5  -5   22.76    0.69
   2   5   5   23.25    0.99
   2   5   5   24.55    1.22
  -3  -5  -5   25.58    0.97
   3  -5   5   27.12    1.14
   3   5  -5   26.17    0.89
  -3   5   5   27.88    1.08
  -3   5   5   27.32    1.25
   3   5  -5   25.05    1.15
   3   5   5   29.15    1.10
   3  -5  -5   27.67    1.16
   3   5   5   29.59    1.31
  -3   5  -5   26.15    1.15
  -3  -5   5   25.74    0.96
  -3   5  -5   26.76    0.73
   4   5  -5    0.68    0.48
  -4  -5  -5    0.65    0.38
  -4   5   5    2.00    0.56
   4   5  -5    1.21    0.38
   4  -5   5    0.96    0.50
  -4   5   5    1.12    0.42
  -4   5  -5    0.88    0.44
  -4   5  -5    0.73    0.27
   4   5   5    1.96    0.62
  -4  -5   5    1.98    0.41
   4   5   5    1.08    0.45
   4  -5  -5    1.27    0.53
   5   5  -5    3.46    0.63
  -5   5   5    2.45    0.59
  -5   5   5    3.06    0.53
   5   5  -5    2.49    0.46
  -5  -5  -5    2.93    0.47
   5  -5   5    3.07    0.60
  -5   5  -5    3.10    0.41
   5   5   5    2.76    0.53
  -5   5  -5    2.76    0.53
   5   5   5    2.17    0.61
  -5  -5   5    1.88    0.39
   5  -5  -5    2.66    0.61
   6   5  -5   57.14    1.73
  -6   5   5   58.51    1.62
  -6  -5  -5   55.38    1.28
   6   5  -5   56.58    1.44
   6  -5   5   56.16    1.70
  -6   5   5   59.10    1.71
   6  -5  -5   54.79    1.65
  -6   5  -5   56.01    1.19
   6   5   5   59.07    1.58
   6   5   5   55.77    1.79
  -6   5  -5   56.93    1.68
  -6  -5   5   56.57    1.25
  -7  -5  -5    7.37    0.61
   7  -5   5    5.50    0.72
  -7   5   5    6.88    0.84
   7   5  -5    7.36    0.75
  -7   5   5    6.40    0.78
   7   5  -5    5.94    0.77
  -7  -5   5    6.46    0.54
  -7   5  -5    6.93    0.53
   7   5   5    7.64    1.02
   7  -5  -5    7.44    0.88
   7   5   5    6.01    0.68
  -7   5  -5    7.56    0.85
   8  -5   5    4.57    0.72
  -8   5   5    4.64    0.64
   8   5  -5    4.46    0.62
  -8   5   5    4.19    0.68
   8   5  -5    3.91    0.73
   8  -5  -5    4.44    0.72
   8   5   5    4.65    0.68
  -8   5  -5    4.29    0.56
  -8   5  -5    3.26    0.62
   8   5   5    3.84    0.77
  -9   5   5    1.43    0.53
   9  -5   5   -0.02    0.54
   9   5  -5    0.95    0.59
   9   5  -5    0.55    0.47
  -9   5   5    1.24    0.49
  -9   5  -5    1.18    0.48
   9   5   5    0.85    0.54
   9   5   5    0.65    0.64
  -9   5  -5    0.41    0.48
   9  -5  -5    0.94    0.61
  10   5  -5    3.30    0.73
 -10   5   5    3.08    0.63
 -10   5   5    2.76    0.62
  10  -5   5    4.15    0.74
  10   5   5    2.58    0.65
 -10   5  -5    3.60    0.68
 -10  -5   5    2.42    0.51
  10  -5  -5    3.82    0.72
  10   5   5    3.30    0.80
 -11   5   5    2.78    0.64
  11  -5   5    2.87    0.73
 -11   5   5    3.24    0.70
  11   5  -5    3.76    0.79
  11   5   5    3.35    0.70
  11  -5  -5    3.86    0.75
 -11  -5   5    4.10    0.61
  11   5   5    3.97    0.82
 -11   5  -5    3.94    0.72
 -12   5   5   19.79    1.19
  12   5  -5   18.27    1.35
 -12   5   5   17.45    1.21
  12  -5   5   16.74    1.22
  12  -5  -5   18.72    1.25
  12   5   5   19.56    1.27
  12   5   5   18.18    1.44
 -12  -5   5   17.31    1.06
 -12   5  -5   18.37    1.23
  13   5  -5    5.77    0.91
 -13   5   5    5.48    0.82
  13  -5   5    4.52    0.84
 -13   5   5    6.21    0.83
 -13   5  -5    3.90    0.76
  13  -5  -5    6.10    0.91
  13   5   5    6.35    1.03
 -13  -5   5    5.65    0.74
  13   5   5    6.55    0.86
 -14   5   5    3.84    0.73
 -14   5   5    2.96    0.69
  14  -5   5    3.62    0.83
  14   5  -5    2.55    0.81
  14   5   5    3.11    0.89
  14  -5  -5    3.80    0.80
  14   5   5    2.79    0.75
 -14  -5   5    3.90    0.67
 -14   5  -5    2.67    0.70
  15  -5   5   11.43    1.24
  15   5  -5   10.69    1.29
 -15   5   5    9.87    1.03
 -15   5   5    9.93    1.14
  15   5   5    9.68    1.27
  15  -5  -5   10.48    1.21
 -15   5  -5    9.12    1.08
 -15  -5   5    9.81    1.00
  15   5   5    8.42    1.11
 -16   5   5    9.56    1.06
  16  -5   5    8.76    1.05
 -16   5   5    9.70    1.12
  16   5  -5    8.31    1.09
  16  -5  -5    7.00    0.99
  16   5   5    9.20    1.20
 -16  -5   5    8.29    1.04
  16   5   5   10.35    1.35
 -16   5  -5    8.81    1.15
  17   5  -5    0.94    0.83
 -17   5   5    2.02    0.70
 -17   5   5    2.24    0.69
  17  -5   5    2.51    0.85
  17  -5  -5    2.30    0.81
  17   5   5    2.07    0.93
 -17  -5   5    2.79    0.71
  17   5   5    2.08    0.81
 -17   5  -5    2.74    0.78
 -18   5   5    2.72    0.74
 -18   5   5    3.03    0.81
  18  -5   5    3.44    0.86
  18   5  -5    3.14    0.92
  18   5   5    3.33    1.01
  18   5   5    5.06    0.88
 -18   5  -5    2.60    0.80
 -18  -5   5    3.77    0.82
  18  -5  -5    3.49    0.85
 -19   5   5   11.18    1.30
  19  -5   5   10.85    1.35
  19   5  -5    9.48    1.25
 -19   5   5   11.30    1.18
 -19   5  -5    9.16    1.25
 -19  -5   5    9.65    1.20
  19   5   5    8.25    1.31
  19   5   5   11.29    1.34
  19  -5  -5   10.13    1.27
 -20   5   5   -0.29    0.62
  20  -5   5    1.74    0.79
  20   5  -5    2.21    0.96
 -20   5   5   -1.76    0.50
  20   5   5    0.38    0.81
  20  -5  -5    0.17    0.73
 -20  -5   5    0.43    0.67
  20   5   5   -0.47    0.93
 -20   5  -5    0.72    0.71
  21  -5   5    5.10    0.99
  21   5  -5    3.44    1.04
 -21   5   5    4.00    1.00
 -21   5   5    5.05    0.91
  21  -5  -5    4.34    0.90
  21   5   5    3.74    0.98
 -21  -5   5    2.43    0.85
  21   5   5    2.73    1.11
 -21   5  -5    2.99    0.91
 -22   5   5    1.79    0.79
  22  -5   5    2.17    0.90
  22   5  -5    3.09    1.04
 -22   5  -5    2.05    0.88
 -22  -5   5    0.73    0.82
  22  -5  -5    3.76    0.91
  22   5   5    0.16    1.07
  22   5   5    1.95    0.94
  22  -5  -5    3.53    1.00
  23  -5   5    3.68    0.98
  23   5  -5    2.86    1.12
 -23   5   5    2.77    0.86
 -23  -5   5    0.89    0.83
 -23   5  -5    1.07    0.88
  23   5   5    2.23    1.02
  23  -5  -5    2.48    0.89
  23   5   5    1.46    1.15
  23  -5  -5    1.63    0.92
   0   6   5    0.63    0.61
   0  -6  -5    0.05    0.48
   0   6   5    0.09    0.42
   0   6  -5    0.02    0.48
   0  -6   5    0.07    0.45
  -1   6   5   22.81    1.11
  -1  -6  -5   21.11    1.09
  -1   6   5   24.24    1.30
   1  -6   5   24.44    1.15
   1   6  -5   20.69    1.21
   1  -6  -5   20.56    1.13
  -1   6  -5   21.44    1.19
   1   6   5   23.57    1.11
   1   6   5   23.92    1.37
  -1  -6   5   21.68    1.07
   2   6  -5    5.72    0.79
  -2  -6  -5    5.86    0.69
   2  -6   5    5.48    0.73
  -2   6   5    5.61    0.83
  -2   6   5    6.93    0.80
  -2  -6   5    5.63    0.74
   2   6   5    6.17    0.82
   2  -6  -5    5.91    0.74
   2   6   5    6.77    0.88
  -2   6  -5    6.55    0.86
  -3  -6  -5   51.04    1.44
   3   6  -5   47.30    1.69
   3  -6   5   52.53    1.67
  -3   6   5   51.32    1.58
  -3   6   5   51.12    1.71
  -3   6  -5   53.41    1.73
   3   6   5   51.57    1.81
   3   6   5   54.24    1.60
  -3  -6   5   53.49    1.46
   3  -6  -5   49.79    1.61
  -4  -6  -5   10.68    0.85
   4   6  -5   11.88    1.04
  -4   6   5   11.35    1.04
   4  -6   5   12.64    1.04
  -4   6   5   12.06    0.96
   4  -6  -5   11.30    1.04
   4   6   5   12.19    1.18
   4   6   5   12.07    0.98
  -4   6  -5   14.97    1.07
  -4  -6   5   11.36    0.80
   5  -6   5   10.52    1.02
  -5  -6  -5   10.60    0.81
  -5   6   5   12.05    1.03
   5   6  -5   10.97    1.07
  -5   6   5   11.70    0.97
  -5   6  -5    8.86    0.95
   5   6   5   10.84    0.98
   5   6   5   10.58    1.14
   5  -6  -5   11.57    1.07
  -5  -6   5   11.55    0.78
  -6   6   5    8.26    0.94
  -6  -6  -5    9.29    0.75
   6  -6   5    7.77    0.95
   6   6  -5    7.23    0.82
  -6   6   5    9.79    0.92
   6   6  -5    9.55    1.02
  -6   6  -5    9.04    0.96
   6   6   5   10.35    1.14
   6   6   5    9.07    0.95
   6  -6  -5    7.89    0.97
   7   6  -5   18.45    1.26
  -7   6   5   16.11    1.10
   7   6  -5   17.07    1.01
   7  -6   5   16.83    1.16
  -7   6   5   16.91    1.13
   7   6   5   14.98    1.28
   7  -6  -5   17.49    1.18
  -7   6  -5   17.90    1.17
   7   6   5   16.17    1.15
   8  -6   5   70.52    2.09
   8   6  -5   72.21    1.89
   8   6  -5   67.60    2.12
  -8   6   5   71.40    2.02
  -8   6   5   70.91    2.02
   8   6   5   71.80    2.23
  -8   6  -5   68.99    2.07
   8   6   5   71.50    1.96
   8  -6  -5   68.87    2.09
  -9   6   5    8.20    0.94
   9   6  -5    8.98    1.12
   9  -6   5    8.66    1.06
  -9   6   5    8.57    0.99
   9   6  -5    8.32    0.94
  -9   6  -5    9.61    1.02
   9   6   5    9.80    1.21
   9   6   5    7.40    0.90
   9  -6  -5    7.99    0.95
  10   6  -5   15.77    1.13
  10   6  -5   15.38    1.30
  10  -6   5   17.23    1.31
 -10   6   5   15.98    1.17
 -10   6   5   16.48    1.13
  10  -6  -5   16.39    1.23
 -10   6  -5   16.59    1.23
  10   6   5   15.99    1.22
  10   6   5   15.11    1.38
  11   6  -5   36.84    1.73
  11   6  -5   36.14    1.53
 -11   6   5   33.10    1.56
 -11   6   5   35.06    1.51
  11  -6   5   35.61    1.70
 -11   6  -5   35.87    1.64
  11   6   5   35.08    1.58
  11   6   5   35.64    1.74
  11  -6  -5   37.70    1.69
  12   6  -5   10.16    1.27
  12   6  -5   10.61    1.12
  12  -6   5   11.68    1.25
 -12   6   5   10.55    1.08
 -12   6   5   10.33    1.04
  12   6   5    8.75    1.13
  12  -6  -5   11.53    1.21
  12   6   5   12.07    1.28
 -12   6  -5   12.03    1.19
 -13   6   5    6.52    0.86
 -13   6   5   12.53    1.16
  13   6  -5    6.56    0.91
  13   6  -5    5.18    0.93
  13  -6   5    6.06    0.99
  13  -6  -5    6.30    0.94
  13   6   5    5.96    1.05
 -13   6  -5    6.22    0.92
  13   6   5    5.12    0.86
  14   6  -5    2.55    0.88
 -14   6   5    4.27    0.80
  14   6  -5    3.07    0.82
  14  -6   5    3.67    0.86
 -14   6   5    4.08    0.74
  14   6   5    4.11    0.78
  14  -6  -5    3.07    0.82
 -14   6  -5    3.75    0.82
  14   6   5    2.42    0.90
  15   6  -5    5.16    0.92
 -15   6   5    4.51    0.88
  15  -6   5    4.83    0.95
 -15   6   5    4.74    0.82
  15   6  -5    7.52    1.07
  15  -6  -5    4.86    0.97
 -15   6  -5    4.57    0.88
  15   6   5    4.16    1.03
  15   6   5    6.01    0.89
  16  -6   5    2.53    0.83
  16   6  -5    1.64    0.76
  16   6  -5    1.39    0.83
 -16   6   5    1.01    0.60
 -16   6   5    1.02    0.68
 -16   6  -5    1.64    0.69
  16   6   5    1.91    0.76
  16  -6  -5    2.57    0.83
  16   6   5    2.07    0.92
  17   6  -5    0.89    0.84
  17  -6   5    0.96    0.82
 -17   6   5    0.34    0.55
 -17   6   5    0.78    0.63
  17  -6  -5    1.20    0.80
 -17   6  -5    0.99    0.69
 -17  -6   5    0.93    0.56
  17   6   5    0.67    0.92
  17   6   5    0.70    0.74
 -18   6   5    2.29    0.69
 -18   6   5    2.90    0.82
  18   6  -5    0.45    0.83
  18  -6   5    1.46    0.86
  18   6   5    2.31    1.01
 -18  -6   5    1.31    0.63
  18   6   5    2.14    0.84
 -18   6  -5    1.95    0.79
  18  -6  -5    2.64    0.89
  19  -6   5   19.98    1.58
  19   6  -5   21.13    1.84
 -19   6   5   24.89    1.67
 -19   6   5   20.29    1.43
  19  -6  -5   23.52    1.65
  19   6   5   19.34    1.88
 -19  -6   5   21.15    1.44
  19   6   5   15.86    1.57
 -19   6  -5   17.01    1.52
  20  -6   5    1.43    0.79
 -20   6   5    3.01    0.81
 -20   6   5    1.62    0.67
  20   6  -5    1.01    0.93
  20  -6  -5    1.26    0.86
  20   6   5    1.39    1.08
 -20   6  -5    1.27    0.78
  20   6   5    0.31    0.83
 -20  -6   5    0.46    0.59
 -21   6   5    0.72    0.75
  21  -6   5    3.85    1.04
 -21   6   5    2.43    0.84
  21   6  -5    1.65    1.02
 -21   6  -5    1.76    0.88
  21   6   5    1.25    1.13
  21   6   5    0.99    0.96
 -21  -6   5    1.25    0.70
  21  -6  -5    1.51    0.88
   0  -7   5    3.95    0.72
   0  -7  -5    2.99    0.69
   0   7  -5    4.48    0.76
   0   7   5    3.42    0.79
   0   7   5    4.74    0.72
   1  -7   5   11.94    1.05
  -1   7   5   11.95    1.05
  -1   7   5   11.20    1.19
   1   7  -5    9.99    1.09
  -1  -7  -5   11.12    0.98
  -1  -7   5   12.13    1.00
   1   7   5   10.29    1.02
  -1   7  -5    8.43    1.03
   1   7   5   12.75    1.26
   1  -7  -5   10.17    1.04
  -2   7   5    0.32    0.64
   2  -7   5    1.11    0.62
   2   7  -5    0.97    0.60
  -2   7   5    1.01    0.55
  -2  -7  -5    0.25    0.51
   2   7   5    0.34    0.52
  -2  -7   5   -0.26    0.47
   2   7   5    0.56    0.70
   2  -7  -5    0.29    0.61
  -2   7  -5   -0.66    0.52
  -3  -7  -5   66.21    1.78
   3  -7   5   62.39    1.97
  -3   7   5   63.03    2.01
   3   7  -5   64.86    2.08
  -3   7   5   65.56    1.94
  -3  -7   5   63.89    1.75
   3  -7  -5   63.31    1.97
  -3   7  -5   63.36    2.05
   3   7   5   61.94    2.08
   3   7   5   63.66    1.91
  -4   7   5   22.18    1.28
  -4   7   5   21.41    1.31
   4  -7   5   20.48    1.33
  -4  -7  -5   23.86    1.13
   4   7  -5   24.60    1.43
   4   7   5   22.98    1.47
   4   7   5   23.40    1.28
  -4   7  -5   22.74    1.35
  -4  -7   5   24.99    1.16
   4  -7  -5   22.53    1.36
  -5   7   5   16.61    1.20
   5   7  -5   17.43    1.30
  -5   7   5   18.75    1.21
   5  -7   5   18.67    1.26
   5   7   5   18.37    1.39
  -5   7  -5   17.32    1.23
   5   7   5   19.54    1.19
   5  -7  -5   16.33    1.27
   6   7  -5   17.55    1.28
  -6   7   5   16.61    1.19
   6  -7   5   15.83    1.27
  -6   7   5   16.37    1.16
   6   7   5   16.25    1.37
   6  -7  -5   16.78    1.23
  -6   7  -5   16.40    1.22
   6   7   5   16.72    1.19
  -7   7   5   19.19    1.25
   7   7  -5   19.59    1.39
  -7   7   5   18.73    1.25
   7  -7   5   17.75    1.29
  -7   7  -5   17.51    1.27
   7   7   5   19.45    1.46
   7   7   5   15.91    1.21
   7  -7  -5   16.76    1.31
  -8   7   5   13.52    1.16
  -8   7   5   14.72    1.16
   8  -7   5   13.00    1.26
   8   7  -5   12.76    1.23
  -8   7  -5   12.71    1.16
   8   7   5   13.86    1.17
   8   7   5   13.64    1.33
   8  -7  -5   13.15    1.26
  -9   7   5    0.16    0.54
   9   7  -5    0.13    0.66
  -9   7   5    0.38    0.55
   9  -7   5   -0.41    0.63
   9  -7  -5    0.83    0.71
  -9   7  -5    0.54    0.56
   9   7   5    0.17    0.72
   9   7   5    0.00    0.62
  10  -7   5    4.41    0.88
 -10   7   5    3.14    0.70
 -10   7   5    3.36    0.75
  10   7  -5    2.42    0.77
 -10   7  -5    4.31    0.80
  10   7   5    3.71    0.75
  10  -7  -5    3.98    0.84
  10   7   5    3.85    0.90
 -11   7   5    1.42    0.59
 -11   7   5    2.10    0.70
  11  -7   5    2.15    0.80
  11   7  -5    2.02    0.79
  11   7   5    2.72    0.71
  11  -7  -5    2.15    0.79
 -11   7  -5    2.28    0.71
  11   7   5    1.84    0.85
 -12   7   5    0.72    0.56
  12  -7   5    1.95    0.81
  12   7  -5    1.16    0.76
 -12   7   5    0.17    0.55
 -12   7  -5    0.01    0.59
  12  -7  -5    0.32    0.69
  12   7   5    1.76    0.86
  12   7   5    2.88    0.72
 -13   7   5   14.23    1.32
  13   7  -5   15.86    1.50
  13  -7   5   16.37    1.50
  13   7   5   16.11    1.59
 -13   7  -5   16.65    1.38
  13   7   5   15.20    1.35
  13  -7  -5   16.19    1.44
  14   7  -5    0.22    0.74
 -14   7   5    2.56    0.69
  14  -7   5   -0.37    0.72
  14   7   5    0.85    0.73
  14   7   5    1.24    0.90
 -14   7  -5    1.05    0.72
  14  -7  -5    0.64    0.77
  15  -7   5    3.27    0.91
 -15   7   5    2.42    0.74
  15   7  -5   -0.11    0.78
  15   7   5    1.98    0.81
  15  -7  -5    2.02    0.84
 -15   7  -5    2.28    0.79
  15   7   5    3.22    0.98
  16  -7   5    2.15    0.90
 -16   7   5    0.92    0.67
  16   7  -5   -0.94    0.78
  16  -7  -5   -0.75    0.71
  16   7   5    0.98    0.75
 -16   7  -5    0.63    0.71
  16   7   5    0.17    0.93
  17  -7   5    1.01    0.90
  17   7  -5    0.97    0.92
 -17   7   5    2.84    0.83
  17   7   5    3.44    1.10
  17  -7  -5    2.54    0.91
  17   7   5    1.64    0.84
 -17   7  -5    1.48    0.78
  18   7  -5    5.49    1.16
  18  -7   5    6.43    1.10
 -18   7   5    3.34    0.89
  18   7   5    5.94    1.31
  18  -7  -5    7.51    1.21
 -18   7  -5    5.98    1.12
  18   7   5    5.72    1.08
  19  -7   5    2.02    0.95
  19   7  -5    2.30    1.06
 -19   7   5    1.92    0.83
  19   7   5    1.74    1.09
 -19   7  -5    2.56    0.90
  19  -7  -5    1.85    0.95
   0  -8  -5    0.59    0.61
   0   8   5   -0.07    0.50
   0   8  -5   -0.74    0.50
   0  -8   5    0.60    0.57
  -1   8   5   15.85    1.16
   1   8  -5   15.41    1.27
  -1  -8  -5   15.55    1.12
   1  -8   5   14.19    1.17
   1   8   5   14.81    2.08
   1  -8  -5   14.65    1.23
   1   8   5   12.10    1.13
  -1   8  -5   14.82    1.25
  -1  -8   5   14.31    1.11
  -2  -8  -5    2.73    0.69
   2  -8   5    2.60    0.73
  -2   8   5    2.39    0.67
   2   8  -5    1.86    0.72
   2  -8  -5    0.91    0.69
   2   8   5    3.12    0.88
  -2   8  -5    2.48    0.72
  -2  -8   5    2.55    0.64
   2   8   5    1.66    0.65
  -3   8   5    0.99    0.55
   3  -8   5    1.02    0.66
  -3  -8  -5    0.33    0.58
   3   8  -5    0.84    0.64
   3   8   5    0.59    0.73
  -3   8  -5    1.35    0.66
   3   8   5    1.25    0.58
   3  -8  -5    0.63    0.67
   4  -8   5   -0.38    0.62
  -4   8   5   -0.75    0.46
   4   8  -5   -0.68    0.59
   4   8   5    0.07    0.70
   4  -8  -5    0.47    0.67
   4   8   5    1.30    0.62
  -4   8  -5   -0.24    0.54
   5  -8   5    9.78    1.14
   5   8  -5   12.66    1.31
  -5   8   5   10.30    1.09
   5   8   5   10.60    1.33
   5   8   5   10.07    1.14
   5  -8  -5    9.69    1.21
  -5   8  -5   11.14    1.16
   6  -8   5    6.85    0.99
  -6   8   5    5.83    0.84
   6   8  -5    5.62    0.95
  -6   8  -5    6.32    0.92
   6   8   5    6.79    1.06
   6   8   5    5.52    0.88
   6  -8  -5    7.88    1.07
  -7   8   5   43.91    1.82
   7  -8   5   48.66    2.03
   7   8  -5   48.86    2.08
   7   8   5   48.59    2.12
   7   8   5   47.23    1.85
   7  -8  -5   48.16    2.00
  -7   8  -5   48.28    1.98
   8   8  -5    9.87    1.25
  -8   8   5    5.67    0.88
   8  -8   5    5.39    1.01
   8  -8  -5    5.95    0.99
  -8   8  -5    6.20    0.94
   8   8   5    5.38    0.86
   8   8   5    6.79    1.10
   9   8  -5    1.86    0.95
  -9   8   5    1.74    0.72
   9  -8   5    3.84    0.93
   9   8   5    4.43    1.00
   9  -8  -5    4.48    0.94
  -9   8  -5    4.92    0.93
   9   8   5    3.95    0.80
 -10   8   5    0.47    0.62
  10  -8   5    0.78    0.78
  10   8   5   -1.12    0.59
  10  -8  -5    0.06    0.74
 -10   8  -5    0.66    0.68
  10   8   5    0.13    0.84
  11  -8   5   18.45    1.51
 -11   8   5   19.34    1.48
  11   8  -5   19.07    1.61
  11  -8  -5   15.53    1.44
  11   8   5   17.48    1.63
 -11   8  -5   18.73    1.49
  12  -8   5    1.10    0.76
  12   8  -5    0.03    0.79
 -12   8   5    1.35    0.70
  12   8   5    1.55    0.86
  12  -8  -5    0.22    0.76
  12   8   5    0.48    0.87
 -12   8  -5    0.05    0.62
 -13   8   5    3.43    0.84
  13  -8   5    3.43    0.96
  13   8  -5    2.47    0.89
  13   8   5    1.56    0.86
  13  -8  -5    1.37    0.88
 -13   8  -5    1.99    0.81
  13   8   5    2.18    0.98
 -14   8   5   -0.28    0.67
  14  -8   5    1.65    0.90
  14   8  -5   -2.06    0.74
  14   8   5    1.13    0.96
 -14   8  -5    1.66    0.78
  14   8   5    0.50    0.74
  14  -8  -5    0.32    0.82
 -15   8   5   24.83    1.71
  15  -8   5   31.09    1.89
 -15   8  -5   29.24    1.86
  15  -8  -5   28.80    1.85
  15   8   5   19.64    1.96
  15   8   5   26.74    2.00
  16  -8   5    0.58    0.85
  16   8  -5    1.10    0.95
 -16   8   5    1.46    0.79
  16   8   5    1.77    1.07
 -16   8  -5    1.11    0.80
  16  -8  -5    2.10    0.89
  17  -8   5    1.26    0.94
  17   8  -5    3.99    1.04
 -17   8   5    1.55    0.81
 -17   8  -5    1.49    0.85
  17  -8  -5    0.67    0.88
  17   8   5    2.98    1.17
   0  -9   5   16.89    1.31
   0   9   5   16.75    1.30
   0   9  -5   13.13    1.34
   0  -9  -5   17.17    1.33
  -1   9   5   10.41    1.18
  -1  -9  -5   10.26    1.16
   1  -9   5    9.62    1.20
   1   9  -5    8.20    1.07
   1  -9  -5    8.23    1.05
   1   9   5    8.35    1.00
  -1   9  -5    8.83    1.20
  -1  -9   5   10.49    1.33
   2  -9   5    2.40    0.78
  -2   9   5    1.52    0.69
   2   9  -5    2.43    0.77
  -2   9  -5    1.05    0.67
   2  -9  -5    0.97    0.73
   2   9   5    0.87    0.65
   3  -9   5    1.53    0.77
   3   9  -5    3.01    0.82
  -3   9   5    2.58    0.71
   3  -9  -5    2.12    0.80
   3   9   5    1.35    0.64
  -3   9  -5    2.69    0.77
   4  -9   5    2.32    0.82
  -4   9   5    3.09    0.78
   4   9  -5    3.73    0.90
  -4   9  -5    2.72    0.79
   4   9   5    3.35    0.76
   4  -9  -5    3.30    0.87
   5   9  -5    5.16    0.96
  -5   9   5    4.74    0.83
   5  -9   5    5.27    0.99
  -5   9  -5    4.67    0.94
   5   9   5    4.61    0.84
   5  -9  -5    5.75    1.02
  -6   9   5    0.01    0.62
   6  -9   5    1.06    0.82
   6   9  -5    0.33    0.70
   6   9   5    0.01    0.68
   6  -9  -5   -0.09    0.74
  -6   9  -5    1.16    0.71
  -7   9   5    5.79    0.90
   7  -9   5    5.68    1.00
   7   9  -5    3.73    0.97
  -7   9  -5    4.98    0.94
   7  -9  -5    5.00    1.01
   7   9   5    4.29    0.89
  -8   9   5    2.49    0.77
   8   9  -5    2.50    0.85
   8  -9   5    3.92    0.97
  -8   9  -5    2.72    0.82
   8   9   5    1.26    0.77
   8  -9  -5    3.70    0.97
   9   9  -5    4.39    1.03
  -9   9   5    6.09    0.99
   9  -9   5    7.76    1.20
   9  -9  -5    5.67    1.05
  -9   9  -5    6.55    1.04
   9   9   5    6.06    1.03
 -10   9   5    2.21    0.77
  10  -9   5    4.52    1.06
  10   9  -5    4.33    0.98
 -10   9  -5    2.66    0.84
  10   9   5    2.47    0.83
  10  -9  -5    2.58    0.95
  11   9  -5    5.63    1.07
  11  -9   5    7.43    1.17
 -11   9   5    7.13    1.08
  11   9   5    5.85    1.05
 -11   9  -5    5.01    1.04
  11  -9  -5    5.74    1.10
  12   9  -5   -2.61    0.90
 -12   9   5    1.24    0.76
  12  -9   5    2.50    0.98
  12  -9  -5    1.23    0.94
 -12   9  -5    0.35    0.74
  13   9  -5    6.80    1.23
  13  -9   5    6.77    1.22
 -13   9   5    7.46    1.10
  13  -9  -5    5.95    1.19
 -13   9  -5    7.21    1.18
   0  10   5    0.40    0.59
   0  10  -5    0.37    0.73
   1 -10   5    2.90    0.93
   1  10  -5    0.55    0.75
  -1  10   5    0.88    0.61
   1 -10  -5    0.78    0.77
  -1  10  -5    1.55    0.78
   1  10   5    1.67    0.75
  -2  10   5    1.54    0.70
   2  10  -5   -0.79    0.69
   2 -10   5    1.73    0.82
   2 -10  -5    1.12    0.80
   2  10   5    1.95    0.79
  -2  10  -5   -1.07    0.62
   3  10  -5   11.32    1.40
   3 -10   5   11.71    1.38
  -3  10   5    8.63    1.12
   3 -10  -5   10.31    1.34
  -3  10  -5   10.15    1.25
   3  10   5    7.15    1.05
   4 -10   5    0.87    0.76
  -4  10   5   -0.69    0.65
   4  10  -5   -1.89    0.58
   4  10   5    1.50    0.73
   4 -10  -5   -0.76    0.71
  -4  10  -5   -0.97    0.65
  -5  10   5    3.95    0.88
   5 -10   5    3.00    0.93
   5  10  -5    3.95    0.99
   5 -10  -5    2.97    0.94
   5  10   5    2.60    0.86
  -5  10  -5    2.33    0.89
   6 -10   5    1.84    0.87
   6  10  -5    0.57    0.79
  -6  10   5    0.38    0.69
   6  10   5    1.22    0.81
   6 -10  -5    1.95    0.91
  -6  10  -5    0.35    0.73
   7  10  -5   11.17    1.50
  -7  10   5    8.78    1.18
   7 -10   5   11.82    1.51
   7 -10  -5    9.33    1.27
  -7  10  -5    7.95    1.18
   7  10   5   10.19    1.40
   8 -10   5   10.66    1.37
  -8  10   5    7.88    1.15
   8  10  -5    8.84    1.29
  -8  10  -5    7.38    1.16
   8 -10  -5    8.20    1.28
   0   0  -6  158.61    1.83
   0   0  -6  159.04    2.06
   0   0   6  163.20    2.11
   1   0  -6    0.04    0.16
   1   0  -6   -0.20    0.13
  -1   0  -6    0.06    0.16
   1   0   6   -0.14    0.20
  -1   0   6   -0.03    0.21
  -1   0  -6    0.06    0.10
  -2   0  -6  265.67    3.21
  -2   0  -6  275.27    2.98
   2   0  -6  272.28    3.24
  -2   0   6  272.34    3.34
   2   0  -6  276.19    3.17
   2   0   6  273.08    3.28
  -3   0  -6   -0.05    0.17
   3   0  -6    0.19    0.21
  -3   0   6   -0.03    0.24
   3   0  -6    0.03    0.19
   3   0   6   -0.01    0.24
  -3   0  -6   -0.03    0.15
   4   0  -6  273.80    3.28
  -4   0  -6  272.39    3.17
  -4   0  -6  272.29    3.26
  -4   0   6  272.61    3.47
   4   0   6  272.02    3.40
   4   0  -6  275.11    3.38
   5   0  -6    0.00    0.26
  -5   0  -6   -0.07    0.21
  -5   0  -6   -0.01    0.19
   5   0  -6   -0.11    0.21
  -5   0   6   -0.11    0.24
  -5   0  -6   -0.24    0.21
  -6   0   6   76.14    1.51
  -6   0  -6   77.01    1.33
   6   0  -6   78.02    1.49
  -6   0  -6   78.68    1.43
  -6   0  -6   77.24    1.27
   6   0  -6   75.75    1.28
  -7   0  -6    0.13    0.24
  -7   0   6    0.00    0.26
   7   0  -6   -0.07    0.27
  -7   0  -6    0.17    0.25
   7   0  -6   -0.29    0.22
  -7   0  -6    0.05    0.18
  -8   0  -6   58.33    1.09
  -8   0  -6   55.00    1.24
   8   0  -6   57.03    1.12
  -8   0  -6   57.22    1.31
  -8   0   6   58.75    1.40
   8   0  -6   58.32    1.39
  -9   0  -6    0.23    0.26
  -9   0  -6   -0.20    0.17
   9   0  -6   -0.11    0.24
   9   0  -6   -0.08    0.31
  -9   0   6   -0.03    0.27
   9   0   6   -0.04    0.29
  10   0   6  385.18    4.94
 -10   0   6  388.50    5.23
  10   0  -6  385.61    4.64
 -10   0  -6  385.10    4.62
  10   0  -6  387.49    5.21
 -10   0  -6  387.03    5.11
 -11   0  -6   -0.07    0.20
  11   0   6    0.05    0.34
 -11   0   6    0.46    0.34
  11   0  -6   -0.14    0.37
  11   0  -6   -0.11    0.26
 -11   0  -6   -0.17    0.28
  12   0  -6   44.87    1.48
  12   0  -6   41.39    1.05
  12   0   6   42.40    1.31
 -12   0  -6   40.94    1.32
 -12   0  -6   42.56    1.01
 -12   0   6   40.92    1.37
  13   0  -6   -0.15    0.45
 -13   0  -6   -0.06    0.33
 -13   0   6   -0.05    0.35
  13   0   6    0.25    0.43
  13   0   6    0.25    0.32
  13   0  -6   -0.14    0.30
  14   0   6   61.42    1.74
  14   0  -6   59.95    1.87
 -14   0   6   63.26    1.85
  14   0   6   63.66    1.41
  14   0  -6   65.24    1.40
 -14   0  -6   61.46    1.77
  15   0   6   -0.18    0.35
  15   0   6   -0.06    0.54
  15   0  -6    0.20    0.53
  15   0  -6   -0.05    0.35
 -15   0  -6    0.26    0.40
 -15   0   6   -0.02    0.39
 -16   0  -6   57.23    1.82
  16   0  -6   54.68    1.90
  16   0   6   51.44    1.37
  16   0   6   52.62    1.79
 -16   0   6   54.75    1.82
 -17   0   6   -0.02    0.44
 -17   0  -6   -0.31    0.42
  17   0   6    0.77    0.62
  17   0  -6    0.59    0.65
 -18   0   6   50.37    1.89
 -18   0  -6   52.29    1.88
  18   0   6   52.06    1.90
  18   0  -6   49.25    1.99
 -19   0  -6   -0.08    0.44
 -19   0   6    0.19    0.52
  19   0   6    0.59    0.63
  19   0  -6   -0.89    0.60
 -20   0   6   27.58    1.53
  20   0  -6   28.70    1.72
 -20   0  -6   32.63    1.63
  20   0   6   29.35    1.68
 -21   0  -6    0.18    0.53
  21   0  -6   -0.36    0.66
  21   0   6    0.55    0.71
 -21   0   6   -0.31    0.45
 -22   0  -6    9.41    1.18
 -22   0   6    8.33    1.12
  22   0   6   10.62    1.38
  22   0  -6    8.36    1.21
 -23   0  -6   -0.52    0.52
  23   0  -6    1.39    0.85
 -23   0   6   -0.16    0.58
  23   0   6   -0.56    0.75
 -24   0  -6    7.06    1.04
  24   0   6    8.48    1.24
  24   0  -6    5.83    1.17
 -24   0   6    7.18    1.11
 -25   0   6    0.49    0.65
  25   0  -6    0.74    0.92
  25   0   6   -0.07    0.81
 -25   0  -6   -1.17    0.55
  26   0   6    4.70    1.11
  26   0  -6    4.25    1.13
 -26   0  -6    2.95    0.86
 -26   0   6    3.80    0.95
   0   1   6   -0.37    0.29
   0   1  -6   -0.26    0.19
   0   1  -6   -0.36    0.18
   0  -1  -6   -0.20    0.21
   0  -1   6   -0.40    0.16
   0   1   6   -0.27    0.10
  -1   1   6   15.01    0.38
   1   1  -6   15.92    0.53
   1  -1   6   14.42    0.41
  -1   1   6   15.20    0.70
   1   1  -6   15.18    0.47
  -1  -1  -6   15.28    0.54
  -1   1  -6   15.01    0.48
   1  -1  -6   15.17    0.55
  -1  -1   6   14.49    0.43
   1   1   6   14.28    0.64
  -1   1  -6   14.93    0.49
   2  -1   6  175.94    2.08
  -2   1   6  173.04    2.50
   2   1  -6  174.31    2.30
   2   1  -6  174.15    2.20
  -2   1   6  174.87    2.14
  -2  -1  -6  176.68    2.26
  -2  -1   6  174.80    2.18
   2  -1  -6  175.87    2.34
  -2   1  -6  173.06    2.20
  -2   1  -6  170.42    2.27
   2   1   6  176.59    2.46
   3  -1   6   20.83    0.55
  -3   1   6   21.36    0.59
   3   1  -6   20.18    0.68
   3   1  -6   20.59    0.54
  -3  -1  -6   19.47    0.57
  -3   1   6   21.18    0.77
  -3  -1   6   20.41    0.58
   3   1   6   21.28    0.45
   3   1   6   20.03    0.76
  -3   1  -6   19.70    0.58
  -3   1  -6   19.96    0.61
   3  -1  -6   19.80    0.67
  -4   1   6   81.58    1.35
  -4  -1  -6   78.17    1.23
   4   1  -6   78.33    1.19
   4   1  -6   80.18    1.44
  -4   1   6   80.26    1.53
   4  -1  -6   77.19    1.37
   4   1   6   80.70    1.51
  -4   1  -6   76.98    1.29
  -4   1  -6   79.45    1.33
   4   1   6   79.15    1.15
  -4   1  -6   78.83    1.21
  -4  -1   6   78.67    1.34
   5   1  -6   69.95    1.11
   5   1  -6   71.17    1.40
  -5   1   6   71.28    1.33
  -5  -1  -6   70.59    1.14
  -5   1   6   71.89    1.47
   5   1   6   70.66    1.47
   5   1   6   71.45    1.17
  -5  -1   6   73.28    1.34
  -5   1  -6   68.81    1.19
  -5   1  -6   72.76    1.28
  -5   1  -6   69.62    1.27
   5  -1  -6   70.83    1.31
   6   1  -6   19.77    0.81
  -6  -1  -6   19.30    0.55
   6   1  -6   19.61    0.54
  -6   1   6   19.02    0.80
   6   1   6   18.48    0.63
  -6  -1   6   18.83    0.72
  -6   1  -6   19.42    0.65
   6  -1  -6   18.59    0.72
  -6   1  -6   19.81    0.65
   6  -1  -6   19.72    0.73
   6   1   6   18.70    0.82
  -6   1  -6   19.42    0.70
  -7  -1  -6  100.00    1.45
  -7  -1  -6  100.21    1.83
  -7   1   6   98.62    1.91
   7   1  -6   99.10    1.44
   7   1  -6  100.14    1.87
   7  -1  -6   99.59    1.77
   7  -1  -6   99.01    1.67
  -7   1  -6  101.89    1.74
  -7  -1   6   97.48    1.78
   7   1   6   96.71    1.62
  -7   1  -6   98.13    1.63
  -7   1  -6   96.24    1.67
  -8  -1  -6  116.04    2.07
  -8  -1  -6  117.15    1.64
   8   1  -6  113.17    1.62
  -8   1   6  114.90    2.15
   8   1  -6  115.43    2.12
  -8   1  -6  118.14    1.96
  -8   1  -6  112.25    1.97
  -8   1  -6  117.37    1.86
   8   1   6  111.89    1.88
  -8  -1   6  116.02    2.06
   8  -1  -6  115.41    1.89
   8  -1  -6  114.56    2.04
  -9   1   6    3.66    0.51
  -9  -1  -6    3.33    0.31
   9   1  -6    2.92    0.34
  -9  -1  -6    2.92    0.43
   9   1  -6    2.06    0.46
   9  -1  -6    2.90    0.40
  -9   1  -6    2.87    0.43
   9   1   6    3.00    0.42
  -9   1  -6    3.07    0.40
  -9  -1   6    2.62    0.42
   9  -1  -6    3.18    0.46
  -9   1  -6    3.36    0.41
  10   1  -6    0.44    0.21
  10   1  -6    0.71    0.40
 -10   1   6    0.35    0.33
 -10  -1  -6    0.30    0.18
 -10  -1  -6    0.25    0.31
 -10   1  -6    0.18    0.33
 -10  -1   6   -0.01    0.29
 -10   1  -6    0.26    0.28
  10   1   6    0.28    0.34
  10  -1  -6    0.39    0.31
 -10   1  -6    0.38    0.25
  10  -1  -6    0.60    0.37
 -11   1   6   25.46    1.09
 -11  -1  -6   27.15    0.68
 -11  -1  -6   27.71    1.08
  11   1  -6   26.48    1.16
  11   1  -6   25.97    0.70
 -11   1  -6   26.27    0.99
 -11   1  -6   26.44    1.06
  11  -1  -6   25.36    0.92
 -11   1  -6   26.14    0.86
  11  -1  -6   27.29    1.11
  11   1   6   27.62    1.06
 -11  -1   6   27.38    1.08
  12   1  -6   11.59    0.53
 -12   1   6   12.00    0.85
 -12  -1  -6   10.81    0.81
  12  -1   6   11.48    0.71
 -12  -1  -6   11.65    0.49
  12   1  -6   12.05    0.96
 -12   1  -6   11.59    0.83
  12  -1  -6   12.66    0.91
  12  -1  -6   10.97    0.73
 -12  -1   6   12.60    0.83
 -12   1  -6   12.45    0.79
  12   1   6   12.39    0.89
  13   1  -6   50.66    1.68
 -13  -1  -6   53.78    1.06
  13   1  -6   53.04    1.07
 -13  -1  -6   53.26    1.60
 -13   1   6   50.82    1.62
  13  -1   6   52.43    1.37
 -13   1  -6   52.76    1.58
  13   1   6   51.89    1.55
 -13   1  -6   51.84    1.50
  13  -1  -6   53.89    1.66
  13  -1  -6   51.87    1.34
 -13  -1   6   53.12    1.62
  14  -1   6    4.14    0.56
  14   1  -6    3.30    0.68
 -14   1   6    3.88    0.66
 -14  -1  -6    2.35    0.55
 -14   1  -6    3.49    0.63
 -14  -1   6    3.28    0.59
  14  -1  -6    2.28    0.61
  14  -1  -6    4.43    0.55
 -14   1  -6    3.25    0.56
  14   1   6    3.50    0.67
  14   1   6    3.84    0.50
  15   1  -6    5.17    0.81
 -15  -1  -6    4.37    0.68
  15  -1   6    5.09    0.72
  15  -1   6    5.66    0.72
 -15   1   6    5.22    0.74
  15  -1  -6    5.11    0.60
  15   1   6    4.85    0.76
 -15  -1   6    4.63    0.68
 -15   1  -6    4.31    0.63
  15  -1  -6    4.41    0.76
 -16  -1  -6   36.35    1.51
  16   1  -6   35.19    1.65
  16  -1   6   36.08    1.54
 -16   1   6   35.11    1.51
  16  -1   6   33.62    1.22
 -16  -1   6   32.57    1.44
 -16   1  -6   35.04    1.43
  16  -1  -6   32.04    1.19
  16  -1  -6   33.10    1.55
  16   1   6   33.68    1.50
 -17  -1  -6   14.03    1.10
 -17   1   6   14.08    1.10
  17  -1   6   12.02    0.92
  17   1  -6   12.49    1.27
  17  -1   6   13.87    1.22
 -17   1  -6   13.31    1.04
  17   1   6   13.10    1.25
  17  -1  -6   14.24    1.24
 -17  -1   6   13.99    1.08
  17  -1  -6   14.24    0.93
  18  -1   6   -0.11    0.57
  18  -1   6    0.81    0.64
  18   1  -6    0.62    0.65
 -18  -1  -6    0.32    0.52
 -18   1   6    0.00    0.45
 -18  -1   6   -0.17    0.44
  18  -1  -6    1.61    0.71
  18   1   6   -0.01    0.62
 -18   1  -6    0.67    0.50
 -19  -1  -6    3.50    0.72
 -19   1   6    4.21    0.79
  19   1  -6    2.02    0.75
  19  -1   6    4.20    0.81
 -19  -1   6    3.28    0.73
  19   1   6    3.72    0.82
 -19   1  -6    3.30    0.69
  19  -1  -6    3.38    0.80
 -20   1   6    8.18    1.03
 -20  -1  -6   10.53    1.10
  20   1  -6   10.19    1.33
  20  -1   6    8.57    1.15
  20  -1  -6    8.29    1.07
  20   1   6    8.27    1.10
 -20   1  -6    8.16    0.98
 -20  -1   6    7.69    1.07
  21   1  -6    1.33    0.78
  21  -1   6    1.10    0.72
 -21  -1  -6    1.81    0.68
 -21   1   6    0.73    0.58
 -21  -1   6    0.89    0.63
  21   1   6   -0.84    0.67
 -21   1  -6    0.86    0.57
  21  -1  -6    0.89    0.73
 -22  -1  -6    5.60    0.97
  22  -1   6    5.06    0.96
  22   1  -6    4.77    1.01
 -22   1   6    4.95    0.91
  22  -1  -6    4.42    1.01
 -22  -1   6    5.24    0.92
 -22   1  -6    5.96    0.91
  22   1   6    5.60    0.99
 -23   1   6    1.50    0.67
 -23  -1  -6    2.45    0.80
  23  -1   6    4.02    0.95
  23   1  -6    4.80    1.05
  23  -1  -6    4.02    0.96
 -23   1  -6    2.84    0.79
 -23  -1   6    3.03    0.78
  23   1   6    4.69    1.01
  24  -1   6    2.13    0.90
 -24  -1  -6    1.88    0.78
  24   1  -6    2.81    0.97
 -24   1   6    2.29    0.78
 -24  -1   6    2.70    0.85
 -24   1  -6    2.66    0.77
  24  -1  -6    3.41    0.96
  24   1   6    2.54    0.94
  25   1  -6    4.82    1.16
 -25   1   6    2.45    0.80
  25  -1   6    1.37    0.94
 -25  -1  -6    3.38    0.89
  25   1   6    1.36    0.91
 -25  -1   6    3.77    0.91
 -25   1  -6    2.94    0.85
  25  -1  -6    3.01    1.03
   0   2  -6  118.45    1.85
   0   2  -6  124.35    1.78
   0   2   6  127.70    1.63
   0  -2  -6  122.03    1.85
   0   2   6  119.91    2.05
  -1  -2  -6  117.66    1.79
   1   2  -6  117.27    1.70
   1   2  -6  115.84    1.84
  -1   2   6  118.99    2.05
  -1   2   6  122.82    1.63
  -1   2  -6  119.74    1.78
  -1  -2   6  115.12    1.41
   1   2   6  119.62    1.56
   1  -2  -6  119.64    1.83
  -1   2  -6  116.66    1.82
   1   2   6  115.43    2.01
   2   2  -6  279.32    3.58
   2   2  -6  281.55    3.35
  -2  -2  -6  279.06    3.44
  -2   2   6  281.87    3.36
  -2   2   6  274.59    3.77
  -2   2  -6  279.67    3.49
  -2   2  -6  281.20    3.53
   2  -2  -6  284.72    3.57
   2   2   6  278.33    3.75
   2   2   6  282.64    3.21
  -2  -2   6  276.53    3.18
   3   2  -6   15.78    0.50
  -3  -2  -6   14.99    0.58
  -3   2   6   16.34    0.81
   3   2  -6   14.91    0.70
  -3   2   6   16.09    0.58
   3  -2  -6   14.78    0.69
   3   2   6   15.54    0.51
  -3   2  -6   14.89    0.63
  -3  -2   6   15.61    0.49
  -3   2  -6   14.71    0.36
   3   2   6   16.72    0.83
  -3   2  -6   14.78    0.60
  -4   2   6   22.97    0.73
  -4  -2  -6   25.69    0.69
   4   2  -6   26.62    0.61
  -4   2   6   24.96    0.94
   4   2  -6   25.84    0.88
  -4   2  -6   25.65    0.77
   4  -2  -6   25.58    0.86
  -4   2  -6   25.35    0.55
  -4  -2   6   25.42    0.68
  -4   2  -6   24.97    0.78
   4   2   6   24.62    0.67
   4   2   6   23.57    0.92
  -5   2   6   29.69    1.03
  -5   2   6   30.74    0.88
   5   2  -6   29.73    0.97
   5   2  -6   31.18    0.65
  -5  -2  -6   30.60    0.73
  -5   2  -6   29.18    0.87
  -5  -2   6   30.36    0.80
  -5   2  -6   30.10    0.68
  -5   2  -6   32.00    0.89
   5   2   6   30.33    1.04
   5  -2  -6   30.30    0.92
   5   2   6   31.06    0.78
  -6  -2  -6    5.56    0.38
  -6   2   6    6.07    0.52
   6   2  -6    5.75    0.31
   6   2  -6    5.53    0.60
  -6   2   6    5.80    0.60
  -6  -2   6    5.47    0.45
  -6   2  -6    4.94    0.50
   6   2   6    5.45    0.63
   6  -2  -6    5.14    0.57
  -6   2  -6    6.20    0.40
  -6   2  -6    5.54    0.47
   6   2   6    6.30    0.52
  -7   2   6   17.87    0.77
   7   2  -6   17.55    0.86
  -7   2   6   18.75    0.86
   7   2  -6   18.23    0.47
  -7  -2  -6   18.11    0.54
   7   2   6   18.24    0.73
   7   2   6   17.94    0.90
   7  -2  -6   18.04    0.80
  -7   2  -6   18.82    0.73
  -7   2  -6   18.24    0.64
  -7   2  -6   17.91    0.78
  -7  -2   6   17.44    0.72
  -8   2   6   31.36    1.11
  -8   2   6   31.70    1.05
   8   2  -6   30.78    1.13
  -8  -2  -6   31.79    0.69
   8   2  -6   31.83    0.62
  -8   2  -6   31.64    0.95
  -8  -2   6   32.67    1.01
   8   2   6   31.23    0.95
  -8   2  -6   31.99    0.90
   8   2   6   32.57    1.21
   8  -2  -6   31.63    1.03
  -8   2  -6   32.54    1.04
   9   2  -6   42.45    1.35
  -9   2   6   41.23    1.25
  -9   2   6   42.31    1.33
   9   2  -6   41.57    0.73
  -9  -2  -6   43.45    0.81
  -9   2  -6   41.76    1.13
  -9   2  -6   42.02    1.11
   9   2   6   43.04    1.19
   9  -2  -6   41.66    1.20
  -9  -2   6   39.85    1.19
   9   2   6   45.35    1.44
  -9   2  -6   43.99    1.25
 -10  -2  -6   63.04    1.63
  10  -2   6   63.25    1.52
 -10  -2  -6   65.19    1.05
 -10   2   6   63.14    1.62
  10   2  -6   63.97    1.70
 -10   2   6   63.77    1.68
  10   2  -6   63.13    0.96
  10  -2  -6   62.85    1.51
 -10   2  -6   61.18    1.43
 -10  -2   6   63.77    1.57
  10   2   6   63.72    1.50
 -10   2  -6   64.36    1.60
 -11  -2  -6   20.51    0.54
  11  -2   6   22.08    0.97
  11   2  -6   22.81    1.14
 -11  -2  -6   19.38    0.99
 -11   2   6   23.41    1.11
  11   2  -6   21.88    0.51
 -11   2   6   22.48    1.06
 -11  -2   6   23.15    1.00
 -11   2  -6   22.30    0.92
  11   2   6   21.07    1.01
  11  -2  -6   21.23    0.96
 -11   2  -6   23.84    1.05
  12  -2   6  116.41    2.28
 -12   2   6  121.67    2.52
  12   2  -6  119.84    2.57
 -12   2   6  118.17    2.53
 -12  -2  -6  123.34    1.73
 -12  -2  -6  123.37    2.52
  12  -2  -6  123.44    2.29
 -12  -2   6  117.37    2.44
 -12   2  -6  121.43    2.31
 -12   2  -6  119.94    2.45
  12   2   6  119.72    2.38
 -13  -2  -6    5.37    0.74
  13  -2   6    6.53    0.70
  13   2  -6    5.99    0.82
 -13   2   6    5.94    0.77
  13   2   6    6.33    0.74
 -13  -2   6    5.69    0.76
 -13   2  -6    5.47    0.67
  13  -2  -6    6.48    0.77
 -13   2  -6    5.50    0.71
  13  -2  -6    6.48    0.87
 -14  -2  -6    1.90    0.54
  14  -2   6    1.51    0.52
 -14   2   6    1.53    0.52
  14   2  -6    1.37    0.65
 -14  -2   6    1.91    0.52
  14   2   6    1.50    0.59
 -14   2  -6    1.93    0.56
  14  -2  -6    1.66    0.59
  14  -2  -6    1.38    0.51
 -14   2  -6    1.75    0.47
 -15  -2  -6    3.13    0.65
  15  -2   6    2.86    0.60
 -15   2   6    3.09    0.65
  15   2  -6    5.26    0.82
  15  -2  -6    2.83    0.58
 -15   2  -6    3.94    0.63
 -15   2  -6    3.87    0.68
  15  -2  -6    2.88    0.69
  15   2   6    3.51    0.72
 -15  -2   6    3.26    0.63
 -16   2   6    2.77    0.65
  16   2  -6    3.79    0.81
  16  -2   6    3.45    0.65
 -16  -2  -6    2.93    0.68
 -16   2  -6    2.94    0.59
 -16  -2   6    3.58    0.66
  16  -2  -6    3.63    0.62
  16  -2  -6    3.52    0.74
  16   2   6    2.81    0.72
 -16   2  -6    2.46    0.68
 -17   2   6    4.02    0.72
  17   2  -6    3.77    0.83
 -17  -2  -6    3.62    0.72
  17  -2   6    3.71    0.65
  17   2   6    1.92    0.73
  17  -2  -6    4.28    0.68
 -17   2  -6    3.09    0.61
 -17   2  -6    3.86    0.76
  17  -2  -6    3.45    0.74
 -17  -2   6    2.71    0.65
  18   2  -6    3.31    0.84
 -18  -2  -6    2.74    0.70
  18  -2   6    3.27    0.66
 -18   2   6    1.48    0.62
  18  -2  -6    2.53    0.72
 -18  -2   6    2.35    0.64
  18   2   6    3.21    0.79
 -18   2  -6    2.13    0.59
 -18   2  -6    2.23    0.70
  18  -2  -6    1.40    0.57
 -19  -2  -6    3.13    0.75
 -19   2   6    2.78    0.71
  19   2  -6    2.51    0.82
  19  -2   6    1.75    0.72
  19  -2   6    3.99    0.70
 -19  -2   6    2.22    0.68
  19  -2  -6    3.09    0.66
  19   2   6    1.89    0.74
  19  -2  -6    2.36    0.75
 -19   2  -6    2.28    0.61
 -20  -2  -6   12.22    1.20
 -20   2   6   12.89    1.19
  20  -2   6   13.03    1.29
  20   2  -6   11.73    1.40
 -20   2  -6   14.01    1.15
  20  -2  -6   11.27    1.30
  20   2   6   11.72    1.33
 -20  -2   6   12.04    1.18
  21  -2   6    5.01    0.94
  21   2  -6    6.69    1.10
 -21  -2  -6    5.03    0.91
 -21   2   6    6.57    0.98
  21   2   6    4.44    0.97
  21  -2  -6    5.38    0.96
 -21  -2   6    5.16    0.90
 -21   2  -6    5.09    0.83
 -22  -2  -6    0.48    0.68
  22   2  -6    0.37    0.78
  22  -2   6   -0.22    0.64
 -22   2   6    0.67    0.61
  22   2   6    1.20    0.79
 -22  -2   6    2.15    0.71
 -22   2  -6    1.03    0.62
  22  -2  -6    0.30    0.74
 -23   2   6    2.11    0.76
  23  -2   6    1.27    0.77
 -23  -2  -6    1.53    0.74
  23   2  -6    0.99    0.89
  23   2   6    1.99    0.85
 -23   2  -6    1.19    0.65
 -23  -2   6    0.78    0.66
  23  -2  -6    0.82    0.81
  24   2  -6    3.08    1.03
  24  -2   6    2.97    0.92
 -24   2   6    3.05    0.82
 -24  -2  -6    2.25    0.83
  24   2   6    5.00    1.01
 -24  -2   6    2.82    0.86
 -24   2  -6    1.09    0.65
  24  -2  -6    3.25    0.95
  25   2  -6    1.01    0.93
  25  -2   6    0.80    0.86
 -25   2   6    1.28    0.76
 -25  -2  -6    1.44    0.83
 -25   2  -6    1.59    0.72
  25  -2  -6    1.26    0.93
  25   2   6    1.38    0.85
 -25  -2   6    2.26    0.84
   0  -3  -6   -0.16    0.29
   0   3   6    0.13    0.39
   0   3  -6    0.16    0.23
   0   3   6   -0.15    0.21
   0   3  -6    0.42    0.30
  -1  -3  -6   92.41    1.61
   1   3  -6   90.14    1.21
   1   3  -6   88.21    1.51
  -1   3   6   93.52    1.90
  -1   3   6   93.89    1.52
   1   3  -6   89.26    1.72
  -1   3  -6   88.80    1.58
   1   3   6   94.15    1.50
   1   3   6   92.79    1.89
  -1   3  -6   88.54    1.70
   1  -3  -6   89.38    1.65
   2   3  -6   47.88    1.01
  -2   3   6   51.84    1.39
  -2  -3  -6   49.02    1.10
  -2   3   6   49.11    1.07
   2   3  -6   47.51    1.23
  -2   3  -6   50.32    1.22
   2   3   6   48.37    1.34
  -2   3  -6   50.36    1.14
   2   3   6   50.19    1.03
  -2  -3   6   49.55    0.83
   2  -3  -6   48.86    1.20
   3   3  -6   26.72    0.95
   3   3  -6   26.41    0.71
  -3  -3  -6   25.88    0.79
  -3   3   6   26.56    0.81
  -3   3   6   27.39    1.04
   3  -3  -6   27.05    0.93
   3   3   6   27.14    0.77
  -3   3  -6   28.20    0.87
  -3   3  -6   27.63    0.91
  -3  -3   6   26.40    0.65
   3   3   6   25.59    1.01
  -4   3   6   32.98    1.14
   4   3  -6   34.39    0.78
  -4   3   6   35.17    0.96
  -4  -3  -6   33.99    0.87
   4   3  -6   33.18    1.06
  -4   3  -6   34.37    0.64
  -4   3  -6   32.71    1.02
  -4  -3   6   34.47    0.81
   4  -3  -6   33.12    1.05
   4   3   6   34.46    1.19
  -4   3  -6   34.05    0.99
   4   3   6   34.83    0.90
  -5   3   6   16.51    0.73
   5   3  -6   15.28    0.52
  -5   3   6   15.99    0.89
   5   3  -6   15.85    0.84
  -5  -3  -6   15.22    0.61
   5   3   6   16.22    0.93
  -5  -3   6   17.28    0.63
  -5   3  -6   15.81    0.77
  -5   3  -6   15.34    0.49
   5  -3  -6   15.47    0.81
   5   3   6   17.74    0.71
  -5   3  -6   15.62    0.71
  -6   3   6   19.02    0.81
   6   3  -6   20.17    0.94
   6   3  -6   18.72    0.54
  -6  -3  -6   18.61    0.63
  -6   3   6   20.38    0.98
  -6   3  -6   17.51    0.80
  -6   3  -6   20.17    0.86
   6   3   6   18.15    0.96
   6  -3  -6   19.20    0.88
   6   3   6   19.40    0.77
  -6   3  -6   18.57    0.59
  -6  -3   6   18.96    0.71
  -7   3   6   21.70    1.02
   7   3  -6   22.03    1.01
   7  -3   6   21.87    0.94
  -7   3   6   21.65    0.89
   7   3  -6   21.19    0.55
  -7  -3  -6   22.01    0.64
   7  -3  -6   21.91    0.95
   7   3   6   21.86    1.07
  -7   3  -6   21.65    0.69
  -7   3  -6   21.54    0.92
  -7  -3   6   21.58    0.79
   7   3   6   21.88    0.85
  -7   3  -6   22.98    0.88
   8   3  -6   14.35    0.43
   8   3  -6   14.08    0.91
  -8  -3  -6   15.38    0.53
  -8   3   6   13.72    0.85
  -8   3   6   14.15    0.80
   8  -3   6   15.12    0.86
   8   3   6   13.91    0.94
  -8   3  -6   14.59    0.63
   8   3   6   14.54    0.80
  -8   3  -6   13.95    0.82
  -8  -3   6   15.27    0.72
   8  -3  -6   14.05    0.87
  -9   3   6   50.28    1.52
   9   3  -6   51.02    0.81
   9   3  -6   49.09    1.52
   9  -3   6   51.43    1.46
  -9  -3  -6   51.15    0.92
  -9   3   6   51.06    1.45
   9  -3  -6   49.62    1.42
   9   3   6   50.54    1.34
   9   3   6   51.32    1.64
  -9   3  -6   51.56    1.47
  -9   3  -6   49.98    1.20
  -9  -3   6   51.19    1.35
 -10   3   6   15.28    0.94
 -10   3   6   15.01    0.92
  10   3  -6   14.46    1.01
  10  -3   6   13.71    0.88
 -10  -3  -6   14.38    0.46
 -10  -3   6   14.76    0.82
  10   3   6   14.28    0.93
  10  -3  -6   14.74    0.91
 -10   3  -6   13.27    0.71
 -10   3  -6   13.67    0.90
  10   3   6   12.27    1.01
 -11   3   6    8.75    0.83
 -11   3   6   10.12    0.85
  11   3  -6    8.08    0.94
  11  -3   6    8.88    0.83
  11   3   6    8.86    0.87
  11  -3  -6   10.19    0.90
 -11  -3   6    8.49    0.74
  11   3   6   12.39    1.12
 -11   3  -6   10.50    0.71
 -11   3  -6    8.79    0.85
 -12   3   6    3.46    0.59
  12  -3   6    3.20    0.62
 -12   3   6    2.83    0.59
  12   3  -6    3.04    0.71
  12   3   6    3.68    0.64
 -12   3  -6    3.68    0.62
 -12  -3   6    3.55    0.57
  12   3   6    3.13    0.72
  12  -3  -6    3.45    0.65
 -12   3  -6    3.26    0.50
 -13   3   6   20.42    1.17
  13   3  -6   20.60    1.28
  13  -3   6   20.41    1.14
 -13   3   6   19.24    1.12
 -13  -3   6   20.40    1.09
  13   3   6   21.47    1.35
 -13   3  -6   21.73    1.00
  13  -3  -6   20.92    1.17
 -13   3  -6   21.80    1.20
  13   3   6   21.08    1.20
 -14   3   6    6.74    0.92
  14   3  -6    6.86    0.90
 -14  -3  -6    8.06    0.90
  14  -3   6    7.41    0.84
 -14   3   6    8.12    0.88
 -14  -3   6    8.00    0.86
  14  -3  -6    9.03    0.98
  14   3   6    9.52    1.04
 -14   3  -6    8.15    0.95
 -14   3  -6    8.58    0.80
 -15  -3  -6   16.90    1.17
  15  -3   6   16.92    1.18
 -15   3   6   17.68    1.14
 -15   3   6   14.27    1.18
  15   3  -6   17.09    1.35
 -15   3  -6   17.66    1.21
  15  -3  -6   18.63    1.17
 -15   3  -6   17.83    1.03
 -15  -3   6   16.14    1.06
  15   3   6   16.91    1.24
  16   3  -6   11.54    1.26
  16  -3   6   10.89    1.08
 -16   3   6    9.86    1.11
 -16  -3  -6   11.58    1.06
 -16   3   6   10.70    1.00
 -16   3  -6    9.35    1.11
 -16   3  -6   10.77    0.91
  16   3   6    9.77    1.14
  16  -3  -6   12.14    1.10
 -16  -3   6   10.79    1.01
  17   3  -6   10.20    1.29
 -17  -3  -6   10.05    1.05
  17  -3   6    8.66    1.02
 -17   3   6    9.68    1.01
  17   3   6   11.27    1.19
  17  -3  -6   11.63    1.09
 -17   3  -6    9.91    1.13
 -17  -3   6   10.38    1.04
 -17   3  -6    9.43    0.91
  17  -3  -6    9.39    1.15
 -18  -3  -6    0.93    0.58
  18   3  -6    1.48    0.76
 -18   3   6    0.41    0.52
  18  -3   6    0.27    0.58
  18  -3  -6    0.99    0.59
  18   3   6    0.33    0.66
  18  -3  -6    0.59    0.64
 -18   3  -6    1.40    0.52
 -18   3  -6    0.87    0.61
 -18  -3   6    1.20    0.56
 -19  -3  -6    3.68    0.79
  19   3  -6    3.59    0.93
  19  -3   6    4.59    0.77
 -19   3   6    4.81    0.83
  19  -3  -6    4.14    0.75
  19   3   6    4.90    0.90
 -19   3  -6    3.84    0.71
 -19  -3   6    4.88    0.81
  19  -3  -6    5.05    0.88
 -19   3  -6    3.35    0.84
 -20   3   6    9.41    1.13
  20   3  -6    8.68    1.19
 -20  -3  -6    6.66    0.98
  20  -3   6    8.71    1.09
  20  -3  -6    9.46    1.08
 -20   3  -6    7.56    1.06
 -20   3  -6    6.92    0.96
  20  -3  -6    7.30    1.04
  20   3   6    7.91    1.07
 -20  -3   6    9.37    1.08
  21  -3   6   13.89    1.65
  21  -3   6   14.00    1.44
 -21   3   6   13.94    1.34
  21   3  -6   15.53    1.59
 -21  -3  -6   13.68    1.38
  21  -3  -6   12.49    1.40
  21   3   6   14.43    1.41
 -21  -3   6   12.74    1.28
 -21   3  -6   12.97    1.36
 -21   3  -6   14.12    1.19
  22  -3   6    4.05    0.94
 -22  -3  -6    4.91    0.98
 -22   3   6    4.38    0.92
  22   3  -6    3.42    1.01
  22  -3  -6    4.91    0.96
  22   3   6    4.30    0.92
 -22   3  -6    4.45    0.81
 -22  -3   6    4.52    0.92
 -23   3   6    1.00    0.64
 -23  -3  -6    0.05    0.68
  23  -3   6    0.53    0.77
  23   3  -6    0.39    0.83
 -23   3  -6    0.71    0.60
 -23  -3   6    0.18    0.59
  23   3   6    0.76    0.82
  23  -3  -6   -0.44    0.70
 -24  -3  -6    8.35    1.21
  24   3  -6   10.27    1.41
  24  -3   6    9.23    1.27
 -24   3   6   10.27    1.36
  24  -3  -6    9.83    1.37
  24   3   6    8.81    1.25
 -24   3  -6    9.23    1.19
 -24  -3   6   11.42    1.39
 -25   3   6    4.07    0.98
 -25  -3  -6    5.08    1.09
 -25  -3   6    6.83    1.14
 -25   3  -6    4.61    0.98
   0   4  -6   10.28    0.61
   0   4  -6   10.05    0.41
   0   4  -6    9.65    0.73
   0   4   6   10.82    0.62
   0   4   6    9.32    0.85
   0  -4  -6   10.29    0.69
   1   4  -6   50.76    1.39
   1   4  -6   48.86    1.16
  -1  -4  -6   49.30    1.23
  -1   4   6   53.02    1.23
  -1   4   6   51.18    1.49
   1   4  -6   51.33    0.92
  -1   4  -6   48.92    1.36
  -1   4  -6   49.69    1.23
   1   4   6   52.81    1.52
   1  -4  -6   48.30    1.28
   1   4   6   54.17    1.22
  -1   4  -6   46.66    0.78
   2   4  -6    2.90    0.38
  -2   4   6    3.40    0.43
   2  -4   6    2.57    0.45
  -2   4   6    2.38    0.54
  -2  -4  -6    3.20    0.45
   2   4  -6    3.29    0.39
   2   4  -6    3.40    0.51
  -2   4  -6    3.29    0.48
   2  -4  -6    2.80    0.46
   2   4   6    2.85    0.40
   2   4   6    2.56    0.59
   3   4  -6   11.43    0.80
  -3   4   6   10.39    0.66
  -3  -4  -6   12.29    0.67
   3  -4   6   10.54    0.71
   3   4  -6   11.17    0.58
  -3   4   6   10.88    0.87
   3   4  -6   12.50    0.55
   3   4   6   10.63    0.84
   3  -4  -6   11.60    0.79
   3   4   6   11.73    0.66
  -3   4  -6   11.71    0.37
  -3   4  -6   12.19    0.77
   4   4  -6   25.03    1.04
   4   4  -6   26.46    0.80
  -4  -4  -6   25.56    0.85
   4   4  -6   25.95    0.77
  -4   4   6   26.10    0.94
   4  -4   6   26.43    1.04
  -4   4   6   26.65    1.14
  -4   4  -6   25.63    0.59
   4   4   6   26.21    0.91
   4  -4  -6   25.69    1.05
   4   4   6   27.00    1.18
  -4   4  -6   25.54    1.01
  -5  -4  -6    2.07    0.39
   5   4  -6    2.42    0.51
   5  -4   6    1.47    0.43
  -5   4   6    1.67    0.38
  -5   4   6    1.74    0.51
   5   4  -6    1.99    0.30
   5   4   6    2.59    0.56
  -5  -4   6    1.70    0.31
  -5   4  -6    2.02    0.44
   5   4   6    2.08    0.42
  -5   4  -6    2.66    0.30
   5  -4  -6    2.01    0.50
   6   4  -6   79.04    1.89
  -6   4   6   74.11    1.88
  -6  -4  -6   79.88    1.46
  -6   4   6   77.22    1.74
   6   4  -6   75.51    1.31
  -6  -4   6   78.31    1.53
  -6   4  -6   80.67    1.34
  -6   4  -6   76.70    1.79
   6  -4  -6   80.83    1.86
   6   4   6   77.15    1.96
   6   4   6   79.92    1.66
  -7  -4  -6    1.09    0.33
  -7   4   6    1.68    0.44
   7   4  -6    1.23    0.50
  -7   4   6    1.71    0.53
   7  -4   6    0.80    0.45
   7   4   6    0.95    0.53
  -7  -4   6    1.76    0.29
  -7   4  -6    1.54    0.44
  -7  -4   6    1.66    0.35
  -7   4  -6    1.10    0.27
   7   4   6    1.11    0.44
   7  -4  -6    0.93    0.47
  -8   4   6    0.37    0.37
  -8   4   6    0.84    0.48
   8   4  -6    0.74    0.50
   8  -4   6   -0.02    0.45
  -8  -4  -6    0.63    0.29
  -8  -4   6    0.58    0.33
   8   4   6    0.47    0.55
  -8   4  -6    0.83    0.29
  -8  -4   6    0.74    0.24
   8  -4  -6    0.19    0.47
  -8   4  -6    0.67    0.41
   8   4   6    0.96    0.46
  -9  -4  -6    8.47    0.65
   9  -4   6    6.59    0.81
  -9   4   6    6.57    0.81
   9   4  -6    6.57    0.79
  -9   4   6    7.68    0.79
  -9  -4   6    6.77    0.66
   9   4   6    6.19    0.82
   9   4   6    7.45    0.84
  -9   4  -6    6.95    0.79
  -9   4  -6    6.78    0.54
   9  -4  -6    7.64    0.89
 -10   4   6   19.55    1.14
  10   4  -6   16.79    1.17
 -10   4   6   19.88    1.06
  10  -4   6   18.83    1.12
  10   4   6   18.44    1.05
  10   4   6   18.43    1.25
 -10  -4   6   18.52    0.94
 -10   4  -6   18.91    0.82
 -10   4  -6   19.77    1.11
 -11   4   6    6.55    0.87
  11   4  -6    5.39    0.78
  11  -4   6    7.02    0.88
 -11   4   6    5.42    0.76
 -11   4  -6    6.91    0.86
  11   4   6    5.84    0.73
 -11   4  -6    6.24    0.63
 -11  -4   6    6.08    0.74
  11   4   6    5.88    0.89
  11  -4  -6    6.24    0.80
[truncated: 969,989 more chars]
