# Supplementary material for: Reductive cleavage of N,N′-di-tert-butyl­carbodi­imide generates tert-butyl­cyanamide ligands, (Me3CNCN)−, that bind potassium both end-on and side-on in the same single crystal
Source: Acta Crystallogr E Crystallogr Commun. 2020 Jun 9;76(Pt 7):1047–50. doi: 10.1107/S205698902000732X (PMC7336795; doi:10.1107/S205698902000732X)
Supplement: Supplementary file 2 [file e-76-01047-Isup2.hkl]

data_I                                                                          
_shelx_title ' abc2 in Pna2(1)'                                                 
_shelx_refln_list_code          4                                               
_shelx_F_calc_maximum      312.51                                               
_exptl_crystal_F_000      2152.00                                               
_reflns_d_resolution_high  0.7995                                               
                                                                                
loop_                                                                           
 _space_group_symop_operation_xyz                                               
 'x, y, z'                                                                      
 '-x, -y, z+1/2'                                                                
 'x+1/2, -y+1/2, z'                                                             
 '-x+1/2, y+1/2, z+1/2'                                                         
                                                                                
_cell_length_a    21.1326                                                       
_cell_length_b     8.5470                                                       
_cell_length_c    29.9188                                                       
_cell_angle_alpha  90.000                                                       
_cell_angle_beta   90.000                                                       
_cell_angle_gamma  90.000                                                       
                                                                                
_shelx_F_squared_multiplier     1.000                                           
                                                                                
loop_                                                                           
 _refln_index_h                                                                 
 _refln_index_k                                                                 
 _refln_index_l                                                                 
 _refln_F_squared_calc                                                          
 _refln_F_squared_meas                                                          
 _refln_F_squared_sigma                                                         
 _refln_observed_status                                                         
   2   0 -37        532.92        639.61        71.19 o                         
   0   1 -37       2120.14       2173.66       139.37 o                         
   1   1 -37         35.80         24.57        30.72 o                         
   2   1 -37        189.13        207.77        37.52 o                         
   0   0 -36        443.19        566.79        94.15 o                         
   2   0 -36       3307.90       3519.83       170.13 o                         
   4   0 -36        726.66        794.12        75.15 o                         
   6   0 -36        459.64        569.61        79.24 o                         
   1   1 -36         29.22         -1.15        29.91 o                         
   2   1 -36         40.53         62.86        34.71 o                         
   3   1 -36        152.45        159.17        35.87 o                         
   4   1 -36          8.69         25.76        30.41 o                         
   5   1 -36        238.51        272.00        39.28 o                         
   6   1 -36        162.58        157.67        36.17 o                         
   0   2 -36        311.83        318.40        56.95 o                         
   1   2 -36         18.99          7.20        31.30 o                         
   2   2 -36       1409.83       1479.78        83.96 o                         
   3   2 -36        167.95        174.79        37.80 o                         
   4   2 -36          6.55          6.84        48.04 o                         
   5   2 -36        181.23        148.96        36.32 o                         
   2   0 -35        273.87        291.90        84.83 o                         
   4   0 -35         33.54         29.74        41.54 o                         
   6   0 -35        492.23        621.29        68.20 o                         
   8   0 -35         14.65        -33.59        36.37 o                         
   0   1 -35       2833.26       2951.12       144.96 o                         
   1   1 -35          9.32        -27.45        27.45 o                         
   2   1 -35         80.78         96.33        32.37 o                         
   3   1 -35         53.49         77.78        31.46 o                         
   4   1 -35       1049.82       1068.63        59.67 o                         
   5   1 -35        269.18        256.21        37.08 o                         
   6   1 -35        119.37        159.18        34.03 o                         
   7   1 -35        304.63        378.78        41.85 o                         
   8   1 -35       1509.29       1794.47        70.24 o                         
   1   2 -35        167.94        142.90        34.19 o                         
   2   2 -35        207.06        261.68        38.75 o                         
   3   2 -35         79.36         48.96        51.13 o                         
   4   2 -35        685.70        761.40        53.89 o                         
   5   2 -35        103.49        135.96        33.63 o                         
   6   2 -35          3.71         -7.91        29.01 o                         
   7   2 -35        487.34        557.04        47.09 o                         
   0   3 -35       2732.32       2790.53       117.50 o                         
   1   3 -35         21.64         17.89        30.80 o                         
   2   3 -35         14.93          6.23        46.15 o                         
   3   3 -35        472.39        554.68       100.51 o                         
   4   3 -35        810.52        897.27        72.66 o                         
   5   3 -35        165.30        230.25        38.85 o                         
   0   0 -34        453.25        414.84        79.24 o                         
   2   0 -34       1147.67       1188.82        84.03 o                         
   4   0 -34         79.66         71.17        43.37 o                         
   6   0 -34       2022.93       2033.56       118.39 o                         
   8   0 -34         32.45         24.55        39.14 o                         
  10   0 -34        442.24        389.28        80.17 o                         
   1   1 -34        110.34         61.03        39.42 o                         
   2   1 -34         74.86         85.04        35.66 o                         
   3   1 -34         63.74         58.55        29.83 o                         
   4   1 -34        163.36        139.01        31.58 o                         
   5   1 -34         95.45         46.04        29.77 o                         
   6   1 -34          5.75         15.97        26.89 o                         
   7   1 -34         52.00         -6.28        29.40 o                         
   8   1 -34        283.56        338.64        39.38 o                         
   9   1 -34         57.20         71.96        38.75 o                         
  10   1 -34          5.04          9.71        28.36 o                         
   0   2 -34       1053.82       1104.17       152.88 o                         
   1   2 -34        247.67        407.34        44.67 o                         
   2   2 -34        731.12        774.55        51.94 o                         
   3   2 -34          0.07         15.30        29.26 o                         
   4   2 -34         19.03         14.45        28.58 o                         
   5   2 -34          6.14         -4.60        28.78 o                         
   6   2 -34       2341.91       2436.64        76.29 o                         
   7   2 -34        159.75        217.93        36.17 o                         
   8   2 -34         47.72         73.30        35.96 o                         
   9   2 -34        303.20        387.30        41.32 o                         
   1   3 -34         68.07         64.84        31.77 o                         
   2   3 -34        346.77        383.81        58.86 o                         
   3   3 -34        198.15        188.00        43.08 o                         
   4   3 -34        420.79        503.64        61.83 o                         
   5   3 -34         53.48          2.78        37.00 o                         
   6   3 -34        129.35        143.04        35.00 o                         
   7   3 -34        406.52        478.82        44.62 o                         
   8   3 -34        355.97        486.75        45.41 o                         
   0   4 -34         61.13         56.42        83.43 o                         
   1   4 -34        118.14        150.54        42.38 o                         
   2   4 -34        483.61        533.07        52.61 o                         
   3   4 -34         60.89         29.18        32.82 o                         
   4   4 -34         90.00        110.42        35.71 o                         
   2   0 -33        312.71        363.53        54.70 o                         
   4   0 -33        510.17        560.30        62.82 o                         
   6   0 -33        142.27        254.11        51.21 o                         
   8   0 -33        789.02        932.14        97.88 o                         
  10   0 -33       1356.62       1378.50        88.32 o                         
  12   0 -33        126.00        141.49        84.83 o                         
   0   1 -33       1226.13       1215.34        81.39 o                         
   1   1 -33        308.41        340.48        52.48 o                         
   2   1 -33        848.80        890.05        57.53 o                         
   3   1 -33        375.52        360.65        38.24 o                         
   4   1 -33       1866.95       1998.14        67.84 o                         
   5   1 -33        272.77        376.85        59.07 o                         
   6   1 -33        163.20        212.18        33.97 o                         
   7   1 -33         39.80         21.49        27.33 o                         
   8   1 -33       1146.59       1225.30        58.73 o                         
   9   1 -33        215.69        247.81        35.51 o                         
  10   1 -33         74.63        109.25        43.51 o                         
  11   1 -33        263.18        308.82        38.79 o                         
  12   1 -33        253.61        290.13        38.41 o                         
   1   2 -33         85.42        121.94        32.18 o                         
   2   2 -33         57.33         52.39        29.40 o                         
   3   2 -33        117.52        166.44        32.98 o                         
   4   2 -33         50.77         56.68        28.56 o                         
   5   2 -33        147.39        156.92        33.09 o                         
   6   2 -33       1347.78       1265.32        60.18 o                         
   7   2 -33         49.40         40.20        29.21 o                         
   8   2 -33        157.95        113.32        32.65 o                         
   9   2 -33        300.90        422.90        41.14 o                         
  10   2 -33        511.97        592.85        55.30 o                         
  11   2 -33        428.42        555.39        45.17 o                         
   0   3 -33        338.14        285.45        89.49 o                         
   1   3 -33        252.62        278.05        38.27 o                         
   2   3 -33        418.51        399.95        41.34 o                         
   3   3 -33         16.27         13.83        34.26 o                         
   4   3 -33       1270.74       1335.84        61.84 o                         
   5   3 -33        988.15       1126.29        74.14 o                         
   6   3 -33        238.76        274.16        37.40 o                         
   7   3 -33        601.54        691.78        48.76 o                         
   8   3 -33        762.27        760.38        53.33 o                         
   9   3 -33        806.22        847.04        54.12 o                         
   1   4 -33        719.31        755.06        51.65 o                         
   2   4 -33        393.51        447.72        43.94 o                         
   3   4 -33        220.54        254.09        38.51 o                         
   4   4 -33        516.75        533.77        50.75 o                         
   5   4 -33        344.31        355.78        55.88 o                         
   6   4 -33        318.33        438.53        42.99 o                         
   7   4 -33        277.44        300.33        54.14 o                         
   0   5 -33         40.25         -0.93        70.85 o                         
   1   5 -33          3.88         26.10        32.60 o                         
   0   0 -32       1057.36       1072.05       105.34 o                         
   2   0 -32       2834.77       3041.72       109.42 o                         
   4   0 -32       1005.41       1125.99        80.09 o                         
   6   0 -32        284.25        234.64        47.78 o                         
   8   0 -32        356.74        462.88        57.30 o                         
  10   0 -32        204.29        162.51        47.13 o                         
  12   0 -32         50.69        -10.30        36.72 o                         
   1   1 -32        213.52        214.54        33.08 o                         
   2   1 -32         63.35        -10.63        26.02 o                         
   3   1 -32         57.85        115.75        29.12 o                         
   4   1 -32        669.74        616.24        44.08 o                         
   5   1 -32        156.25        207.43        33.20 o                         
   6   1 -32        291.99        323.65        36.17 o                         
   7   1 -32         48.21         65.15        28.69 o                         
   8   1 -32        333.93        330.88        37.42 o                         
   9   1 -32         57.28         69.34        28.49 o                         
  10   1 -32        152.24        175.39        32.31 o                         
  11   1 -32        177.19        300.11        36.72 o                         
  12   1 -32        572.42        605.03        45.85 o                         
  13   1 -32        377.42        384.41        46.46 o                         
   0   2 -32        358.74        470.13        59.28 o                         
   1   2 -32        134.42        144.80        31.57 o                         
   2   2 -32       1848.93       1899.82        66.07 o                         
   3   2 -32        217.44        194.84        33.77 o                         
   4   2 -32        469.97        481.03        40.97 o                         
   5   2 -32        207.35        277.51        35.25 o                         
   6   2 -32       1408.89       1413.76        60.10 o                         
   7   2 -32        249.47        272.68        54.23 o                         
   8   2 -32        564.49        601.94        44.94 o                         
   9   2 -32        336.00        403.43        61.36 o                         
  10   2 -32       1343.67       1548.07        63.10 o                         
  11   2 -32        226.43        247.32        41.98 o                         
  12   2 -32         81.02         95.44        37.39 o                         
   1   3 -32        956.89        974.16        56.11 o                         
   2   3 -32          2.22        -26.63        26.63 o                         
   3   3 -32        204.14        180.50        40.28 o                         
   4   3 -32        326.88        329.41        37.67 o                         
   5   3 -32       2615.91       2834.78        77.87 o                         
   6   3 -32          0.84        -23.04        26.40 o                         
   7   3 -32       1138.13       1127.34        68.81 o                         
   8   3 -32        774.95        997.96        57.11 o                         
   9   3 -32        259.10        280.05        37.59 o                         
  10   3 -32        285.20        242.71        69.29 o                         
  11   3 -32        154.79        178.63        42.56 o                         
   0   4 -32        571.76        736.76        71.52 o                         
   1   4 -32        301.48        312.67        39.12 o                         
   2   4 -32       1071.79       1188.43        60.72 o                         
   3   4 -32        804.37        892.42        54.80 o                         
   4   4 -32        107.43        145.68        33.86 o                         
   5   4 -32        385.71        449.70        50.32 o                         
   6   4 -32        224.32        186.52        35.10 o                         
   7   4 -32        221.95        267.38        49.38 o                         
   8   4 -32         85.69        135.25        34.05 o                         
   9   4 -32         87.07        109.84        40.01 o                         
   1   5 -32        209.76        221.78        38.84 o                         
   2   5 -32        101.01        147.81        41.85 o                         
   3   5 -32         61.93         85.58        39.96 o                         
   4   5 -32          8.41         47.59        38.56 o                         
   5   5 -32        551.42        548.11        47.62 o                         
   2   0 -31        485.40        568.73        59.99 o                         
   4   0 -31       1127.26       1147.65        76.46 o                         
   6   0 -31       2446.16       2745.05       102.81 o                         
   8   0 -31         36.29         51.85        38.56 o                         
  10   0 -31       1963.71       2000.31        94.26 o                         
  12   0 -31        259.39        317.68        87.63 o                         
  14   0 -31        725.53        824.12        72.57 o                         
   0   1 -31        599.96        643.45        60.76 o                         
   1   1 -31        306.35        295.78        35.11 o                         
   2   1 -31        317.15        401.59        37.16 o                         
   3   1 -31         12.44         39.47        26.06 o                         
   4   1 -31       1494.42       1499.52        68.77 o                         
   5   1 -31         16.73         42.55        26.16 o                         
   6   1 -31       1673.98       1707.09        61.71 o                         
   7   1 -31         83.09         87.43        28.45 o                         
   8   1 -31       1179.22       1319.83        57.84 o                         
   9   1 -31         25.96         29.21        25.89 o                         
  10   1 -31        776.19        927.71        53.01 o                         
  11   1 -31        200.95        189.22        31.51 o                         
  12   1 -31        397.05        446.74        40.01 o                         
  13   1 -31        362.14        327.38        39.78 o                         
  14   1 -31        615.58        630.57        53.43 o                         
   1   2 -31        145.68        185.58        31.97 o                         
   2   2 -31         21.81         40.15        25.25 o                         
   3   2 -31        278.17        245.00        33.79 o                         
   4   2 -31        219.01        175.15        32.09 o                         
   5   2 -31        142.51        104.54        29.95 o                         
   6   2 -31         81.92         44.17        28.53 o                         
   7   2 -31        273.99        268.67        35.19 o                         
   8   2 -31        271.72        302.44        94.57 o                         
   9   2 -31         93.81        170.93        35.62 o                         
  10   2 -31        466.33        494.14        54.36 o                         
  11   2 -31        165.00        168.79        34.04 o                         
  12   2 -31        972.41       1038.86        65.84 o                         
  13   2 -31        257.96        377.50        56.29 o                         
   0   3 -31        930.88       1208.19       171.06 o                         
   1   3 -31       1319.73       1272.72        58.17 o                         
   2   3 -31        315.09        290.46        41.68 o                         
   3   3 -31        630.31        811.60        91.10 o                         
   4   3 -31        652.35        694.10        51.55 o                         
   5   3 -31        284.98        273.82        35.37 o                         
   6   3 -31        855.75        952.89        54.02 o                         
   7   3 -31         41.89         63.35        29.25 o                         
   8   3 -31        546.76        562.33        43.89 o                         
   9   3 -31         69.04         73.10        31.89 o                         
  10   3 -31        200.31        232.74        48.41 o                         
  11   3 -31         12.72         40.78        34.98 o                         
  12   3 -31       1106.49       1190.47       270.81 o                         
   1   4 -31        233.92        246.94        36.84 o                         
   2   4 -31        188.51        148.11        33.38 o                         
   3   4 -31       1115.05       1143.14        59.02 o                         
   4   4 -31        506.37        503.43        43.44 o                         
   5   4 -31        541.91        564.80        46.56 o                         
   6   4 -31       1456.49       1424.49        79.54 o                         
   7   4 -31        267.06        315.28        48.98 o                         
   8   4 -31        205.40        256.29        37.20 o                         
   9   4 -31         64.09         64.56        36.68 o                         
  10   4 -31        230.89        245.22        73.18 o                         
   0   5 -31       1164.75       1476.41        91.44 o                         
   1   5 -31        446.82        393.26        49.72 o                         
   2   5 -31          3.66         -0.55        29.41 o                         
   3   5 -31         58.34        124.21        34.46 o                         
   4   5 -31        200.28        144.98        34.55 o                         
   5   5 -31        113.35        105.61        33.95 o                         
   6   5 -31         71.76        151.56        35.12 o                         
   7   5 -31        379.12        422.67        50.77 o                         
   8   5 -31        205.62        173.08        55.46 o                         
   0   0 -30       4074.36       3916.25       164.07 o                         
   2   0 -30        236.55        248.77        46.38 o                         
   4   0 -30       2650.35       2562.72        97.89 o                         
   6   0 -30       1598.75       1520.66        80.75 o                         
   8   0 -30        991.77       1018.05        74.45 o                         
  10   0 -30         81.93         17.36        40.09 o                         
  12   0 -30       1900.49       2076.81       129.58 o                         
  14   0 -30       1183.85       1355.44        83.38 o                         
   1   1 -30        300.25        311.01        34.17 o                         
   2   1 -30        546.06        530.30        40.40 o                         
   3   1 -30        176.91        141.52        29.33 o                         
   4   1 -30       1138.80       1282.51        98.70 o                         
   5   1 -30        377.36        383.23        36.55 o                         
   6   1 -30        380.30        382.69        36.46 o                         
   7   1 -30         32.16         57.20        26.26 o                         
   8   1 -30       1268.35       1148.90        54.56 o                         
   9   1 -30         26.45         11.28        24.40 o                         
  10   1 -30       1058.81       1200.22        55.53 o                         
  11   1 -30         16.26         45.08        24.86 o                         
  12   1 -30        425.75        485.25        39.71 o                         
  13   1 -30         59.78         61.49        27.23 o                         
  14   1 -30        520.04        523.51        71.10 o                         
  15   1 -30        456.27        587.93        61.92 o                         
   0   2 -30        970.85       1031.42        78.31 o                         
   1   2 -30        203.13        247.17        33.74 o                         
   2   2 -30        365.98        376.43        39.29 o                         
   3   2 -30         54.66         17.79        27.83 o                         
   4   2 -30        418.86        434.04        39.04 o                         
   5   2 -30        425.93        382.92        39.02 o                         
   6   2 -30        429.64        529.58        42.52 o                         
   7   2 -30        356.03        345.70        36.30 o                         
   8   2 -30       1257.77       1294.29        56.52 o                         
   9   2 -30         26.99         42.90        26.52 o                         
  10   2 -30       2403.30       2417.13        75.25 o                         
  11   2 -30         27.93         37.93        26.53 o                         
  12   2 -30        859.33        882.13        60.50 o                         
  13   2 -30         94.56         55.26        41.47 o                         
  14   2 -30       1472.08       1539.95        91.87 o                         
   1   3 -30        872.02        872.43        50.76 o                         
   2   3 -30        292.41        441.06        94.90 o                         
   3   3 -30       1578.52       1742.70        62.72 o                         
   4   3 -30         47.07         37.20        26.63 o                         
   5   3 -30        212.38        229.52        33.00 o                         
   6   3 -30        220.41        213.76        33.22 o                         
   7   3 -30        160.24        145.44        32.01 o                         
   8   3 -30       1056.85       1178.55        55.85 o                         
   9   3 -30        250.92        312.55        36.16 o                         
  10   3 -30        434.50        476.33        46.81 o                         
  11   3 -30       1255.26       1398.71        72.46 o                         
  12   3 -30        518.85        509.74        62.64 o                         
  13   3 -30        249.42        306.89        67.12 o                         
   0   4 -30        441.37        490.41        61.87 o                         
   1   4 -30        758.49        852.06        52.34 o                         
   2   4 -30         16.37         57.89        29.00 o                         
   3   4 -30        661.82        733.03        48.98 o                         
   4   4 -30        409.06        441.89        40.85 o                         
   5   4 -30        212.33        178.42        46.29 o                         
   6   4 -30        308.33        310.52        44.81 o                         
   7   4 -30        155.47        187.62        33.61 o                         
   8   4 -30        750.76        801.95        51.30 o                         
   9   4 -30         24.79         38.17        35.96 o                         
  10   4 -30        298.07        350.29        58.12 o                         
  11   4 -30        416.89        366.12        60.31 o                         
  12   4 -30         86.93         51.72        45.35 o                         
   1   5 -30       1166.30       1245.35       102.23 o                         
   2   5 -30        241.13        294.69        44.13 o                         
   3   5 -30        384.40        428.18        41.74 o                         
   4   5 -30         55.61         14.23        28.67 o                         
   5   5 -30        261.30        276.03        38.18 o                         
   6   5 -30        271.50        274.03        38.10 o                         
   7   5 -30       1163.17        992.50        69.86 o                         
   8   5 -30        258.73        303.26        51.26 o                         
   9   5 -30        278.83        171.14       121.65 o                         
   0   6 -30        267.71        334.82        66.65 o                         
   1   6 -30        236.19        218.27        37.34 o                         
   2   6 -30         31.27         -1.95        57.05 o                         
   3   6 -30        506.04        657.22        49.53 o                         
   4   6 -30         43.15         20.31        33.03 o                         
   5   6 -30        403.29        501.84        87.96 o                         
   2   0 -29        111.98         58.44        36.58 o                         
   4   0 -29         65.33         85.36        37.90 o                         
   6   0 -29         68.96         74.59        37.56 o                         
   8   0 -29        251.79        297.65        80.64 o                         
  10   0 -29        488.63        488.86        55.04 o                         
  12   0 -29        861.78        933.40        73.13 o                         
  14   0 -29        139.32        140.61        42.79 o                         
   0   1 -29       1559.40       1337.09        86.23 o                         
   1   1 -29         58.57         60.84        25.22 o                         
   2   1 -29       1316.78       1411.18        55.59 o                         
   3   1 -29        209.49        211.18        30.54 o                         
   4   1 -29        345.98        324.72        34.02 o                         
   5   1 -29        555.45        670.34        43.77 o                         
   6   1 -29       1054.11       1044.76        50.26 o                         
   7   1 -29        314.34        325.24        33.92 o                         
   8   1 -29        801.59        829.95        49.10 o                         
   9   1 -29        109.70        120.89        28.69 o                         
  10   1 -29       1545.34       1622.24        59.28 o                         
  11   1 -29         50.48         47.59        24.64 o                         
  12   1 -29        837.67        813.93        49.02 o                         
  13   1 -29        145.53        172.78        31.17 o                         
  14   1 -29        764.25        728.03        53.68 o                         
  15   1 -29          5.88         70.85        58.73 o                         
  16   1 -29        476.49        487.60        60.95 o                         
   1   2 -29        236.38        253.65        32.30 o                         
   2   2 -29        692.65        713.63        45.30 o                         
   3   2 -29        764.85        750.01        46.89 o                         
   4   2 -29       2351.53       2160.62        64.74 o                         
   5   2 -29        658.05        672.00        44.50 o                         
   6   2 -29       1074.51       1139.68        52.27 o                         
   7   2 -29        113.26        109.45        28.09 o                         
   8   2 -29        435.20        389.90        37.13 o                         
   9   2 -29         54.94         61.06        26.29 o                         
  10   2 -29        400.46        421.24        37.37 o                         
  11   2 -29        281.10        307.01        34.63 o                         
  12   2 -29        839.86        863.09        59.71 o                         
  13   2 -29        975.32       1068.94        80.07 o                         
  14   2 -29        236.35        307.97        61.06 o                         
  15   2 -29        319.77        390.63        64.79 o                         
   0   3 -29        133.66        110.75        41.28 o                         
   1   3 -29         14.54        -18.36        24.42 o                         
   2   3 -29       1504.37       1520.96       121.79 o                         
   3   3 -29       1446.88       1526.10        58.85 o                         
   4   3 -29        339.03        342.27        36.12 o                         
   5   3 -29        401.88        417.31        37.48 o                         
   6   3 -29        101.65        163.62        30.53 o                         
   7   3 -29        129.64         84.69        36.64 o                         
   8   3 -29        178.94        212.64        31.19 o                         
   9   3 -29        328.55        360.08        36.25 o                         
  10   3 -29       1368.32       1332.79        57.81 o                         
  11   3 -29        219.20        241.42        40.32 o                         
  12   3 -29        861.01        882.13        78.90 o                         
  13   3 -29        372.58        356.45        55.37 o                         
  14   3 -29        102.20         89.48       124.92 o                         
   1   4 -29       2017.01       1957.34        65.99 o                         
   2   4 -29         42.28        124.31        30.76 o                         
   3   4 -29        462.62        544.50        46.02 o                         
   4   4 -29         91.58         65.30        28.16 o                         
   5   4 -29        738.42        661.46        99.15 o                         
   6   4 -29       1241.64       1334.55        71.04 o                         
   7   4 -29        389.88        382.95        37.99 o                         
   8   4 -29        355.40        319.41        38.75 o                         
   9   4 -29        529.81        538.07        50.35 o                         
  10   4 -29        296.96        314.29        55.74 o                         
  11   4 -29        560.15        569.41        65.88 o                         
  12   4 -29         18.64         78.76        44.72 o                         
  13   4 -29        115.78        216.86        47.24 o                         
   0   5 -29        314.98        316.40        53.75 o                         
   1   5 -29       2099.89       2409.36       106.97 o                         
   2   5 -29        100.07        121.40        36.46 o                         
   3   5 -29        191.75        184.68        34.13 o                         
   4   5 -29          6.86        -27.36        27.36 o                         
   5   5 -29        754.04        864.70        53.78 o                         
   6   5 -29         78.73         22.88        29.49 o                         
   7   5 -29        638.78        599.02        54.19 o                         
   8   5 -29         17.09         45.47        36.33 o                         
   9   5 -29        124.02        119.28        69.64 o                         
  10   5 -29         27.81         57.36        37.77 o                         
  11   5 -29         15.71          9.07        37.22 o                         
   1   6 -29        138.69        106.31        33.74 o                         
   2   6 -29        172.21        266.08        37.97 o                         
   3   6 -29        739.74        815.09        53.98 o                         
   4   6 -29        111.25        106.02        34.94 o                         
   5   6 -29       1434.28       1455.63        93.24 o                         
   6   6 -29         90.04         35.70        33.57 o                         
   7   6 -29        222.81        -22.60        98.93 o                         
   0   0 -28       1526.92       1484.09       110.00 o                         
   2   0 -28         49.58         50.06        32.58 o                         
   4   0 -28       7940.09       7955.88       156.22 o                         
   6   0 -28        665.62        757.90        69.45 o                         
   8   0 -28        136.51        181.50        44.75 o                         
  10   0 -28        134.42        105.64        40.55 o                         
  12   0 -28        862.37        881.40        70.09 o                         
  14   0 -28        300.22        448.65        53.39 o                         
   1   1 -28         78.61         90.02        25.47 o                         
   2   1 -28        395.51        365.68        34.47 o                         
   3   1 -28        325.04        296.43        31.76 o                         
   4   1 -28        913.32        910.77        48.24 o                         
   5   1 -28       1077.75       1100.68        51.02 o                         
   6   1 -28        191.67        186.10        29.67 o                         
   7   1 -28        196.36        214.24        29.68 o                         
   8   1 -28        240.84        214.71        30.35 o                         
   9   1 -28       1277.96       1256.59        53.99 o                         
  10   1 -28        576.29        597.88        55.17 o                         
  11   1 -28        212.75        215.77        35.66 o                         
  12   1 -28        297.40        339.68        34.42 o                         
  13   1 -28         45.41         40.85        54.23 o                         
  14   1 -28       1358.67       1387.93        65.28 o                         
  15   1 -28         76.22        136.66        42.17 o                         
  16   1 -28        371.54        393.03        53.75 o                         
  17   1 -28         33.21         24.24        53.14 o                         
   0   2 -28       1750.06       1915.84       100.21 o                         
   1   2 -28         83.14         63.96        26.27 o                         
   2   2 -28        940.26        856.49        49.32 o                         
   3   2 -28        399.18        386.87        34.65 o                         
   4   2 -28        117.94        161.65        29.15 o                         
   5   2 -28         46.70         33.21        24.96 o                         
   6   2 -28        140.25        111.96        28.17 o                         
   7   2 -28         66.56         62.68        26.35 o                         
   8   2 -28        799.52        772.17        45.81 o                         
   9   2 -28        255.39        292.53        33.64 o                         
  10   2 -28        101.95         95.16        26.98 o                         
  11   2 -28         24.97         -8.32        23.73 o                         
  12   2 -28        741.07        705.45        76.63 o                         
  13   2 -28        126.50        130.70        37.68 o                         
  14   2 -28        576.29        525.99        59.97 o                         
  15   2 -28         45.97         78.52        57.80 o                         
  16   2 -28         53.71         47.92        39.29 o                         
   1   3 -28        428.47        403.42        36.66 o                         
   2   3 -28         71.87         72.27        31.70 o                         
   3   3 -28        115.34        113.05        28.87 o                         
   4   3 -28        636.25        604.86        42.28 o                         
   5   3 -28          8.98         12.36        38.82 o                         
   6   3 -28       1319.29       1192.98        53.95 o                         
   7   3 -28        291.57        298.30        38.89 o                         
   8   3 -28        289.32        281.78        33.23 o                         
   9   3 -28         81.19        109.81        28.39 o                         
  10   3 -28        534.09        520.59        40.29 o                         
  11   3 -28        308.82        307.52        42.10 o                         
  12   3 -28        312.49        319.01        53.57 o                         
  13   3 -28        623.87        695.00        57.19 o                         
  14   3 -28        279.19        309.30        44.94 o                         
  15   3 -28         15.31         21.09        35.58 o                         
   0   4 -28       2015.95       2109.98        95.62 o                         
   1   4 -28        518.10        566.85        42.95 o                         
   2   4 -28        136.04        170.95        31.40 o                         
   3   4 -28         49.09         74.18        28.71 o                         
   4   4 -28       2466.82       2441.82        69.51 o                         
   5   4 -28        378.15        373.99        43.53 o                         
   6   4 -28        130.97        160.88        31.02 o                         
   7   4 -28         76.49         88.71        28.22 o                         
   8   4 -28        564.23        523.06        44.94 o                         
   9   4 -28        934.84        977.54        55.94 o                         
  10   4 -28        321.32        315.13        44.13 o                         
  11   4 -28        416.12        313.18        62.61 o                         
  12   4 -28        257.63        235.37        46.03 o                         
  13   4 -28         37.99         16.85        45.28 o                         
  14   4 -28        135.05         99.91        39.23 o                         
   1   5 -28        384.23        593.74        88.94 o                         
   2   5 -28        130.92        159.09        46.73 o                         
   3   5 -28        799.62        736.77        48.01 o                         
   4   5 -28          7.79         -2.02        27.90 o                         
   5   5 -28        317.38        319.88        35.78 o                         
   6   5 -28        246.33        264.48        32.11 o                         
   7   5 -28        932.85        960.90        51.23 o                         
   8   5 -28        352.35        405.99        58.26 o                         
   9   5 -28        275.66        222.06        44.03 o                         
  10   5 -28        152.35        136.69        41.93 o                         
  11   5 -28        281.05        257.97        45.92 o                         
  12   5 -28         58.14         39.16        40.39 o                         
   0   6 -28       1032.28       1161.56        82.67 o                         
   1   6 -28        384.57        485.23        43.81 o                         
   2   6 -28        198.00        142.90        37.54 o                         
   3   6 -28        866.48        835.41        48.24 o                         
   4   6 -28        290.53        343.14        64.33 o                         
   5   6 -28        289.72        305.45        35.39 o                         
   6   6 -28        115.51        115.16        35.41 o                         
   7   6 -28        281.07        346.75        60.38 o                         
   8   6 -28         24.77         64.38        37.73 o                         
   9   6 -28        289.84        318.72        65.91 o                         
   1   7 -28        292.49        324.71        36.76 o                         
   2   7 -28         74.36        -31.47        67.21 o                         
   2   0 -27        541.01        586.50        55.84 o                         
   4   0 -27        459.68        570.41       103.48 o                         
   6   0 -27        648.78        583.25        55.04 o                         
   8   0 -27       1017.99       1275.65        73.82 o                         
  10   0 -27        285.84        268.81        44.40 o                         
  12   0 -27       1343.08       1433.65        76.74 o                         
  14   0 -27        405.06        501.56        53.39 o                         
  16   0 -27        415.57        453.06        92.29 o                         
   0   1 -27        880.24        817.33        65.57 o                         
   1   1 -27        103.87        132.81        26.17 o                         
   2   1 -27        633.26        724.68        43.93 o                         
   3   1 -27       1006.96       1014.99        66.12 o                         
   4   1 -27        136.13        120.48        26.10 o                         
   5   1 -27        382.38        375.09        33.87 o                         
   6   1 -27       4714.94       4871.57       103.61 o                         
   7   1 -27         24.19         49.17        28.66 o                         
   8   1 -27         78.07         84.38        25.42 o                         
   9   1 -27        921.83        891.75        47.75 o                         
  10   1 -27        784.45        868.20        57.72 o                         
  11   1 -27         22.50         23.31        22.91 o                         
  12   1 -27        665.83        686.39        43.82 o                         
  13   1 -27        250.19        234.07        30.83 o                         
  14   1 -27        501.77        560.67        46.27 o                         
  15   1 -27        106.52         66.21        37.13 o                         
  16   1 -27        213.60        236.26        46.44 o                         
  17   1 -27          9.90          6.53        51.27 o                         
   1   2 -27        115.02         86.17        25.38 o                         
   2   2 -27        463.12        442.16        36.12 o                         
   3   2 -27        136.97        155.46        27.44 o                         
   4   2 -27        291.06        241.50        30.40 o                         
   5   2 -27        355.49        329.40        33.44 o                         
   6   2 -27         69.96        109.41        30.54 o                         
   7   2 -27        390.97        379.87        34.60 o                         
   8   2 -27       1254.72       1276.16        52.90 o                         
   9   2 -27        127.11        154.16        46.42 o                         
  10   2 -27        636.95        606.31        40.83 o                         
  11   2 -27        517.38        561.27        39.40 o                         
  12   2 -27        462.58        550.30        62.69 o                         
  13   2 -27        103.93         88.97        30.00 o                         
  14   2 -27        959.41        917.34        59.88 o                         
  15   2 -27         82.16         14.04        77.11 o                         
  16   2 -27        210.74        177.49        51.94 o                         
  17   2 -27        185.93        171.00        40.32 o                         
   0   3 -27       1665.81       1478.32       124.92 o                         
   1   3 -27       1253.32       1201.97        83.96 o                         
   2   3 -27       3645.87       3597.40        91.89 o                         
   3   3 -27        189.34        184.77        29.67 o                         
   4   3 -27        393.71        326.81        33.84 o                         
   5   3 -27        202.42        200.24        30.11 o                         
   6   3 -27        247.10        282.40        32.71 o                         
   7   3 -27        339.07        312.20        33.42 o                         
   8   3 -27        272.18        299.07        39.64 o                         
   9   3 -27        685.12        714.20        40.32 o                         
  10   3 -27       1042.34       1027.45        46.49 o                         
  11   3 -27        298.75        272.24        34.37 o                         
  12   3 -27        178.28        163.05        37.13 o                         
  13   3 -27        134.52         83.66        35.00 o                         
  14   3 -27        221.17        361.71        45.92 o                         
  15   3 -27        221.63        237.53        55.77 o                         
  16   3 -27        569.54        481.02        89.65 o                         
   1   4 -27       1398.28       1303.38        56.78 o                         
   2   4 -27        305.63        309.69        35.25 o                         
   3   4 -27        430.75        456.30        38.61 o                         
   4   4 -27         82.45         59.73        26.48 o                         
   5   4 -27        958.96        956.81        53.79 o                         
   6   4 -27        220.10        235.16        34.70 o                         
   7   4 -27          7.53        -13.52        21.52 o                         
   8   4 -27        967.57       1006.08        57.31 o                         
   9   4 -27        731.91        826.53        49.85 o                         
  10   4 -27         97.58         89.08        35.86 o                         
  11   4 -27         86.47        148.28        38.19 o                         
  12   4 -27        808.74        846.27        61.29 o                         
  13   4 -27        361.30        288.84        54.90 o                         
  14   4 -27         45.44         12.82        36.03 o                         
  15   4 -27        166.11        202.05        58.06 o                         
   0   5 -27        302.96        329.20        52.91 o                         
   1   5 -27        452.01        520.95        64.54 o                         
   2   5 -27        534.56        650.78        66.68 o                         
   3   5 -27       1065.15       1078.60        50.16 o                         
   4   5 -27        173.78        191.51        29.26 o                         
   5   5 -27        160.75        165.85        27.75 o                         
   6   5 -27       1036.65       1023.05        48.52 o                         
   7   5 -27        126.93        131.34        35.32 o                         
   8   5 -27         13.47         25.32        29.47 o                         
   9   5 -27        239.12        258.39        44.09 o                         
  10   5 -27        283.28        365.61        46.48 o                         
  11   5 -27         15.37        -59.57        59.57 o                         
  12   5 -27        526.81        523.48        55.07 o                         
  13   5 -27         19.36        -34.88        34.88 o                         
   1   6 -27        271.44        244.18        30.11 o                         
   2   6 -27         61.02         40.68        26.85 o                         
   3   6 -27        489.18        554.08        43.20 o                         
   4   6 -27        587.36        651.69        42.16 o                         
   5   6 -27        332.83        358.12        35.91 o                         
   6   6 -27        177.22         32.18        78.44 o                         
   7   6 -27        410.93        395.39        48.98 o                         
   8   6 -27        115.95         85.03        50.64 o                         
   9   6 -27       1116.84       1076.60        75.83 o                         
  10   6 -27         82.52         37.16        41.56 o                         
   0   7 -27       1160.60       1097.28        76.92 o                         
   1   7 -27        674.36        697.84        41.13 o                         
   2   7 -27        383.21        342.93        42.72 o                         
   3   7 -27        121.52        195.17        61.25 o                         
   4   7 -27        358.84        428.60        54.09 o                         
   5   7 -27        176.46        297.39       101.74 o                         
   0   0 -26       4824.96       4609.82       163.14 o                         
   2   0 -26        181.46        187.01        38.52 o                         
   4   0 -26       3098.89       3135.80       100.68 o                         
   6   0 -26        592.96        710.01        61.29 o                         
   8   0 -26        207.41        267.08        42.99 o                         
  10   0 -26       1567.23       1498.43        75.14 o                         
  12   0 -26       2104.88       2200.97        87.95 o                         
  14   0 -26       1261.62       1158.17        72.18 o                         
  16   0 -26        397.64        444.67        75.51 o                         
   1   1 -26        161.41        145.82        26.79 o                         
   2   1 -26        184.91        207.19        32.23 o                         
   3   1 -26       1870.69       1868.19        55.86 o                         
   4   1 -26       1288.97       1265.70        50.30 o                         
   5   1 -26         75.76         79.20        24.43 o                         
   6   1 -26       2266.20       2312.67        61.85 o                         
   7   1 -26        299.39        305.99        31.13 o                         
   8   1 -26        505.39        486.73        35.80 o                         
   9   1 -26        677.66        687.58        42.86 o                         
  10   1 -26        640.70        649.64        40.95 o                         
  11   1 -26          1.23         15.95        22.29 o                         
  12   1 -26         62.32        100.13        25.48 o                         
  13   1 -26        184.63        200.02        27.48 o                         
  14   1 -26        273.32        290.83        33.35 o                         
  15   1 -26        187.46        189.43        36.98 o                         
  16   1 -26        276.14        303.99        41.01 o                         
  17   1 -26          4.21        -24.20        36.48 o                         
  18   1 -26        538.10        605.01       101.61 o                         
   0   2 -26       9307.04       9055.62       163.41 o                         
   1   2 -26        312.04        333.21        32.39 o                         
   2   2 -26        192.70        201.16        28.28 o                         
   3   2 -26       1597.31       1585.07        54.20 o                         
   4   2 -26        642.74        608.85        39.64 o                         
   5   2 -26       1330.64       1247.21        50.26 o                         
   6   2 -26         17.04         11.27        22.22 o                         
   7   2 -26        953.00        981.10        46.56 o                         
   8   2 -26       1270.18       1230.64        61.76 o                         
   9   2 -26         57.14         61.13        22.87 o                         
  10   2 -26        932.37        924.51        42.03 o                         
  11   2 -26        885.19        948.48        43.42 o                         
  12   2 -26        325.43        303.95        30.36 o                         
  13   2 -26        474.26        404.07        36.79 o                         
  14   2 -26       1542.24       1565.77        70.04 o                         
  15   2 -26        551.29        546.50        49.99 o                         
  16   2 -26         34.76         18.58        31.79 o                         
  17   2 -26         18.51         10.99        41.92 o                         
  18   2 -26        525.61        514.49       125.85 o                         
   1   3 -26       1287.76       1173.38        69.83 o                         
   2   3 -26        858.21        893.28        46.80 o                         
   3   3 -26        714.37        778.52        46.15 o                         
   4   3 -26        788.70        696.80        43.30 o                         
   5   3 -26          9.12         22.28        22.90 o                         
   6   3 -26       2298.15       2240.59        56.26 o                         
   7   3 -26        512.47        492.84        55.10 o                         
   8   3 -26       1171.39       1201.21        46.03 o                         
   9   3 -26       1047.17        976.56        43.45 o                         
  10   3 -26       1252.45       1261.71        47.22 o                         
  11   3 -26       1343.08       1456.11        57.99 o                         
  12   3 -26        105.93         97.06        34.60 o                         
  13   3 -26        765.81        787.16       124.67 o                         
  14   3 -26        397.12        385.40        46.01 o                         
  15   3 -26        816.53        819.93        61.32 o                         
  16   3 -26        246.13        252.32        43.90 o                         
  17   3 -26         85.09        119.88        38.04 o                         
   0   4 -26        333.12        330.54        87.16 o                         
   1   4 -26        488.34        488.62        38.61 o                         
   2   4 -26        189.57        198.23        28.07 o                         
   3   4 -26        169.73        187.09        27.20 o                         
   4   4 -26        482.70        478.36        49.05 o                         
   5   4 -26       1592.63       1486.45        49.58 o                         
   6   4 -26         84.33         35.75        29.49 o                         
   7   4 -26         50.51         38.39        24.28 o                         
   8   4 -26       1611.37       1682.29        52.55 o                         
   9   4 -26        204.94        210.22        33.18 o                         
  10   4 -26        100.08         81.78        36.85 o                         
  11   4 -26       1356.69       1422.58        72.78 o                         
  12   4 -26        533.42        485.62        50.96 o                         
  13   4 -26        193.99        142.57        39.40 o                         
  14   4 -26        161.99        115.27        39.13 o                         
  15   4 -26        185.42        230.98        44.02 o                         
  16   4 -26        202.27        178.98        44.74 o                         
   1   5 -26        282.78        276.54        28.43 o                         
   2   5 -26        209.64        228.73        30.68 o                         
   3   5 -26        656.34        647.66        39.20 o                         
   4   5 -26        398.51        459.04        35.68 o                         
   5   5 -26        592.40        558.86        58.12 o                         
   6   5 -26        612.00        634.81        39.56 o                         
   7   5 -26        847.93        865.43        44.90 o                         
   8   5 -26        145.60        153.13        33.46 o                         
   9   5 -26         54.84         64.67        38.15 o                         
  10   5 -26        410.46        415.15        48.69 o                         
  11   5 -26        745.18        688.42        70.42 o                         
  12   5 -26        994.40       1050.79        68.87 o                         
  13   5 -26         19.31         84.02        40.54 o                         
  14   5 -26        182.34        197.66        54.70 o                         
   0   6 -26        715.04        676.09        53.32 o                         
   1   6 -26        488.23        523.37        34.50 o                         
   2   6 -26        771.13        782.27        40.23 o                         
   3   6 -26       1453.70       1501.67        50.04 o                         
   4   6 -26         63.57         57.11        25.40 o                         
   5   6 -26       1056.83       1188.14        52.64 o                         
   6   6 -26         95.35         20.03        34.71 o                         
   7   6 -26        280.84        231.33        42.25 o                         
   8   6 -26        179.78        165.98        55.36 o                         
   9   6 -26        215.92        188.39        44.50 o                         
  10   6 -26         84.10         72.94        51.25 o                         
  11   6 -26         74.31        113.47        42.38 o                         
   1   7 -26        100.77         42.52        27.34 o                         
   2   7 -26        665.95        687.72        41.07 o                         
   3   7 -26        600.03        586.70        43.52 o                         
   4   7 -26         74.65         73.15        31.65 o                         
   5   7 -26        147.92        177.65        77.92 o                         
   6   7 -26        330.91        341.38        45.03 o                         
   7   7 -26        143.35        151.74        44.80 o                         
   2   0 -25        147.47        147.09        36.90 o                         
   4   0 -25        105.19        140.71        36.18 o                         
   6   0 -25       1041.59       1033.72        66.23 o                         
   8   0 -25       1574.23       1577.55        74.14 o                         
  10   0 -25        573.73        585.16        71.78 o                         
  12   0 -25        419.40        524.54        52.40 o                         
  14   0 -25       1408.14       1338.15        63.37 o                         
  16   0 -25       1107.50       1204.74        80.11 o                         
  18   0 -25        506.45        481.96        93.22 o                         
   0   1 -25       1207.91       1203.07        69.84 o                         
   1   1 -25        101.48         88.88        25.03 o                         
   2   1 -25       2636.49       2694.78        63.33 o                         
   3   1 -25       1378.21       1300.55        56.21 o                         
   4   1 -25       1462.65       1370.60        50.87 o                         
   5   1 -25         75.87         91.69        24.56 o                         
   6   1 -25       1115.27       1188.07        49.11 o                         
   7   1 -25        321.99        360.13        32.91 o                         
   8   1 -25          7.05          8.48        21.56 o                         
   9   1 -25        546.95        558.56        42.57 o                         
  10   1 -25        726.94        726.34        38.10 o                         
  11   1 -25        593.05        650.98        47.67 o                         
  12   1 -25        385.01        407.82        41.99 o                         
  13   1 -25        349.27        409.22        31.03 o                         
  14   1 -25        198.52        160.82        28.61 o                         
  15   1 -25         51.66        110.64        32.51 o                         
  16   1 -25        478.34        505.52        45.98 o                         
  17   1 -25         65.94        -11.04        36.73 o                         
  18   1 -25        490.82        599.42        97.88 o                         
  19   1 -25        214.61        130.51        80.17 o                         
   1   2 -25        312.37        338.35        43.04 o                         
   2   2 -25       1315.00       1313.51        51.04 o                         
   3   2 -25         70.46         65.61        23.16 o                         
   4   2 -25        458.76        439.54        56.11 o                         
   5   2 -25       3288.50       3107.19        68.42 o                         
   6   2 -25        366.96        320.91        28.83 o                         
   7   2 -25        794.11        783.89        38.97 o                         
   8   2 -25        104.17        116.29        22.66 o                         
   9   2 -25        692.10        640.25        36.65 o                         
  10   2 -25        122.25        116.83        22.46 o                         
  11   2 -25        324.20        339.59        29.00 o                         
  12   2 -25        690.13        674.36        38.42 o                         
  13   2 -25        302.97        277.33        32.33 o                         
  14   2 -25        678.04        691.02        52.10 o                         
  15   2 -25         24.99         42.88        30.04 o                         
  16   2 -25        546.00        702.45        79.66 o                         
  17   2 -25        295.83        341.95        59.06 o                         
  18   2 -25         90.77         52.84        60.13 o                         
  19   2 -25        123.02         93.22        80.17 o                         
   0   3 -25      17864.42      17577.12       240.38 o                         
   1   3 -25       1219.28       1160.14        49.97 o                         
   2   3 -25       4403.55       4403.71       114.75 o                         
   3   3 -25        316.86        287.68        27.65 o                         
   4   3 -25        160.10        213.25        25.59 o                         
   5   3 -25       1892.27       1951.28        52.28 o                         
   6   3 -25        252.15        257.89        26.65 o                         
   7   3 -25        286.83        289.73        27.88 o                         
   8   3 -25        655.84        672.40        36.41 o                         
   9   3 -25        916.67        952.09        42.77 o                         
  10   3 -25        164.57        166.40        25.40 o                         
  11   3 -25        305.84        307.39        33.34 o                         
  12   3 -25        483.37        433.27        49.49 o                         
  13   3 -25       1359.83       1409.09        69.98 o                         
  14   3 -25          0.10        -31.55        31.55 o                         
  15   3 -25         27.36          9.07        34.06 o                         
  16   3 -25        482.70        548.87        52.20 o                         
  17   3 -25         89.34        118.81        51.07 o                         
  18   3 -25         32.70         73.77        38.15 o                         
   1   4 -25        279.86        287.29        26.51 o                         
   2   4 -25        443.06        459.07        32.75 o                         
   3   4 -25        364.01        439.13        32.49 o                         
   4   4 -25        319.72        303.99        30.87 o                         
   5   4 -25       1435.24       1343.92        48.06 o                         
   6   4 -25        129.02        176.22        25.82 o                         
   7   4 -25        170.92        194.84        27.50 o                         
   8   4 -25        258.05        286.82        29.35 o                         
   9   4 -25        427.28        393.08        37.45 o                         
  10   4 -25         46.15         42.02        29.66 o                         
  11   4 -25        789.87        827.12        58.84 o                         
  12   4 -25        604.37        603.56        52.26 o                         
  13   4 -25       2262.52       2401.41        86.55 o                         
  14   4 -25         83.42         59.65        37.36 o                         
  15   4 -25        877.62        956.00        84.05 o                         
  16   4 -25        539.66        594.26        56.20 o                         
   0   5 -25       1641.09       1752.51       175.33 o                         
   1   5 -25        209.48        181.95        31.80 o                         
   2   5 -25         85.03         94.24        22.22 o                         
   3   5 -25        124.14        133.95        27.28 o                         
   4   5 -25         20.70          8.17        21.33 o                         
   5   5 -25        569.17        542.29        36.11 o                         
   6   5 -25       2572.75       2405.79        61.06 o                         
   7   5 -25        559.18        607.79        37.47 o                         
   8   5 -25          3.75         -0.84        27.76 o                         
   9   5 -25        388.62        428.65        73.43 o                         
  10   5 -25       1032.74        892.25        63.50 o                         
  11   5 -25        283.56        372.00        47.67 o                         
  12   5 -25         45.74         67.94       108.52 o                         
  13   5 -25        122.37        170.47        41.55 o                         
  14   5 -25        261.59        259.92        69.25 o                         
  15   5 -25         10.70         53.30        38.54 o                         
   1   6 -25        110.54        136.94        25.11 o                         
   2   6 -25         46.67         13.81        22.84 o                         
   3   6 -25        533.68        572.12        41.62 o                         
   4   6 -25        201.25        224.09        27.75 o                         
   5   6 -25        546.62        571.99        39.08 o                         
   6   6 -25         19.39          9.47        24.72 o                         
   7   6 -25        593.42        519.93        59.60 o                         
   8   6 -25        173.49        168.77        42.83 o                         
   9   6 -25        884.69        801.39        71.78 o                         
  10   6 -25        278.21        245.32        46.52 o                         
  11   6 -25        390.20        362.10        50.99 o                         
  12   6 -25         12.80         16.72        38.44 o                         
   0   7 -25        797.87        703.59        67.07 o                         
   1   7 -25        868.29        795.54        60.12 o                         
   2   7 -25        200.29        174.13        28.88 o                         
   3   7 -25       1575.17       1586.48        63.65 o                         
   4   7 -25        136.37         79.98        31.32 o                         
   5   7 -25       1072.23       1200.79        67.28 o                         
   6   7 -25        221.75        271.59        40.61 o                         
   7   7 -25        152.31        115.17        35.99 o                         
   8   7 -25         38.95         32.38        33.43 o                         
   9   7 -25         18.02         28.49        66.92 o                         
   0   0 -24       2010.91       1968.85       108.14 o                         
   2   0 -24       2190.51       2254.76        81.73 o                         
   4   0 -24        145.50        131.40        34.56 o                         
   6   0 -24       3236.48       3167.01       197.16 o                         
   8   0 -24        521.51        517.87        50.42 o                         
  10   0 -24        196.64        276.40        39.78 o                         
  12   0 -24        611.64        621.81        75.59 o                         
  14   0 -24       1103.01        952.10       118.58 o                         
  16   0 -24       1150.73       1151.90        91.36 o                         
  18   0 -24        285.54        179.92        72.71 o                         
  20   0 -24        877.87        858.57       115.60 o                         
   1   1 -24       1235.54       1215.11        46.96 o                         
   2   1 -24        250.45        181.25        26.31 o                         
   3   1 -24        196.35        207.23        27.10 o                         
   4   1 -24        832.32        772.01        43.34 o                         
   5   1 -24        210.67        193.49        28.27 o                         
   6   1 -24       1885.58       1845.64        54.23 o                         
   7   1 -24        308.34        373.91        27.79 o                         
   8   1 -24         19.41         33.63        19.13 o                         
   9   1 -24        610.90        605.17        34.66 o                         
  10   1 -24       2449.14       2488.00        55.06 o                         
  11   1 -24         36.16          8.76        18.86 o                         
  12   1 -24        857.13        982.56        44.28 o                         
  13   1 -24        222.49        258.69        26.53 o                         
  14   1 -24       1609.49       1707.51        57.65 o                         
  15   1 -24         35.04         25.25        25.64 o                         
  16   1 -24        683.58        634.96        42.88 o                         
  17   1 -24         22.62         43.64        44.21 o                         
  18   1 -24        360.12        413.71        62.61 o                         
  19   1 -24        139.03        138.70        52.67 o                         
  20   1 -24        273.61        250.41        60.64 o                         
   0   2 -24        483.47        457.30        48.00 o                         
   1   2 -24        196.35        155.11        26.13 o                         
   2   2 -24       4238.76       4231.05        76.11 o                         
   3   2 -24        104.50        130.62        25.05 o                         
   4   2 -24      10121.26      10182.58       103.84 o                         
   5   2 -24       5544.01       5377.86        74.50 o                         
   6   2 -24       1087.80       1111.46        41.34 o                         
   7   2 -24        891.37        892.92        39.98 o                         
   8   2 -24       1542.94       1555.12        47.47 o                         
   9   2 -24        170.74        191.58        24.29 o                         
  10   2 -24        473.25        488.61        31.59 o                         
  11   2 -24        137.48        162.69        23.62 o                         
  12   2 -24        398.65        437.41        31.07 o                         
  13   2 -24        183.59        208.36        29.90 o                         
  14   2 -24          5.10          4.79        35.56 o                         
  15   2 -24        406.35        371.28        59.17 o                         
  16   2 -24        134.88        116.89        42.05 o                         
  17   2 -24        240.16        208.18        39.11 o                         
  18   2 -24        232.72        236.35        44.02 o                         
  19   2 -24         35.37         16.78        70.85 o                         
   1   3 -24        239.96        291.09        26.77 o                         
   2   3 -24        457.82        509.54        43.95 o                         
   3   3 -24        537.28        535.10        33.13 o                         
   4   3 -24       1215.29       1146.71        42.83 o                         
   5   3 -24        295.52        351.58        28.08 o                         
   6   3 -24        166.22        202.12        25.34 o                         
   7   3 -24        292.34        324.98        27.63 o                         
   8   3 -24        240.80        242.78        26.13 o                         
   9   3 -24       2093.53       2073.77        52.63 o                         
  10   3 -24        324.23        309.36        28.26 o                         
  11   3 -24        492.75        490.01        37.81 o                         
  12   3 -24       1390.37       1399.70        67.79 o                         
  13   3 -24       1950.90       1954.35        76.88 o                         
  14   3 -24        637.06        603.96        51.22 o                         
  15   3 -24        221.40        211.40        66.31 o                         
  16   3 -24        535.84        620.86        53.35 o                         
  17   3 -24        142.17        117.32        38.24 o                         
  18   3 -24        404.69        491.67        51.81 o                         
   0   4 -24       3141.51       3161.16        80.11 o                         
   1   4 -24         17.66         33.61        19.03 o                         
   2   4 -24         79.75         87.59        20.66 o                         
   3   4 -24        150.09        176.10        38.19 o                         
   4   4 -24         47.83         41.97        25.61 o                         
   5   4 -24        335.41        316.50        36.40 o                         
   6   4 -24       1774.27       1842.32        51.86 o                         
   7   4 -24        261.06        251.14        27.35 o                         
   8   4 -24       1509.05       1460.66        49.06 o                         
   9   4 -24        384.00        354.85        32.72 o                         
  10   4 -24        141.36        135.73        31.72 o                         
  11   4 -24       2308.61       2254.54        82.17 o                         
  12   4 -24        125.94        109.93        36.82 o                         
  13   4 -24          6.12         -7.17        32.90 o                         
  14   4 -24       1460.35       1504.31        74.41 o                         
  15   4 -24       1198.16       1192.32        99.10 o                         
  16   4 -24        252.27        234.34        44.81 o                         
  17   4 -24        431.89        395.30        50.76 o                         
   1   5 -24         85.11         62.68        21.82 o                         
   2   5 -24       1044.30       1008.07        41.42 o                         
   3   5 -24       1204.26       1245.82        43.33 o                         
   4   5 -24        475.67        441.94        30.45 o                         
   5   5 -24        148.51        147.78        23.26 o                         
   6   5 -24         57.90         32.21        20.99 o                         
   7   5 -24        170.09        209.24        26.61 o                         
   8   5 -24         87.07         95.56        29.79 o                         
   9   5 -24        645.10        645.51        52.12 o                         
  10   5 -24        694.63        647.73        54.45 o                         
  11   5 -24        632.73        729.88        58.00 o                         
  12   5 -24       1202.76       1155.65        75.30 o                         
  13   5 -24        153.04        164.33        42.20 o                         
  14   5 -24        418.23        484.96        52.84 o                         
  15   5 -24        794.07        786.08        63.24 o                         
  16   5 -24        134.75        157.87        44.31 o                         
   0   6 -24        160.09        127.30        36.25 o                         
   1   6 -24        281.01        314.02        29.42 o                         
   2   6 -24        131.71        133.83        25.16 o                         
   3   6 -24        313.34        294.21        28.99 o                         
   4   6 -24        573.42        681.58        43.59 o                         
   5   6 -24        395.09        379.30        31.23 o                         
   6   6 -24         18.48         33.16        25.70 o                         
   7   6 -24       1432.30       1453.06        80.70 o                         
   8   6 -24        101.85        130.70        38.16 o                         
   9   6 -24        420.87        409.46        43.51 o                         
  10   6 -24        101.39         16.97        42.23 o                         
  11   6 -24        140.48        153.76        43.81 o                         
  12   6 -24         92.72         65.24        43.06 o                         
  13   6 -24        190.58        117.80        45.19 o                         
   1   7 -24       1764.05       1788.00        54.68 o                         
   2   7 -24        208.63        137.32        39.04 o                         
   3   7 -24       1537.71       1435.91        91.09 o                         
   4   7 -24         48.97         50.33        29.54 o                         
   5   7 -24       1193.77       1277.36        65.37 o                         
   6   7 -24        206.33        217.38        38.08 o                         
   7   7 -24         96.22         56.03        33.85 o                         
   8   7 -24          0.96        -22.31        30.83 o                         
   9   7 -24        218.57        240.03        40.59 o                         
  10   7 -24         17.53         -9.58        41.44 o                         
   0   8 -24        216.77        224.65        49.44 o                         
   1   8 -24        300.65        318.00        34.66 o                         
   2   8 -24        220.90        200.30        33.15 o                         
   3   8 -24        325.39        372.20        42.68 o                         
   4   8 -24       1111.40       1094.49        66.47 o                         
   2   0 -23       1030.97       1229.83       143.10 o                         
   4   0 -23       2535.58       2577.14        84.69 o                         
   6   0 -23       4145.05       4137.30       101.83 o                         
   8   0 -23        557.04        558.60        42.25 o                         
  10   0 -23       1207.08       1129.19        52.73 o                         
  12   0 -23       2943.99       3106.37        78.35 o                         
  14   0 -23        427.84        421.45        39.39 o                         
  16   0 -23        177.12        202.25        43.39 o                         
  18   0 -23        286.71        280.60        80.17 o                         
  20   0 -23        474.81        622.72       107.21 o                         
   0   1 -23       1434.70       1401.25        68.98 o                         
   1   1 -23        926.10        893.50        42.29 o                         
   2   1 -23        209.85        236.31        26.32 o                         
   3   1 -23        227.97        217.33        26.78 o                         
   4   1 -23       3684.96       3578.59        63.77 o                         
   5   1 -23          8.25         -1.01        17.34 o                         
   6   1 -23       1966.30       1950.30        47.74 o                         
   7   1 -23        763.17        751.42        36.71 o                         
   8   1 -23       3404.41       3361.36        59.67 o                         
   9   1 -23       3374.94       3314.41        59.81 o                         
  10   1 -23       2355.59       2258.96        52.20 o                         
  11   1 -23        217.44        218.03        23.14 o                         
  12   1 -23       1836.08       1804.86        45.04 o                         
  13   1 -23       1039.86        981.30        38.54 o                         
  14   1 -23        197.22        214.23        26.43 o                         
  15   1 -23        677.51        618.67        41.11 o                         
  16   1 -23        885.37        854.40        49.44 o                         
  17   1 -23          3.63         -3.68        38.44 o                         
  18   1 -23       1036.96       1197.37       136.57 o                         
  19   1 -23          6.04         -3.36        46.09 o                         
  20   1 -23        218.46        126.92        55.46 o                         
   1   2 -23         11.69          4.80        17.92 o                         
   2   2 -23       2107.58       2055.11        48.02 o                         
   3   2 -23        701.16        665.49        33.99 o                         
   4   2 -23        743.33        741.84        35.88 o                         
   5   2 -23       2313.13       2329.37        60.01 o                         
   6   2 -23       5641.85       5496.67        74.93 o                         
   7   2 -23        882.77        871.52        39.30 o                         
   8   2 -23       3379.58       3242.68        59.63 o                         
   9   2 -23        236.05        233.04        29.27 o                         
  10   2 -23        428.51        447.38        29.43 o                         
  11   2 -23        256.68        241.49        25.29 o                         
  12   2 -23        829.01        848.18        40.10 o                         
  13   2 -23          1.87         23.63        23.66 o                         
  14   2 -23        281.12        290.95        39.28 o                         
  15   2 -23        504.13        478.06        44.83 o                         
  16   2 -23        511.14        514.85        41.24 o                         
  17   2 -23         98.80         67.03        28.54 o                         
  18   2 -23       1107.68       1085.04        58.81 o                         
  19   2 -23        168.62        178.68        54.02 o                         
  20   2 -23         55.24          3.08       100.68 o                         
   0   3 -23       6202.61       5867.19        98.28 o                         
   1   3 -23        729.21        753.81        32.94 o                         
   2   3 -23        914.51        951.71        62.54 o                         
   3   3 -23        533.60        549.20        29.69 o                         
   4   3 -23        387.98        420.31        29.35 o                         
   5   3 -23         10.69        -11.38        18.44 o                         
   6   3 -23       1530.79       1452.90        45.09 o                         
   7   3 -23        548.90        609.67        34.10 o                         
   8   3 -23       1547.89       1431.49        45.26 o                         
   9   3 -23        907.02        866.15        40.68 o                         
  10   3 -23       2785.81       2652.67        57.12 o                         
  11   3 -23        114.05         76.74        26.50 o                         
  12   3 -23        178.07        236.20        37.07 o                         
  13   3 -23        120.10        132.60        35.35 o                         
  14   3 -23        130.96        146.75        36.54 o                         
  15   3 -23         55.94         91.45        34.11 o                         
  16   3 -23        653.29        735.31       166.72 o                         
  17   3 -23         33.20         63.18        35.42 o                         
  18   3 -23        335.56        290.32        64.25 o                         
  19   3 -23        165.70        209.93        43.17 o                         
   1   4 -23        352.06        378.27        26.60 o                         
   2   4 -23        421.82        447.50        28.21 o                         
   3   4 -23       1121.46       1124.86        39.50 o                         
   4   4 -23        727.98        662.03        34.14 o                         
   5   4 -23       2257.32       2217.32        67.67 o                         
   6   4 -23        683.73        683.35        33.94 o                         
   7   4 -23       2232.98       2271.87        55.09 o                         
   8   4 -23        315.83        337.60        30.87 o                         
   9   4 -23       1455.08       1338.18        48.06 o                         
  10   4 -23        552.05        597.73        46.42 o                         
  11   4 -23       3493.17       3544.83       157.23 o                         
  12   4 -23        475.14        435.12        45.82 o                         
  13   4 -23        120.51         91.39        35.25 o                         
  14   4 -23        241.50        233.93        42.84 o                         
  15   4 -23       1791.28       1834.24        80.62 o                         
  16   4 -23         30.32         51.11        36.00 o                         
  17   4 -23       1831.64       1898.86        85.71 o                         
  18   4 -23         24.29         39.64        39.64 o                         
   0   5 -23        956.71        935.75        55.98 o                         
   1   5 -23        714.70        730.42        36.43 o                         
   2   5 -23        685.97        718.23        36.27 o                         
   3   5 -23       1358.55       1298.73        46.48 o                         
   4   5 -23        382.37        403.87        29.04 o                         
   5   5 -23        230.78        235.95        25.13 o                         
   6   5 -23       1541.02       1439.20        44.61 o                         
   7   5 -23         60.52          9.02        23.60 o                         
   8   5 -23        818.70        820.85        43.76 o                         
   9   5 -23        799.79        798.54        49.92 o                         
  10   5 -23        793.44        711.90        55.92 o                         
  11   5 -23        245.94        244.42        43.32 o                         
  12   5 -23        227.98        273.52        43.89 o                         
  13   5 -23        167.43        125.05        41.34 o                         
  14   5 -23        327.15        284.66        46.37 o                         
  15   5 -23         86.65         93.62        49.34 o                         
  16   5 -23        348.96        375.10        55.89 o                         
   1   6 -23        797.30        780.16        38.88 o                         
   2   6 -23        484.53        581.90        34.46 o                         
   3   6 -23        295.92        307.30        28.41 o                         
   4   6 -23         77.26        106.10        26.83 o                         
   5   6 -23          7.35         29.07        22.04 o                         
   6   6 -23        444.18        383.09        34.70 o                         
   7   6 -23        856.78        916.76        54.18 o                         
   8   6 -23        557.43        543.06        44.30 o                         
   9   6 -23        117.44         68.73        33.06 o                         
  10   6 -23        116.07        118.83        34.32 o                         
  11   6 -23       1447.61       1427.25        65.91 o                         
  12   6 -23        469.28        383.33        51.20 o                         
  13   6 -23         69.10         10.40        39.55 o                         
  14   6 -23        281.70        172.13        46.92 o                         
   0   7 -23       1113.94       1119.80        66.30 o                         
   1   7 -23        631.79        615.53        41.47 o                         
   2   7 -23         11.24         -5.24        23.87 o                         
   3   7 -23       2388.59       2244.97        58.21 o                         
   4   7 -23        126.18         58.06        32.02 o                         
   5   7 -23        132.58        137.61        35.36 o                         
   6   7 -23         28.78         44.60        32.71 o                         
   7   7 -23        730.55        682.05        50.17 o                         
   8   7 -23         37.27         -2.76        41.84 o                         
   9   7 -23        536.77        584.40        50.16 o                         
  10   7 -23        185.33        179.53        38.89 o                         
  11   7 -23         56.16         60.94        36.04 o                         
   1   8 -23        316.29        342.56        34.44 o                         
   2   8 -23       2291.67       2271.52        63.77 o                         
   3   8 -23        449.76        449.56        42.64 o                         
   4   8 -23        234.70        221.04        41.86 o                         
   5   8 -23        668.49        668.59        53.03 o                         
   6   8 -23        310.00        342.81        53.28 o                         
   0   0 -22        944.91        935.95        80.17 o                         
   2   0 -22       5254.78       5191.02       111.73 o                         
   4   0 -22       2089.23       2350.05       142.16 o                         
   6   0 -22       1850.67       1905.34        56.95 o                         
   8   0 -22       2685.31       2747.70        96.79 o                         
  10   0 -22        811.83        777.57        48.36 o                         
  12   0 -22       1429.82       1382.92        67.57 o                         
  14   0 -22        844.54        798.89        50.55 o                         
  16   0 -22        219.08        233.32        43.68 o                         
  18   0 -22        212.20        211.61        73.65 o                         
  20   0 -22       2005.31       1931.56       160.34 o                         
   1   1 -22       1590.44       1629.26        48.09 o                         
   2   1 -22        989.77        960.62        35.48 o                         
   3   1 -22       1528.29       1552.23        40.83 o                         
   4   1 -22       1158.03       1081.74        36.95 o                         
   5   1 -22        732.05        691.69        34.31 o                         
   6   1 -22       5717.19       5630.95        72.57 o                         
   7   1 -22       1944.97       1852.01        46.03 o                         
   8   1 -22        120.57        112.56        21.00 o                         
   9   1 -22       1969.34       1963.34        43.56 o                         
  10   1 -22       2530.90       2397.86        47.53 o                         
  11   1 -22        448.22        455.41        26.97 o                         
  12   1 -22       1223.34       1207.14        38.86 o                         
  13   1 -22       1402.01       1359.03        40.81 o                         
  14   1 -22        127.67        147.10        24.11 o                         
  15   1 -22        307.01        310.83        32.14 o                         
  16   1 -22        714.30        803.18        45.75 o                         
  17   1 -22         39.32         37.47        31.67 o                         
  18   1 -22         41.65         12.74        42.87 o                         
  19   1 -22         97.79        142.90        51.74 o                         
  20   1 -22        929.52        912.42       101.61 o                         
  21   1 -22        358.36        358.99        69.21 o                         
   0   2 -22         39.49         47.41        22.91 o                         
   1   2 -22        737.61        795.58        30.50 o                         
   2   2 -22       4021.33       3925.71        55.28 o                         
   3   2 -22        100.65        119.49        20.04 o                         
   4   2 -22       4778.59       4873.09        67.91 o                         
   5   2 -22       1976.22       1946.78        47.40 o                         
   6   2 -22       4545.79       4524.45        70.23 o                         
   7   2 -22       1607.10       1570.24        44.65 o                         
   8   2 -22       5328.60       5222.57        72.79 o                         
   9   2 -22        108.66         98.15        21.25 o                         
  10   2 -22       1010.81        984.80        44.78 o                         
  11   2 -22        467.01        450.95        29.90 o                         
  12   2 -22        224.84        221.53        22.59 o                         
  13   2 -22        606.69        656.77        37.09 o                         
  14   2 -22       2757.24       2719.09        94.59 o                         
  15   2 -22        370.57        392.61        36.18 o                         
  16   2 -22        386.76        352.09        35.74 o                         
  17   2 -22        329.33        358.21        37.72 o                         
  18   2 -22        818.71        776.91        49.67 o                         
  19   2 -22        337.12        391.06        55.06 o                         
  20   2 -22        286.01        322.44        64.15 o                         
   1   3 -22         43.44         35.82        17.27 o                         
   2   3 -22        239.17        240.43        21.42 o                         
   3   3 -22        304.18        289.50        23.13 o                         
   4   3 -22        331.05        340.35        24.04 o                         
   5   3 -22       1338.24       1322.65        38.46 o                         
   6   3 -22       1066.09       1127.56        38.31 o                         
   7   3 -22       4552.29       4283.97        67.81 o                         
   8   3 -22       1106.88       1151.85        41.87 o                         
   9   3 -22       1039.25       1002.04        40.99 o                         
  10   3 -22        109.21         95.19        21.59 o                         
  11   3 -22        204.98        235.61        30.27 o                         
  12   3 -22       1278.98       1231.09        63.17 o                         
  13   3 -22       1574.90       1464.09       102.29 o                         
  14   3 -22         62.11         52.49        31.76 o                         
  15   3 -22        135.87        105.60        56.63 o                         
  16   3 -22       1043.37       1022.52        63.75 o                         
  17   3 -22       1423.94       1475.71        66.27 o                         
  18   3 -22        316.88        311.60        38.34 o                         
  19   3 -22        495.85        490.42        49.00 o                         
  20   3 -22        749.35        671.90       126.07 o                         
   0   4 -22        738.86        744.64        49.64 o                         
   1   4 -22        799.15        875.28        36.05 o                         
   2   4 -22        201.86        155.43        21.76 o                         
   3   4 -22        734.17        745.91        34.75 o                         
   4   4 -22        329.26        373.44        26.11 o                         
   5   4 -22       1798.09       1851.29        46.48 o                         
   6   4 -22        888.96        952.33        44.39 o                         
   7   4 -22       1783.47       1811.69        44.99 o                         
   8   4 -22        358.74        324.65        25.83 o                         
   9   4 -22        110.23        118.99        21.39 o                         
  10   4 -22        740.07        756.34        48.30 o                         
  11   4 -22        194.74        163.93        36.52 o                         
  12   4 -22        115.64         92.67        34.98 o                         
  13   4 -22        534.98        499.77        48.80 o                         
  14   4 -22       1179.01       1127.29        67.60 o                         
  15   4 -22       1866.12       1788.90        95.15 o                         
  16   4 -22         65.49        123.61        36.85 o                         
  17   4 -22        313.53        322.20        46.03 o                         
  18   4 -22        528.48        650.94        59.28 o                         
   1   5 -22        576.38        601.79        32.01 o                         
   2   5 -22         47.88         66.36        20.79 o                         
   3   5 -22        443.92        432.46        29.45 o                         
   4   5 -22        772.85        727.03        35.98 o                         
   5   5 -22        934.34        872.17        38.46 o                         
   6   5 -22        187.24        158.36        26.92 o                         
   7   5 -22        788.77        777.23        37.18 o                         
   8   5 -22        645.93        589.31        37.45 o                         
   9   5 -22        758.70        784.89        59.35 o                         
  10   5 -22        652.13        579.10        63.03 o                         
  11   5 -22        130.46        132.25        32.21 o                         
  12   5 -22       1090.88       1031.11        62.30 o                         
  13   5 -22        659.63        600.64        54.31 o                         
  14   5 -22         94.04         53.96        37.50 o                         
  15   5 -22        135.90        146.98        41.84 o                         
  16   5 -22         92.52         98.25        41.14 o                         
  17   5 -22       2441.34       2452.06       220.00 o                         
   0   6 -22         95.66         61.82        32.15 o                         
   1   6 -22        515.47        503.26        32.05 o                         
   2   6 -22        397.32        422.29        30.81 o                         
   3   6 -22        140.89        193.89        33.28 o                         
   4   6 -22         30.39         34.65        22.26 o                         
   5   6 -22        273.18        248.04        27.39 o                         
   6   6 -22         80.97         69.50        25.73 o                         
   7   6 -22        271.11        306.63        44.54 o                         
   8   6 -22        150.54        111.31        32.37 o                         
   9   6 -22        445.81        456.98        42.64 o                         
  10   6 -22         59.55         47.28        31.25 o                         
  11   6 -22        175.87        145.73        35.51 o                         
  12   6 -22        388.87        327.79        41.39 o                         
  13   6 -22         89.90         55.76        43.73 o                         
  14   6 -22        554.56        529.86        51.56 o                         
  15   6 -22        196.09        145.41        58.99 o                         
   1   7 -22       1685.48       1765.49        62.03 o                         
   2   7 -22        392.53        433.76        33.01 o                         
   3   7 -22       2510.21       2464.79        60.17 o                         
   4   7 -22        249.97        236.31        29.26 o                         
   5   7 -22       1951.22       2010.17        67.18 o                         
   6   7 -22        166.73        123.30        33.77 o                         
   7   7 -22         52.96        -12.17        30.40 o                         
   8   7 -22         44.48         24.43        37.81 o                         
   9   7 -22        609.48        619.68        50.87 o                         
  10   7 -22        349.83        358.31        43.47 o                         
  11   7 -22          0.28         16.89        40.00 o                         
  12   7 -22         64.67         59.87        42.24 o                         
   0   8 -22        656.32        713.94        89.24 o                         
   1   8 -22        909.19        872.51        46.23 o                         
   2   8 -22        222.47        214.98        31.64 o                         
   3   8 -22        900.60        889.54        53.47 o                         
   4   8 -22       1409.93       1446.10       109.37 o                         
   5   8 -22       2074.35       2112.61        93.63 o                         
   6   8 -22         88.18         50.97        42.59 o                         
   7   8 -22         79.91        129.09        46.02 o                         
   8   8 -22         65.96         66.10        44.49 o                         
   2   0 -21       2410.97       2445.59        76.79 o                         
   4   0 -21       4395.33       4525.64        76.55 o                         
   6   0 -21       1011.35       1132.09        46.48 o                         
   8   0 -21         83.17         92.86        25.07 o                         
  10   0 -21         15.58         16.35        23.99 o                         
  12   0 -21       2198.77       2306.30        67.06 o                         
  14   0 -21       1409.61       1401.41        57.42 o                         
  16   0 -21        984.76        932.71        85.30 o                         
  18   0 -21        108.54        134.24        68.05 o                         
  20   0 -21        263.45        384.07        90.43 o                         
   0   1 -21       4447.32       4545.41       102.15 o                         
   1   1 -21       2395.93       2526.27        46.29 o                         
   2   1 -21        614.23        664.68        31.42 o                         
   3   1 -21       1078.44       1136.30        36.44 o                         
   4   1 -21       6417.43       6450.67        74.86 o                         
   5   1 -21        292.42        288.66        23.52 o                         
   6   1 -21        631.28        659.89        30.04 o                         
   7   1 -21       1775.18       1790.08        39.40 o                         
   8   1 -21       2829.39       2848.40        48.23 o                         
   9   1 -21        804.70        851.18        33.48 o                         
  10   1 -21       6040.49       5826.94        69.25 o                         
  11   1 -21       1318.91       1353.81        39.46 o                         
  12   1 -21        968.37        918.19        35.25 o                         
  13   1 -21       1641.96       1601.79        46.00 o                         
  14   1 -21        522.04        489.11        34.93 o                         
  15   1 -21         81.52         67.53        25.11 o                         
  16   1 -21       2231.95       2055.53       104.14 o                         
  17   1 -21         40.65         90.47        31.65 o                         
  18   1 -21        571.45        691.05        68.88 o                         
  19   1 -21          4.36        -22.62        41.76 o                         
  20   1 -21        280.94        210.13        56.68 o                         
  21   1 -21         53.28         99.61        54.38 o                         
   1   2 -21       1602.42       1559.30        36.02 o                         
   2   2 -21       1005.89       1001.04        31.60 o                         
   3   2 -21        115.48        105.97        16.86 o                         
   4   2 -21        390.87        358.98        22.31 o                         
   5   2 -21       1314.13       1376.88        38.56 o                         
   6   2 -21        263.02        254.10        24.37 o                         
   7   2 -21        730.54        799.95        36.82 o                         
   8   2 -21       4597.75       4439.95        66.27 o                         
   9   2 -21        821.77        780.21        34.01 o                         
  10   2 -21        978.00        939.04        34.87 o                         
  11   2 -21        591.46        687.65        31.92 o                         
  12   2 -21        310.93        291.77        23.90 o                         
  13   2 -21        599.97        611.80        39.89 o                         
  14   2 -21        762.93        855.85        48.54 o                         
  15   2 -21        767.48        922.22        49.37 o                         
  16   2 -21        154.88        184.66        30.26 o                         
  17   2 -21       1026.40       1094.07        55.26 o                         
  18   2 -21        682.20        676.52        47.02 o                         
  19   2 -21        119.34        104.77        40.61 o                         
  20   2 -21         44.32         91.18        53.06 o                         
  21   2 -21        536.26        581.23        83.90 o                         
   0   3 -21        971.44        947.01        47.43 o                         
   1   3 -21         32.32         36.89        16.69 o                         
   2   3 -21        845.19        924.88        33.23 o                         
   3   3 -21         40.74         69.78        17.85 o                         
   4   3 -21       2053.16       2047.39        47.39 o                         
   5   3 -21       2075.41       2050.82        43.61 o                         
   6   3 -21       1523.27       1507.31        39.53 o                         
   7   3 -21        846.32        845.38        35.18 o                         
   8   3 -21        456.41        464.64        28.21 o                         
   9   3 -21        786.23        740.45        33.84 o                         
  10   3 -21        223.03        266.26        25.01 o                         
  11   3 -21         49.79         33.56        22.78 o                         
  12   3 -21        396.17        399.43        41.35 o                         
  13   3 -21        208.32        237.16        33.21 o                         
  14   3 -21         92.42        103.54        27.69 o                         
  15   3 -21         42.56         35.96        27.10 o                         
  16   3 -21        522.21        501.44        42.92 o                         
  17   3 -21        257.79        253.04        48.17 o                         
  18   3 -21        742.38        858.69        69.70 o                         
  19   3 -21        348.72        360.51        45.61 o                         
  20   3 -21        117.14        158.47        42.63 o                         
   1   4 -21       2988.06       2948.12        52.78 o                         
   2   4 -21       2951.74       2881.56        52.00 o                         
   3   4 -21       1101.29       1128.56        38.23 o                         
   4   4 -21        217.38        193.56        24.63 o                         
   5   4 -21       3020.73       2917.97        52.19 o                         
   6   4 -21       1042.64        957.58        40.88 o                         
   7   4 -21       5337.52       5090.26        66.99 o                         
   8   4 -21       2626.24       2465.88        49.86 o                         
   9   4 -21        262.72        303.74        24.91 o                         
  10   4 -21        449.51        438.06        33.74 o                         
  11   4 -21        631.82        704.21        61.87 o                         
  12   4 -21         12.50         13.70        28.07 o                         
  13   4 -21        477.01        504.30        48.42 o                         
  14   4 -21        632.27        699.61        54.30 o                         
  15   4 -21       2320.07       2345.45        84.75 o                         
  16   4 -21          1.44         27.12        33.42 o                         
  17   4 -21        327.28        390.57        57.78 o                         
  18   4 -21       1368.19       1500.76       117.53 o                         
  19   4 -21       1457.92       1644.10       137.03 o                         
   0   5 -21       3146.24       3069.56        80.15 o                         
   1   5 -21        308.39        322.80        26.17 o                         
   2   5 -21        882.90        802.20        47.32 o                         
   3   5 -21       2763.88       2740.37        63.87 o                         
   4   5 -21       1286.83       1280.26        42.52 o                         
   5   5 -21        610.17        617.75        33.00 o                         
   6   5 -21        218.14        205.70        23.32 o                         
   7   5 -21        833.55        740.80        41.45 o                         
   8   5 -21       1330.05       1261.13        61.26 o                         
   9   5 -21        594.70        537.71        41.33 o                         
  10   5 -21       1220.21       1162.50        55.37 o                         
  11   5 -21        681.90        653.43        46.81 o                         
  12   5 -21        642.61        701.33        81.22 o                         
  13   5 -21        379.00        335.22        39.37 o                         
  14   5 -21         19.84         19.44        53.19 o                         
  15   5 -21        169.11        146.66        42.77 o                         
  16   5 -21        381.14        397.86        51.61 o                         
  17   5 -21        786.06        847.91        95.55 o                         
  18   5 -21        319.91        361.94        70.53 o                         
   1   6 -21        325.83        339.13        28.28 o                         
   2   6 -21       1685.21       1754.03       103.68 o                         
   3   6 -21        581.59        547.03        32.65 o                         
   4   6 -21         34.34         16.24        21.51 o                         
   5   6 -21        147.12         97.38        24.20 o                         
   6   6 -21        988.92        909.05        47.33 o                         
   7   6 -21       1262.01       1262.27        59.34 o                         
   8   6 -21        672.17        677.43        47.44 o                         
   9   6 -21         80.12         74.04        30.77 o                         
  10   6 -21        203.90        260.01        36.71 o                         
  11   6 -21       3129.83       3187.21        89.48 o                         
  12   6 -21         71.03         17.75        32.11 o                         
  13   6 -21        334.63        273.06        39.68 o                         
  14   6 -21        339.92        371.82        52.22 o                         
  15   6 -21       1242.46       1123.06        80.80 o                         
  16   6 -21         12.25        -43.94        43.94 o                         
   0   7 -21       8982.91       8872.37       143.98 o                         
   1   7 -21       1473.04       1460.37        49.82 o                         
   2   7 -21        316.96        348.62        30.65 o                         
   3   7 -21       1010.04        939.28        44.52 o                         
   4   7 -21         30.01         24.47        23.41 o                         
   5   7 -21        221.91        212.16        33.68 o                         
   6   7 -21        203.42        173.98        35.33 o                         
   7   7 -21       1490.90       1463.59        66.11 o                         
   8   7 -21        315.85        354.09        41.56 o                         
   9   7 -21        477.44        527.86        62.43 o                         
  10   7 -21         32.11         44.95        39.74 o                         
  11   7 -21        323.38        302.66        50.13 o                         
  12   7 -21         16.08          6.45        40.28 o                         
  13   7 -21        259.02        287.49        50.98 o                         
   1   8 -21        535.17        522.52        37.33 o                         
   2   8 -21        219.10        182.55        29.66 o                         
   3   8 -21        882.13        889.78        57.75 o                         
   4   8 -21        174.76         87.62        41.97 o                         
   5   8 -21       1161.67       1236.57        78.74 o                         
   6   8 -21        105.25        158.93        45.24 o                         
   7   8 -21       1334.09       1303.27        80.25 o                         
   8   8 -21        192.83        199.20        55.08 o                         
   9   8 -21          7.00        -40.03        40.03 o                         
   0   0 -20      13492.36      13670.99       256.36 o                         
   2   0 -20      15361.32      15688.40       149.13 o                         
   4   0 -20       1890.31       2038.26        52.95 o                         
   6   0 -20        426.70        350.97        30.44 o                         
   8   0 -20       4283.97       4307.00        85.51 o                         
  10   0 -20       2528.24       2427.36        77.53 o                         
  12   0 -20       6481.84       6675.66       105.24 o                         
  14   0 -20       1155.62       1158.25        53.62 o                         
  16   0 -20       4511.64       4386.36       113.77 o                         
  18   0 -20         17.34        104.41        64.32 o                         
  20   0 -20       1330.04       1323.75       140.77 o                         
  22   0 -20         40.71        150.09        80.17 o                         
   1   1 -20       4016.42       4336.88        50.15 o                         
   2   1 -20       1353.22       1385.21        31.68 o                         
   3   1 -20       1692.49       1727.60        34.65 o                         
   4   1 -20        144.59        154.45        16.97 o                         
   5   1 -20       1283.70       1285.94        33.50 o                         
   6   1 -20        673.98        707.66        29.21 o                         
   7   1 -20        444.59        476.02        24.95 o                         
   8   1 -20       1867.11       1772.49        39.57 o                         
   9   1 -20       3296.41       3411.22        51.97 o                         
  10   1 -20       1344.29       1254.09        43.57 o                         
  11   1 -20       3272.97       3307.94        52.93 o                         
  12   1 -20       1511.34       1511.81        40.15 o                         
  13   1 -20       3837.28       3752.03        57.49 o                         
  14   1 -20       1615.07       1602.53        47.75 o                         
  15   1 -20        255.79        272.02        30.57 o                         
  16   1 -20       1629.59       1550.70        56.43 o                         
  17   1 -20        135.22        120.81        29.91 o                         
  18   1 -20        109.88         27.75        82.04 o                         
  19   1 -20        311.01        251.73        98.82 o                         
  20   1 -20        238.02        159.71        53.75 o                         
  21   1 -20        262.87        146.82        56.02 o                         
  22   1 -20        209.49        153.35        58.67 o                         
   0   2 -20        169.73        190.15        26.04 o                         
   1   2 -20       2061.18       2027.22        38.91 o                         
   2   2 -20       3304.80       3283.24        47.31 o                         
   3   2 -20        832.73        875.33        29.55 o                         
   4   2 -20        509.57        500.19        25.59 o                         
   5   2 -20        157.62        181.69        18.41 o                         
   6   2 -20      10576.61      10448.25        88.44 o                         
   7   2 -20         13.60         29.18        14.31 o                         
   8   2 -20        766.16        734.06        31.74 o                         
   9   2 -20        344.66        377.15        23.99 o                         
  10   2 -20       3504.48       3358.57        53.13 o                         
  11   2 -20        538.10        541.51        28.54 o                         
  12   2 -20        409.14        419.01        26.01 o                         
  13   2 -20        976.09       1051.51        44.93 o                         
  14   2 -20       4278.10       4048.71        79.47 o                         
  15   2 -20        400.46        330.68        34.41 o                         
  16   2 -20       1505.13       1573.74        58.70 o                         
  17   2 -20        321.53        305.91        56.15 o                         
  18   2 -20        761.79        803.38        58.07 o                         
  19   2 -20         85.34        119.42        37.89 o                         
  20   2 -20        353.49        421.89        65.59 o                         
  21   2 -20        267.81        379.73        66.13 o                         
   1   3 -20        365.03        387.85        23.65 o                         
   2   3 -20       1471.76       1419.66        36.88 o                         
   3   3 -20        571.51        584.78        32.31 o                         
   4   3 -20         28.13         25.68        16.26 o                         
   5   3 -20       2476.37       2508.23        45.90 o                         
   6   3 -20        601.37        572.98        28.82 o                         
   7   3 -20        671.25        711.92        31.68 o                         
   8   3 -20        214.55        203.89        21.18 o                         
   9   3 -20       1134.43       1099.71        36.25 o                         
  10   3 -20       1029.14       1006.42        32.74 o                         
  11   3 -20        137.91        139.08        20.93 o                         
  12   3 -20       2042.54       2063.29        72.74 o                         
  13   3 -20        766.40        782.67        45.87 o                         
  14   3 -20       1284.53       1391.30        56.68 o                         
  15   3 -20         29.44         57.23        27.37 o                         
  16   3 -20       1007.92       1073.85        55.73 o                         
  17   3 -20        120.93        143.99        31.73 o                         
  18   3 -20        872.25        959.76        55.59 o                         
  19   3 -20         21.81         68.03        32.29 o                         
  20   3 -20         89.10         98.90        51.59 o                         
  21   3 -20        163.87        191.08        57.96 o                         
   0   4 -20          8.96          7.73        24.09 o                         
   1   4 -20       5874.69       5629.44        68.62 o                         
   2   4 -20       1143.92       1133.19        37.81 o                         
   3   4 -20       1983.41       1892.38        44.11 o                         
   4   4 -20       1105.91       1062.16        36.85 o                         
   5   4 -20       1270.71       1259.36        38.62 o                         
   6   4 -20        128.45        126.81        20.72 o                         
   7   4 -20       3624.09       3596.36        56.72 o                         
   8   4 -20        859.28        869.21        35.30 o                         
   9   4 -20       1024.22        987.86        37.10 o                         
  10   4 -20       2437.99       2386.83        58.98 o                         
  11   4 -20        135.85        140.83        29.13 o                         
  12   4 -20       1157.20       1117.23        53.57 o                         
  13   4 -20        477.23        435.80        38.84 o                         
  14   4 -20         67.23         34.96        25.13 o                         
  15   4 -20        947.10        954.91        55.68 o                         
  16   4 -20        429.61        436.86        41.48 o                         
  17   4 -20        638.07        637.95        47.12 o                         
  18   4 -20        484.45        540.64        54.97 o                         
  19   4 -20         93.72         40.04        77.79 o                         
  20   4 -20         12.81         -2.27        49.39 o                         
   1   5 -20       1436.28       1447.43        42.39 o                         
   2   5 -20       1478.76       1441.32        43.15 o                         
   3   5 -20       1896.19       1865.85        46.10 o                         
   4   5 -20        249.94        285.54        24.93 o                         
   5   5 -20        910.89        966.52        37.98 o                         
   6   5 -20       1211.94       1026.15        39.74 o                         
   7   5 -20        962.29        903.22        40.59 o                         
   8   5 -20       1666.20       1692.26        51.86 o                         
   9   5 -20       2674.09       2739.75        71.11 o                         
  10   5 -20         54.08         22.50        26.65 o                         
  11   5 -20         24.56         19.31        27.48 o                         
  12   5 -20        248.24        206.55        34.26 o                         
  13   5 -20        683.85        658.23        46.32 o                         
  14   5 -20         90.15         69.84        31.32 o                         
  15   5 -20         89.29         76.61        32.66 o                         
  16   5 -20        112.95         90.27        74.45 o                         
  17   5 -20       1499.03       1626.16       108.05 o                         
  18   5 -20        141.56         31.92        53.70 o                         
   0   6 -20        953.76        980.45        57.71 o                         
   1   6 -20        442.05        546.38        32.04 o                         
   2   6 -20          3.34        -15.10        19.62 o                         
   3   6 -20       1392.12       1483.73        70.46 o                         
   4   6 -20        446.48        374.83        29.36 o                         
   5   6 -20        173.58        149.00        24.46 o                         
   6   6 -20        709.96        663.84        36.88 o                         
   7   6 -20        143.67        173.27        32.53 o                         
   8   6 -20        163.98        160.11        33.30 o                         
   9   6 -20        863.57        871.09        52.08 o                         
  10   6 -20         29.69         19.88        28.89 o                         
  11   6 -20        711.79        632.78        46.98 o                         
  12   6 -20        112.02        122.30        38.89 o                         
  13   6 -20        112.02         11.75        38.36 o                         
  14   6 -20         63.97         46.80        41.46 o                         
  15   6 -20         61.30         33.93        41.71 o                         
  16   6 -20        288.60        204.86        61.14 o                         
   1   7 -20       2026.66       2004.09        54.15 o                         
   2   7 -20        448.22        406.76        31.08 o                         
   3   7 -20        408.20        409.92        31.95 o                         
   4   7 -20       1339.90       1307.36        47.83 o                         
   5   7 -20       1593.14       1740.62        61.69 o                         
   6   7 -20         53.15         20.79        32.29 o                         
   7   7 -20        314.53        261.84        37.47 o                         
   8   7 -20         46.03         54.04        37.14 o                         
   9   7 -20       1982.60       2091.66        88.85 o                         
  10   7 -20         36.90         53.43        39.97 o                         
  11   7 -20         19.54        -12.94        37.78 o                         
  12   7 -20         32.53         19.99        41.70 o                         
  13   7 -20       1828.35       1812.45        90.76 o                         
  14   7 -20        221.10        210.09        51.79 o                         
   0   8 -20        350.68        317.51       133.31 o                         
   1   8 -20        386.98        425.80        65.33 o                         
   2   8 -20        106.15         91.41        35.46 o                         
   3   8 -20        857.50        873.04        55.26 o                         
   4   8 -20        403.81        439.43        53.24 o                         
   5   8 -20       1648.60       1644.26        87.19 o                         
   6   8 -20        101.19         85.72        43.12 o                         
   7   8 -20         62.55         35.72        41.46 o                         
   8   8 -20        217.29        146.41        48.40 o                         
   9   8 -20        214.18        211.55        47.95 o                         
  10   8 -20         45.90         48.84        56.60 o                         
   1   9 -20        104.24        129.72        40.55 o                         
   2   0 -19       1712.57       1557.31        44.11 o                         
   4   0 -19       1811.84       1851.45        49.48 o                         
   6   0 -19       4401.61       4403.63        76.05 o                         
   8   0 -19        272.86        257.55        28.86 o                         
  10   0 -19        620.41        586.11        40.93 o                         
  12   0 -19       3097.69       2991.45        71.69 o                         
  14   0 -19       1293.09       1311.23        54.23 o                         
  16   0 -19       2724.11       2468.92        87.78 o                         
  18   0 -19        737.87        745.78        98.82 o                         
  20   0 -19        510.09        448.40        92.29 o                         
  22   0 -19        494.93        560.26       109.07 o                         
   0   1 -19      12153.16      12228.52       125.62 o                         
   1   1 -19        518.40        561.36        23.60 o                         
   2   1 -19       2843.47       2907.53        36.64 o                         
   3   1 -19         49.37         76.26        12.26 o                         
   4   1 -19       3992.17       4037.56        43.91 o                         
   5   1 -19        480.16        496.82        22.05 o                         
   6   1 -19        223.49        175.30        15.87 o                         
   7   1 -19        591.65        583.59        27.47 o                         
   8   1 -19       8211.76       8228.58        77.25 o                         
   9   1 -19       3893.95       3794.47        53.36 o                         
  10   1 -19        408.16        422.53        24.46 o                         
  11   1 -19        704.55        713.15        31.56 o                         
  12   1 -19       9918.87       9884.52        90.48 o                         
  13   1 -19        784.10        717.47        32.31 o                         
  14   1 -19       3059.82       2927.19        54.55 o                         
  15   1 -19        834.13        840.30        45.26 o                         
  16   1 -19         97.68         80.77        25.74 o                         
  17   1 -19        151.80        154.04        28.73 o                         
  18   1 -19        512.69        562.29        64.91 o                         
  19   1 -19        986.52       1022.91        88.61 o                         
  20   1 -19         89.08        110.23        49.32 o                         
  21   1 -19        596.34        532.33        70.53 o                         
  22   1 -19       1250.28       1481.45       123.05 o                         
   1   2 -19        142.14        151.06        16.83 o                         
   2   2 -19        329.51        339.33        20.68 o                         
   3   2 -19       6605.55       6650.42        65.50 o                         
   4   2 -19          8.84         18.45        14.56 o                         
   5   2 -19          6.63         10.60        12.86 o                         
   6   2 -19       1102.40       1094.96        29.09 o                         
   7   2 -19        504.12        479.06        23.38 o                         
   8   2 -19       1578.68       1530.96        34.29 o                         
   9   2 -19        478.07        463.81        23.79 o                         
  10   2 -19       2910.63       2784.92        50.21 o                         
  11   2 -19        818.17        835.93        32.08 o                         
  12   2 -19        784.17        814.08        33.44 o                         
  13   2 -19        792.62        732.11        37.94 o                         
  14   2 -19       3164.82       3017.52        82.19 o                         
  15   2 -19        312.94        298.60        51.13 o                         
  16   2 -19       3382.36       3326.74        75.96 o                         
  17   2 -19        302.54        250.47        45.97 o                         
  18   2 -19        831.57        908.32        52.36 o                         
  19   2 -19         96.24         79.42        35.62 o                         
  20   2 -19         95.78        144.03        52.40 o                         
  21   2 -19         94.96         96.97        51.08 o                         
  22   2 -19        265.54        232.29        62.58 o                         
   0   3 -19        471.18        425.06        33.87 o                         
   1   3 -19        506.94        464.55        24.86 o                         
   2   3 -19       1934.67       1972.43        40.32 o                         
   3   3 -19        175.00        177.71        19.08 o                         
   4   3 -19        126.00        131.46        18.32 o                         
   5   3 -19        851.16        891.43        32.21 o                         
   6   3 -19         95.09        114.67        18.16 o                         
   7   3 -19        964.90        991.41        31.87 o                         
   8   3 -19        515.75        498.01        24.14 o                         
   9   3 -19        241.68        247.31        20.09 o                         
  10   3 -19        806.41        777.24        30.08 o                         
  11   3 -19         98.96        107.79        19.94 o                         
  12   3 -19        692.71        657.39        36.36 o                         
  13   3 -19        406.55        478.67        50.85 o                         
  14   3 -19        418.11        381.41        32.45 o                         
  15   3 -19        365.41        347.39        37.68 o                         
  16   3 -19        233.26        260.05        34.00 o                         
  17   3 -19        818.42        892.96        54.63 o                         
  18   3 -19        456.64        510.55        41.88 o                         
  19   3 -19         32.12         71.62        31.07 o                         
  20   3 -19        233.86        250.44        58.49 o                         
  21   3 -19        641.50        577.08        74.81 o                         
   1   4 -19       2186.89       2189.26        45.24 o                         
   2   4 -19       1394.64       1371.05        38.44 o                         
   3   4 -19       4340.34       4279.75        68.79 o                         
   4   4 -19       2025.90       1909.95        54.41 o                         
   5   4 -19        442.84        391.46        25.54 o                         
   6   4 -19        295.35        241.51        22.71 o                         
   7   4 -19       9041.71       8824.14        86.72 o                         
   8   4 -19        344.84        342.53        24.40 o                         
   9   4 -19        224.47        240.12        22.57 o                         
  10   4 -19        651.99        686.32        39.51 o                         
  11   4 -19        200.36        213.42        26.54 o                         
  12   4 -19       1063.87       1008.68        45.60 o                         
  13   4 -19         94.48         93.61        25.61 o                         
  14   4 -19        153.98         52.03        51.66 o                         
  15   4 -19        995.00        927.17        48.35 o                         
  16   4 -19         34.22         53.10        26.17 o                         
  17   4 -19        102.64        111.92        47.08 o                         
  18   4 -19        748.66        781.19        61.19 o                         
  19   4 -19        388.84        463.95        52.59 o                         
  20   4 -19        189.84        190.14        46.68 o                         
   0   5 -19       9913.74       9494.10       131.28 o                         
   1   5 -19       4722.71       4597.24        68.30 o                         
   2   5 -19       7743.95       7578.61        83.03 o                         
   3   5 -19       2805.15       2660.72        63.02 o                         
   4   5 -19       2739.74       2666.43        52.01 o                         
   5   5 -19        367.19        427.58        27.66 o                         
   6   5 -19        477.22        442.84        29.68 o                         
   7   5 -19        213.00        220.33        27.35 o                         
   8   5 -19        145.70        153.05        29.45 o                         
   9   5 -19        327.44        283.77        33.13 o                         
  10   5 -19        625.19        618.11        42.64 o                         
  11   5 -19        195.59        208.99        33.57 o                         
  12   5 -19        839.01        925.27        54.30 o                         
  13   5 -19        288.62        301.44        37.29 o                         
  14   5 -19         75.48         62.53        30.53 o                         
  15   5 -19        449.82        408.51        39.54 o                         
  16   5 -19         47.85         45.44        32.77 o                         
  17   5 -19         72.21         88.28        34.46 o                         
  18   5 -19         35.63         80.74        36.32 o                         
  19   5 -19         40.37        -21.71        47.74 o                         
   1   6 -19       1167.46       1206.28        42.19 o                         
   2   6 -19        202.04        177.69        24.33 o                         
   3   6 -19       2624.28       2566.60        54.46 o                         
   4   6 -19         38.10          3.08        20.13 o                         
   5   6 -19        199.30        185.47        24.82 o                         
   6   6 -19        658.94        690.21        44.87 o                         
   7   6 -19        761.96        836.32        50.43 o                         
   8   6 -19        775.88        734.63        49.10 o                         
   9   6 -19         82.06         20.02        28.62 o                         
  10   6 -19         65.52         62.97        30.42 o                         
  11   6 -19       1984.73       1927.01        70.13 o                         
  12   6 -19         54.52        -18.50        29.50 o                         
  13   6 -19       1142.88       1065.31        89.82 o                         
  14   6 -19        517.64        509.19        55.50 o                         
  15   6 -19       1018.67        991.72        74.79 o                         
  16   6 -19        246.54        205.10        49.51 o                         
  17   6 -19        900.41        970.96        73.52 o                         
   0   7 -19        813.63        793.47        55.56 o                         
   1   7 -19        198.20        210.91        27.40 o                         
   2   7 -19        740.23        734.09        37.51 o                         
   3   7 -19        271.76        261.22        28.74 o                         
   4   7 -19       1173.36       1094.07        45.60 o                         
   5   7 -19        131.99        125.55        30.11 o                         
   6   7 -19       1571.67       1543.73        65.19 o                         
   7   7 -19        388.71        425.49        41.95 o                         
   8   7 -19        741.65        763.86        60.38 o                         
   9   7 -19         88.05         59.76        38.93 o                         
  10   7 -19        231.14        193.01        44.24 o                         
  11   7 -19        484.02        428.68        56.88 o                         
  12   7 -19        214.16        324.77        50.48 o                         
  13   7 -19         66.36         46.03        42.51 o                         
  14   7 -19         12.29        -22.81        47.36 o                         
   1   8 -19         81.08         34.47        32.62 o                         
   2   8 -19        536.35        512.00        45.76 o                         
   3   8 -19        524.90        564.25        48.00 o                         
   4   8 -19         93.86         85.51        40.34 o                         
   5   8 -19        178.34        184.32        43.82 o                         
   6   8 -19        232.26        210.63        45.43 o                         
   7   8 -19        209.42        199.76        46.56 o                         
   8   8 -19        150.87         55.74        42.86 o                         
   9   8 -19        322.52        297.22        50.38 o                         
  10   8 -19         36.05         47.29        42.68 o                         
  11   8 -19        460.14        475.80        58.93 o                         
   0   9 -19         68.07         53.14        53.39 o                         
   1   9 -19        185.45        163.51        44.24 o                         
   2   9 -19        190.90        130.44        45.88 o                         
   3   9 -19        677.30        620.18        62.40 o                         
   4   9 -19        320.28        379.17        54.20 o                         
   0   0 -18        330.64        283.39        27.73 o                         
   2   0 -18       9176.92       8985.11        78.12 o                         
   4   0 -18       1612.16       1772.29        47.96 o                         
   6   0 -18       9210.62       9156.19       109.58 o                         
   8   0 -18        263.57        295.86        28.60 o                         
  10   0 -18       1495.37       1505.53        52.35 o                         
  12   0 -18        418.04        381.20        33.48 o                         
  14   0 -18        284.29        321.38        37.08 o                         
  16   0 -18       1592.62       1477.99        81.57 o                         
  18   0 -18        702.87        752.30       103.48 o                         
  20   0 -18        620.75        595.69       102.54 o                         
  22   0 -18       1514.60       1619.26       152.88 o                         
   1   1 -18        461.22        463.17        18.36 o                         
   2   1 -18       2337.85       2343.32        31.50 o                         
   3   1 -18        429.21        431.43        18.64 o                         
   4   1 -18        315.61        306.85        17.37 o                         
   5   1 -18       3487.97       3571.04        41.43 o                         
   6   1 -18        239.16        297.11        17.90 o                         
   7   1 -18       1244.18       1208.76        28.90 o                         
   8   1 -18       1074.37       1013.91        28.48 o                         
   9   1 -18       3716.33       3725.44        46.91 o                         
  10   1 -18       1099.68       1120.10        36.19 o                         
  11   1 -18       5485.18       5312.58        63.46 o                         
  12   1 -18       2871.95       2777.52        48.32 o                         
  13   1 -18        824.97        748.62        32.58 o                         
  14   1 -18       1690.98       1699.97        42.96 o                         
  15   1 -18        506.05        548.65        37.90 o                         
  16   1 -18        901.94        925.56        48.23 o                         
  17   1 -18        477.47        432.48        36.00 o                         
  18   1 -18        258.22        290.43       113.26 o                         
  19   1 -18          4.87         23.22        44.03 o                         
  20   1 -18        600.10        649.02        72.84 o                         
  21   1 -18        237.14        285.92        63.86 o                         
  22   1 -18        731.65        789.74        82.20 o                         
  23   1 -18         87.22         14.00        51.10 o                         
   0   2 -18       2542.57       2642.20        57.58 o                         
   1   2 -18        605.75        638.85        26.22 o                         
   2   2 -18       2425.45       2394.30        46.33 o                         
   3   2 -18       1266.23       1252.28        39.49 o                         
   4   2 -18        921.99        976.13        26.20 o                         
   5   2 -18        104.49        127.32        14.56 o                         
   6   2 -18       1001.31        998.11        27.69 o                         
   7   2 -18       2723.32       2697.01        40.32 o                         
   8   2 -18        231.00        263.29        18.68 o                         
   9   2 -18        476.83        489.19        29.45 o                         
  10   2 -18       7661.01       7469.91        69.01 o                         
  11   2 -18        135.65        159.10        18.13 o                         
  12   2 -18       1652.31       1573.33        36.32 o                         
  13   2 -18        239.39        213.27        22.08 o                         
  14   2 -18       1855.90       1871.85        57.97 o                         
  15   2 -18         85.62         59.35        24.73 o                         
  16   2 -18       2387.87       2282.07        91.90 o                         
  17   2 -18        279.36        303.18        33.38 o                         
  18   2 -18        440.20        445.57        38.45 o                         
  19   2 -18          0.33         17.73        32.01 o                         
  20   2 -18        290.30        334.16        60.31 o                         
  21   2 -18        122.74        127.65        63.86 o                         
  22   2 -18        622.84        711.39        80.73 o                         
   1   3 -18        378.31        381.13        22.68 o                         
   2   3 -18       1589.11       1579.45        36.82 o                         
   3   3 -18        392.44        421.10        27.65 o                         
   4   3 -18       1452.96       1441.03        35.56 o                         
   5   3 -18       1620.44       1570.69        33.07 o                         
   6   3 -18        597.54        577.18        25.41 o                         
   7   3 -18         95.74         88.90        15.55 o                         
   8   3 -18       2760.86       2762.51        42.96 o                         
   9   3 -18        463.42        434.07        23.24 o                         
  10   3 -18        496.97        495.24        24.48 o                         
  11   3 -18       1997.45       1970.39        44.30 o                         
  12   3 -18        862.77        875.76        40.64 o                         
  13   3 -18         82.90        142.21        23.92 o                         
  14   3 -18         37.33         52.65        23.46 o                         
  15   3 -18        281.30        211.79        27.91 o                         
  16   3 -18        338.15        380.76        37.43 o                         
  17   3 -18        138.37         86.26        29.41 o                         
  18   3 -18        106.84         71.04        29.29 o                         
  19   3 -18        211.69        248.26        44.80 o                         
  20   3 -18        839.32        776.04        77.71 o                         
  21   3 -18        278.69        268.19        62.93 o                         
   0   4 -18       1991.26       1911.21        65.22 o                         
   1   4 -18       2140.79       2163.31        44.21 o                         
   2   4 -18       1167.38       1127.80        39.67 o                         
   3   4 -18       3963.98       3872.38        55.90 o                         
   4   4 -18       2731.34       2686.34        48.10 o                         
   5   4 -18       1798.67       1804.65        42.08 o                         
   6   4 -18        842.10        863.33        33.90 o                         
   7   4 -18       2820.68       2767.93        49.47 o                         
   8   4 -18        136.08        140.20        18.39 o                         
   9   4 -18          3.62         -9.83        14.97 o                         
  10   4 -18       2398.82       2397.38        55.27 o                         
  11   4 -18        127.61        151.62        24.72 o                         
  12   4 -18        376.19        357.31        30.45 o                         
  13   4 -18        129.39        135.57        25.70 o                         
  14   4 -18        559.27        567.44        37.13 o                         
  15   4 -18        694.91        749.46        43.37 o                         
  16   4 -18        862.41        866.06        47.20 o                         
  17   4 -18        201.87        240.63        38.92 o                         
  18   4 -18         15.59         48.33        31.96 o                         
  19   4 -18        297.06        336.02        48.12 o                         
  20   4 -18         86.04         29.22        41.10 o                         
   1   5 -18       6686.80       6499.75        75.48 o                         
   2   5 -18       1120.26       1116.94        38.95 o                         
   3   5 -18       1406.03       1311.06        40.32 o                         
   4   5 -18       1014.96       1023.79        38.47 o                         
   5   5 -18       1008.10        994.32        40.56 o                         
   6   5 -18         76.34         55.19        19.91 o                         
   7   5 -18        476.81        509.34        31.82 o                         
   8   5 -18        987.80        947.37        48.41 o                         
   9   5 -18        111.99         76.66        26.72 o                         
  10   5 -18        139.34        117.06        29.42 o                         
  11   5 -18         33.98         62.46        28.86 o                         
  12   5 -18        307.32        276.18        30.86 o                         
  13   5 -18       1066.79       1080.67        50.46 o                         
  14   5 -18         61.88         49.29        26.08 o                         
  15   5 -18        924.24        877.91        54.82 o                         
  16   5 -18        328.88        367.81        46.56 o                         
  17   5 -18        406.11        392.78        42.84 o                         
  18   5 -18        509.42        495.95        50.46 o                         
  19   5 -18        800.98        711.06        54.53 o                         
   0   6 -18       1269.81       1073.48       129.30 o                         
   1   6 -18       1672.37       1596.96        47.52 o                         
   2   6 -18        621.97        657.56        33.78 o                         
   3   6 -18       1132.80       1235.05        64.69 o                         
   4   6 -18        437.88        524.99        34.97 o                         
   5   6 -18         23.72         29.53        23.52 o                         
   6   6 -18       1029.89       1138.30        58.94 o                         
   7   6 -18       1211.30       1306.75        57.05 o                         
   8   6 -18         10.10          1.56        26.90 o                         
   9   6 -18        111.96        104.32        30.02 o                         
  10   6 -18        500.57        532.50        43.15 o                         
  11   6 -18        144.18        105.24        32.24 o                         
  12   6 -18         20.74        -51.72        51.72 o                         
  13   6 -18        120.45         80.95        40.22 o                         
  14   6 -18        410.50        445.37        85.97 o                         
  15   6 -18         65.98        -21.04        39.74 o                         
  16   6 -18        194.28        215.26        49.02 o                         
  17   6 -18        293.44        306.69        67.55 o                         
   1   7 -18        556.40        511.07        32.89 o                         
   2   7 -18       1053.62       1079.00        54.82 o                         
   3   7 -18        632.86        635.07        35.51 o                         
   4   7 -18        111.70        125.44        25.31 o                         
   5   7 -18        709.91        694.02        47.12 o                         
   6   7 -18        240.82        176.66        35.08 o                         
   7   7 -18        944.95        955.37        66.03 o                         
   8   7 -18        799.91        711.50        59.98 o                         
   9   7 -18       1383.70       1418.83        84.37 o                         
  10   7 -18        127.31        168.76        42.84 o                         
  11   7 -18       1508.66       1370.32        80.09 o                         
  12   7 -18         45.33         66.88        39.57 o                         
  13   7 -18       1155.26       1383.10        85.40 o                         
  14   7 -18        226.69        269.60        51.65 o                         
  15   7 -18       1260.45       1298.33        85.18 o                         
   0   8 -18       1309.85       1316.02        90.59 o                         
   1   8 -18        687.71        689.14        49.43 o                         
   2   8 -18        186.13        193.06        37.90 o                         
   3   8 -18        882.13        860.45        54.28 o                         
   4   8 -18        575.60        713.17        63.73 o                         
   5   8 -18        964.76        847.34        63.80 o                         
   6   8 -18         10.50        -19.92        36.60 o                         
   7   8 -18        365.16        287.78        47.60 o                         
   8   8 -18        105.07         62.08        49.97 o                         
   9   8 -18        534.30        592.99        62.16 o                         
  10   8 -18        561.03        504.98        56.90 o                         
  11   8 -18         54.39         25.00        43.58 o                         
  12   8 -18          1.01         33.12        44.65 o                         
   1   9 -18        200.63        209.83        47.77 o                         
   2   9 -18        101.29         53.44        43.29 o                         
   3   9 -18        582.48        656.03        62.04 o                         
   4   9 -18         11.26          0.66        45.86 o                         
   5   9 -18        479.75        481.75        58.35 o                         
   6   9 -18        134.90         74.12        45.46 o                         
   2   0 -17        634.39        715.95        27.18 o                         
   4   0 -17      10826.80      11404.43        93.90 o                         
   6   0 -17      19872.71      20603.44       148.83 o                         
   8   0 -17       2621.17       2610.09        59.71 o                         
  10   0 -17       1185.25       1146.27        53.92 o                         
  12   0 -17       1416.32       1393.43        52.21 o                         
  14   0 -17       1154.21       1031.96        49.74 o                         
  16   0 -17        345.57        383.35        72.25 o                         
  18   0 -17       1782.56       1896.13       141.70 o                         
  20   0 -17       3213.95       3202.17       178.99 o                         
  22   0 -17        674.07        769.08       116.53 o                         
   0   1 -17       1754.14       1695.29        43.23 o                         
   1   1 -17        522.70        567.95        18.61 o                         
   2   1 -17       5052.57       4901.10        44.24 o                         
   3   1 -17        893.01        918.98        22.74 o                         
   4   1 -17       3113.16       3160.23        37.20 o                         
   5   1 -17       2183.29       2233.60        32.89 o                         
   6   1 -17        244.75        253.21        16.09 o                         
   7   1 -17        952.16        984.31        26.54 o                         
   8   1 -17       1128.84       1173.79        28.82 o                         
   9   1 -17       2944.98       3018.54        41.75 o                         
  10   1 -17       3242.08       3088.87        43.48 o                         
  11   1 -17       3542.90       3521.22        47.75 o                         
  12   1 -17       1557.08       1585.16        35.49 o                         
  13   1 -17        995.95        969.38        32.79 o                         
  14   1 -17        213.76        247.54        22.00 o                         
  15   1 -17       1310.02       1287.12        69.16 o                         
  16   1 -17       1176.83       1273.53        50.66 o                         
  17   1 -17       1538.10       1434.85        55.03 o                         
  18   1 -17        440.14        452.62        61.29 o                         
  19   1 -17         29.38         29.35        45.72 o                         
  20   1 -17        102.15         58.92        47.34 o                         
  21   1 -17        336.08        237.18        59.15 o                         
  22   1 -17        853.90        813.65        97.88 o                         
  23   1 -17          9.78         15.40        51.08 o                         
   1   2 -17       1506.40       1600.96        32.75 o                         
   2   2 -17         43.50         75.85        11.66 o                         
   3   2 -17       1265.35       1263.40        26.42 o                         
   4   2 -17       3545.56       3707.38        42.10 o                         
   5   2 -17        377.33        413.09        24.26 o                         
   6   2 -17         65.47         68.82        13.59 o                         
   7   2 -17        882.80        898.14        27.27 o                         
   8   2 -17        840.88        831.67        27.40 o                         
   9   2 -17       1029.98       1074.79        29.67 o                         
  10   2 -17        654.89        690.88        27.21 o                         
  11   2 -17        454.60        428.40        23.12 o                         
  12   2 -17       1296.93       1305.79        33.91 o                         
  13   2 -17        284.62        272.90        23.48 o                         
  14   2 -17        295.92        288.28        27.55 o                         
  15   2 -17         26.47         47.61        21.58 o                         
  16   2 -17       1849.43       1768.00        52.88 o                         
  17   2 -17        103.09        112.39        31.47 o                         
  18   2 -17        329.45        374.16        51.67 o                         
  19   2 -17        633.59        576.07        50.11 o                         
  20   2 -17        140.68        146.68        54.38 o                         
  21   2 -17         47.70         55.12        57.80 o                         
  22   2 -17        750.84        831.40       105.34 o                         
  23   2 -17          3.75        164.07        87.63 o                         
   0   3 -17       1652.16       1662.79        50.87 o                         
   1   3 -17        669.77        665.72        28.18 o                         
   2   3 -17        274.97        282.48        20.09 o                         
   3   3 -17        494.91        506.29        21.64 o                         
   4   3 -17       1826.93       1850.32        33.29 o                         
   5   3 -17        579.47        553.29        26.94 o                         
   6   3 -17       1330.23       1308.98        30.85 o                         
   7   3 -17        220.28        233.64        18.19 o                         
   8   3 -17        408.71        418.19        21.75 o                         
   9   3 -17        128.15        130.49        16.57 o                         
  10   3 -17        617.67        617.39        26.81 o                         
  11   3 -17       2831.01       2677.42        48.84 o                         
  12   3 -17        813.91        781.05        39.83 o                         
  13   3 -17        237.55        236.29        29.88 o                         
  14   3 -17        633.03        615.46        36.31 o                         
  15   3 -17        422.05        436.33        32.68 o                         
  16   3 -17        457.41        482.43        35.00 o                         
  17   3 -17        152.67        140.65        28.15 o                         
  18   3 -17        260.32        275.61        31.62 o                         
  19   3 -17         67.59         83.64        43.13 o                         
  20   3 -17         88.60        142.15        45.70 o                         
  21   3 -17        214.19        126.03        55.04 o                         
  22   3 -17         11.63         40.95        54.80 o                         
   1   4 -17        753.37        761.73        42.87 o                         
   2   4 -17        189.42        202.40        20.55 o                         
   3   4 -17       5699.54       5441.91        64.31 o                         
   4   4 -17        106.65        129.33        19.16 o                         
   5   4 -17       1393.32       1399.60        38.31 o                         
   6   4 -17        425.06        424.89        25.63 o                         
   7   4 -17        167.46        169.52        20.05 o                         
   8   4 -17          8.38         -4.64        16.49 o                         
   9   4 -17       2127.47       1983.42        39.74 o                         
  10   4 -17        673.97        649.21        35.34 o                         
  11   4 -17        769.36        839.10        40.93 o                         
  12   4 -17        830.49        775.94        39.61 o                         
  13   4 -17        497.84        503.52        35.25 o                         
  14   4 -17        402.67        371.54        32.44 o                         
  15   4 -17        714.01        696.43        54.63 o                         
  16   4 -17        181.90        191.91        29.57 o                         
  17   4 -17        319.26        304.66        38.75 o                         
  18   4 -17        388.41        328.14        44.81 o                         
  19   4 -17       1238.48       1301.18        66.67 o                         
  20   4 -17        239.99        213.58        40.91 o                         
  21   4 -17        783.18        709.92        65.71 o                         
   0   5 -17        679.97        662.73        45.69 o                         
   1   5 -17       5829.33       5712.89        69.78 o                         
   2   5 -17      11663.38      11362.83       100.53 o                         
   3   5 -17        901.37        835.43        35.22 o                         
   4   5 -17       2918.29       2788.42        61.49 o                         
   5   5 -17        592.20        605.11        31.29 o                         
   6   5 -17        149.20        158.53        23.70 o                         
   7   5 -17        801.37        768.82        34.38 o                         
   8   5 -17        777.37        753.22        39.06 o                         
   9   5 -17        307.80        321.81        33.54 o                         
  10   5 -17       1098.78        989.13        51.99 o                         
  11   5 -17         54.78         56.03        27.45 o                         
  12   5 -17         12.15         25.50        28.01 o                         
  13   5 -17        325.05        268.05        31.50 o                         
  14   5 -17        117.18        152.09        32.94 o                         
  15   5 -17        539.45        564.76        44.99 o                         
  16   5 -17         72.80        105.98        33.90 o                         
  17   5 -17        698.27        722.24        56.98 o                         
  18   5 -17        345.73        318.73        42.27 o                         
  19   5 -17        231.91        262.99        42.33 o                         
  20   5 -17        186.72        128.12        39.88 o                         
   1   6 -17        651.58        638.09        33.98 o                         
   2   6 -17         90.09         20.60        28.20 o                         
   3   6 -17       1182.25       1113.50        40.64 o                         
   4   6 -17       1143.19       1183.72        44.09 o                         
   5   6 -17        592.53        591.37        36.15 o                         
   6   6 -17        330.58        329.84        26.61 o                         
   7   6 -17       5052.74       4695.04        89.17 o                         
   8   6 -17        412.15        358.09        36.98 o                         
   9   6 -17       1310.38       1250.38        75.22 o                         
  10   6 -17        745.59        751.35        49.11 o                         
  11   6 -17        572.21        601.85        53.21 o                         
  12   6 -17        992.57        997.75        67.47 o                         
  13   6 -17        517.55        576.98        55.07 o                         
  14   6 -17        659.98        648.22        57.95 o                         
  15   6 -17       1091.90       1123.30        77.48 o                         
  16   6 -17        211.32        162.46        42.52 o                         
  17   6 -17        255.06        319.82        43.26 o                         
  18   6 -17         47.62         53.58        36.73 o                         
   0   7 -17        232.77        221.02        38.00 o                         
   1   7 -17        600.41        625.91        35.54 o                         
   2   7 -17          5.12         27.11        21.06 o                         
   3   7 -17        588.63        552.44        33.45 o                         
   4   7 -17        166.54        137.35        25.23 o                         
   5   7 -17       1263.92       1312.41        62.01 o                         
   6   7 -17         45.75          0.20        33.51 o                         
   7   7 -17        591.95        612.66        54.67 o                         
   8   7 -17        179.44        171.03        40.24 o                         
   9   7 -17        639.19        642.21        62.60 o                         
  10   7 -17        419.30        502.42        53.64 o                         
  11   7 -17         91.24        111.67        62.45 o                         
  12   7 -17         30.82         75.56        50.09 o                         
  13   7 -17        116.32         99.76        57.79 o                         
  14   7 -17        122.80        115.00        46.89 o                         
  15   7 -17        163.02        146.94        48.64 o                         
   1   8 -17        466.28        445.86        43.19 o                         
   2   8 -17        172.62        166.88        35.28 o                         
   3   8 -17        394.25        411.35        43.26 o                         
   4   8 -17        135.44         43.24        38.88 o                         
   5   8 -17       1534.82       1571.63        80.32 o                         
   6   8 -17         69.95         14.64        37.82 o                         
   7   8 -17        260.48        249.95        47.11 o                         
   8   8 -17         32.68          7.14        39.38 o                         
   9   8 -17       1433.70       1505.82        82.30 o                         
  10   8 -17         42.97         58.31        41.89 o                         
  11   8 -17       1002.26       1015.63        74.53 o                         
  12   8 -17        187.31        118.69        47.75 o                         
   0   9 -17         68.40          3.02        48.73 o                         
   1   9 -17        796.83        855.50        63.11 o                         
   2   9 -17        317.05        335.19        50.75 o                         
   3   9 -17        317.84        287.87        61.70 o                         
   4   9 -17         93.79        130.02        44.57 o                         
   5   9 -17        471.71        451.36        89.25 o                         
   6   9 -17        169.09        163.10        47.70 o                         
   7   9 -17        189.00        236.71        50.53 o                         
   0   0 -16       1696.47       1805.10        43.90 o                         
   2   0 -16      12214.20      12525.37        96.03 o                         
   4   0 -16        236.16        285.06        18.36 o                         
   6   0 -16      22729.91      23640.75       164.06 o                         
   8   0 -16       3199.58       3162.22        50.60 o                         
  10   0 -16       6404.34       6363.05        76.75 o                         
  12   0 -16        476.87        565.46        38.66 o                         
  14   0 -16       2064.22       2036.37        59.25 o                         
  16   0 -16        711.00        740.63        57.24 o                         
  18   0 -16        786.49        718.74        96.95 o                         
  20   0 -16       1079.03        924.76       114.66 o                         
  22   0 -16        691.14        582.64       104.41 o                         
   1   1 -16       3715.66       4023.07        37.81 o                         
   2   1 -16        272.88        256.11        13.84 o                         
   3   1 -16         50.68         80.27        10.81 o                         
   4   1 -16         49.56         70.86        12.02 o                         
   5   1 -16       7440.78       7667.30        59.51 o                         
   6   1 -16       2074.31       2155.34        32.53 o                         
   7   1 -16       1976.49       2006.11        32.72 o                         
   8   1 -16       2434.12       2352.80        35.91 o                         
   9   1 -16       1534.70       1552.25        31.68 o                         
  10   1 -16       2148.77       2086.78        36.56 o                         
  11   1 -16       1395.31       1367.04        32.29 o                         
  12   1 -16        908.76        903.48        29.32 o                         
  13   1 -16        656.45        681.11        27.58 o                         
  14   1 -16       1833.04       1782.25        38.45 o                         
  15   1 -16        409.36        408.15        29.10 o                         
  16   1 -16       1100.98        994.92        63.57 o                         
  17   1 -16        423.32        443.18        34.83 o                         
  18   1 -16       1027.36       1074.42        85.69 o                         
  19   1 -16          5.11          8.39        44.16 o                         
  20   1 -16        225.73        265.95        58.49 o                         
  21   1 -16         12.59         -4.10        76.44 o                         
  22   1 -16        197.59        196.21        58.31 o                         
  23   1 -16        541.22        528.14        73.83 o                         
   0   2 -16       7727.41       7684.57        93.96 o                         
   1   2 -16        576.54        576.57        23.16 o                         
   2   2 -16       1342.15       1344.47        25.39 o                         
   3   2 -16       1030.71       1082.84        24.45 o                         
   4   2 -16       7357.87       7454.53        59.58 o                         
   5   2 -16        209.82        229.62        15.69 o                         
   6   2 -16         56.51         57.21        12.72 o                         
   7   2 -16         92.20        117.33        14.25 o                         
   8   2 -16       3794.58       3774.53        52.19 o                         
   9   2 -16        205.07        204.51        17.21 o                         
  10   2 -16        972.87        926.35        29.02 o                         
  11   2 -16        109.79        118.22        16.09 o                         
  12   2 -16       4852.06       4776.22        54.98 o                         
  13   2 -16        295.96        296.29        23.72 o                         
  14   2 -16         26.22         12.51        19.90 o                         
  15   2 -16        283.70        268.33        27.52 o                         
  16   2 -16       1003.30       1015.66        44.55 o                         
  17   2 -16        159.74        214.10        27.58 o                         
  18   2 -16       1962.34       2026.58        58.05 o                         
  19   2 -16        620.35        592.73       142.63 o                         
  20   2 -16        243.80        239.44        64.79 o                         
  21   2 -16         50.39         32.84        49.50 o                         
  22   2 -16        423.97        544.13        75.07 o                         
  23   2 -16        128.17        263.96        78.77 o                         
   1   3 -16        267.36        249.99        18.58 o                         
   2   3 -16         79.48         88.65        15.55 o                         
   3   3 -16        734.43        713.31        27.57 o                         
   4   3 -16       2060.25       2127.17        34.42 o                         
   5   3 -16        193.78        230.86        16.41 o                         
   6   3 -16        438.86        414.27        21.13 o                         
   7   3 -16        271.13        253.83        18.17 o                         
   8   3 -16         56.42         56.27        20.01 o                         
   9   3 -16        431.10        439.44        22.24 o                         
  10   3 -16       1039.68        988.97        30.08 o                         
  11   3 -16        504.56        551.79        29.07 o                         
  12   3 -16       1018.26        940.09        51.41 o                         
  13   3 -16        277.27        269.82        27.65 o                         
  14   3 -16        965.31        928.54        47.36 o                         
  15   3 -16        248.34        269.31        28.13 o                         
  16   3 -16       1182.26       1198.90        49.28 o                         
  17   3 -16        908.62        954.74        47.89 o                         
  18   3 -16        638.09        611.87        54.46 o                         
  19   3 -16        420.61        456.10        46.63 o                         
  20   3 -16        125.67        124.03        36.68 o                         
  21   3 -16        131.36        168.11        56.68 o                         
  22   3 -16         40.17         83.64        55.32 o                         
   0   4 -16       1390.93       1347.11        51.15 o                         
   1   4 -16       2227.92       2207.18        42.61 o                         
   2   4 -16        508.97        542.40        27.77 o                         
   3   4 -16        954.33        945.07        32.67 o                         
   4   4 -16        666.18        638.69        29.80 o                         
   5   4 -16        243.55        209.08        20.58 o                         
   6   4 -16       1372.79       1417.22        37.31 o                         
   7   4 -16       1008.43       1001.88        33.91 o                         
   8   4 -16        829.54        779.21        32.14 o                         
   9   4 -16       1735.68       1611.29        39.46 o                         
  10   4 -16        301.05        273.84        31.28 o                         
  11   4 -16        910.99        797.72        40.78 o                         
  12   4 -16        970.19        966.38        43.26 o                         
  13   4 -16        106.74        115.01        24.52 o                         
  14   4 -16       1438.14       1435.29        57.27 o                         
  15   4 -16        448.01        420.54        34.59 o                         
  16   4 -16        302.05        400.32        44.81 o                         
  17   4 -16        379.93        379.56        40.10 o                         
  18   4 -16         41.15          3.89        48.93 o                         
  19   4 -16        589.52        581.43        47.77 o                         
  20   4 -16         54.10          1.51        55.27 o                         
  21   4 -16          0.89         17.90        39.76 o                         
   1   5 -16       1630.54       1548.47        41.34 o                         
   2   5 -16       3137.31       3033.77        52.08 o                         
   3   5 -16        473.70        497.78        32.38 o                         
   4   5 -16       1258.73       1161.28        39.74 o                         
   5   5 -16         51.65         76.92        19.89 o                         
   6   5 -16        265.84        251.39        24.76 o                         
   7   5 -16        711.51        641.82        32.29 o                         
   8   5 -16        642.62        656.34        37.41 o                         
   9   5 -16        774.33        861.37        47.66 o                         
  10   5 -16       1915.99       1791.60        59.98 o                         
  11   5 -16        300.28        335.35        35.13 o                         
  12   5 -16       1278.76       1186.23        56.22 o                         
  13   5 -16        385.29        317.86        44.03 o                         
  14   5 -16        639.59        648.52        45.85 o                         
  15   5 -16        965.90       1026.66        58.70 o                         
  16   5 -16        274.67        304.20        38.40 o                         
  17   5 -16        538.22        615.53        48.11 o                         
  18   5 -16       2751.26       2762.10        83.85 o                         
  19   5 -16        494.00        565.81        63.63 o                         
  20   5 -16        943.45        852.57        57.52 o                         
   0   6 -16       5195.02       4894.72        96.16 o                         
   1   6 -16       1837.20       1772.31        45.51 o                         
   2   6 -16        410.89        403.12        28.26 o                         
   3   6 -16        438.77        437.23        28.79 o                         
   4   6 -16       1361.92       1259.63        41.53 o                         
   5   6 -16         10.63        -18.66        18.66 o                         
   6   6 -16        369.45        347.92        26.79 o                         
   7   6 -16       1171.79       1138.71        54.85 o                         
   8   6 -16        254.68        274.94        34.34 o                         
   9   6 -16         10.04         35.55        27.98 o                         
  10   6 -16        162.33        132.42        38.51 o                         
  11   6 -16        181.05        174.56        41.35 o                         
  12   6 -16         13.63         20.88        34.59 o                         
  13   6 -16        860.11        751.02        59.71 o                         
  14   6 -16       1116.30        958.45        69.06 o                         
  15   6 -16        647.02        711.32        60.89 o                         
  16   6 -16        642.47        653.68        87.50 o                         
  17   6 -16        255.59        273.70        42.06 o                         
  18   6 -16         20.75         30.64        38.21 o                         
   1   7 -16        564.10        549.29        32.93 o                         
   2   7 -16        366.89        362.77        28.68 o                         
   3   7 -16        592.13        655.10        35.91 o                         
   4   7 -16         24.21         13.01        23.58 o                         
   5   7 -16        936.29        870.02        54.06 o                         
   6   7 -16        414.22        437.69        47.48 o                         
   7   7 -16       1587.95       1460.21        74.12 o                         
   8   7 -16        513.88        503.40        51.52 o                         
   9   7 -16       1607.52       1626.98       146.62 o                         
  10   7 -16        145.33        134.43        41.08 o                         
  11   7 -16       2494.96       2486.65       123.39 o                         
  12   7 -16        486.60        482.16        53.34 o                         
  13   7 -16        158.19        152.88        44.54 o                         
  14   7 -16        226.01        241.97        49.64 o                         
  15   7 -16        804.41        813.81        68.07 o                         
  16   7 -16        173.38        207.01        52.97 o                         
   0   8 -16       1406.38       1285.81       201.83 o                         
   1   8 -16        618.25        638.12        47.25 o                         
   2   8 -16         46.34         27.98        31.45 o                         
   3   8 -16       1850.01       1830.16        69.73 o                         
   4   8 -16         20.49         23.58        36.12 o                         
   5   8 -16        662.16        713.12        57.50 o                         
   6   8 -16        374.41        265.39        46.31 o                         
   7   8 -16        842.11        826.76        64.44 o                         
   8   8 -16        170.13        117.43        52.96 o                         
   9   8 -16         60.73         88.44        46.11 o                         
  10   8 -16         74.04        100.61        43.35 o                         
  11   8 -16        238.26        220.53        49.81 o                         
  12   8 -16         47.16         56.51        44.03 o                         
  13   8 -16        133.17        166.59        49.19 o                         
   1   9 -16        287.91        296.87        42.19 o                         
   2   9 -16         63.73         56.34        40.93 o                         
   3   9 -16        691.89        670.40        60.99 o                         
   4   9 -16        373.94        327.69        52.09 o                         
   5   9 -16       1086.95       1024.51        73.56 o                         
   6   9 -16         28.52         60.06        41.89 o                         
   7   9 -16        362.49        381.08        54.17 o                         
   8   9 -16        129.73         59.23        44.69 o                         
   2   0 -15      10255.09      10923.29        86.92 o                         
   4   0 -15      14947.47      15786.48       115.63 o                         
   6   0 -15       5113.16       5310.58        59.72 o                         
   8   0 -15       1180.49       1203.98        34.09 o                         
  10   0 -15        848.18        876.64        34.55 o                         
  12   0 -15       1046.31        985.23        67.43 o                         
  14   0 -15       2755.22       2778.93        65.94 o                         
  16   0 -15       1422.73       1437.02        67.08 o                         
  18   0 -15         32.24         32.63        58.73 o                         
  20   0 -15        264.75        334.67        84.83 o                         
  22   0 -15        508.55        477.30        97.88 o                         
  24   0 -15        184.70        205.09        90.43 o                         
   0   1 -15       5206.76       5385.20        70.85 o                         
   1   1 -15      10560.79      11407.92        70.38 o                         
   2   1 -15         26.08         32.65         9.36 o                         
   3   1 -15        815.08        849.57        20.77 o                         
   4   1 -15        803.20        799.98        24.09 o                         
   5   1 -15       1104.70       1192.60        25.88 o                         
   6   1 -15      10265.57      10309.81        71.30 o                         
   7   1 -15        915.06        962.24        25.73 o                         
   8   1 -15        380.99        372.37        18.56 o                         
   9   1 -15        804.86        780.37        25.51 o                         
  10   1 -15       2591.97       2591.30        38.61 o                         
  11   1 -15        508.04        494.75        22.70 o                         
  12   1 -15        614.97        636.17        25.99 o                         
  13   1 -15        159.65        157.12        16.94 o                         
  14   1 -15       3047.03       3068.18        46.16 o                         
  15   1 -15        865.23        859.20        42.48 o                         
  16   1 -15        606.06        540.17        37.09 o                         
  17   1 -15       2278.75       2300.14        61.47 o                         
  18   1 -15        541.06        575.52        65.25 o                         
  19   1 -15        271.07        424.32        61.57 o                         
  20   1 -15        907.68        954.57        86.53 o                         
  21   1 -15         43.94        145.72        52.62 o                         
  22   1 -15         29.65         87.04        54.00 o                         
  23   1 -15        123.67        135.31        58.00 o                         
  24   1 -15       1082.07       1213.26       187.38 o                         
   1   2 -15        441.78        487.40        21.46 o                         
   2   2 -15        881.22        842.07        21.37 o                         
   3   2 -15         53.53         58.93        10.85 o                         
   4   2 -15        507.19        543.01        20.26 o                         
   5   2 -15        795.51        778.94        22.80 o                         
   6   2 -15       2748.00       2912.50        48.24 o                         
   7   2 -15        128.06        147.98        14.63 o                         
   8   2 -15        824.08        807.83        25.81 o                         
   9   2 -15        719.28        773.09        37.26 o                         
  10   2 -15        487.01        488.47        22.80 o                         
  11   2 -15        422.69        438.88        22.37 o                         
  12   2 -15       5084.87       4875.79        54.34 o                         
  13   2 -15       1033.63       1085.27        38.31 o                         
  14   2 -15        271.36        262.07        26.43 o                         
  15   2 -15        301.97        305.79        28.34 o                         
  16   2 -15        581.10        621.67        32.66 o                         
  17   2 -15         11.01          5.90        18.72 o                         
  18   2 -15       1828.51       1835.16        49.49 o                         
  19   2 -15        275.03        155.97        57.91 o                         
  20   2 -15       1917.28       1918.55       108.25 o                         
  21   2 -15        956.25       1020.56        92.22 o                         
  22   2 -15         42.69         42.29        51.72 o                         
  23   2 -15        118.46        152.32        62.92 o                         
   0   3 -15       1906.45       1908.49        50.98 o                         
   1   3 -15        723.91        705.66        26.62 o                         
   2   3 -15        872.75        875.22        28.29 o                         
   3   3 -15        285.44        269.37        18.69 o                         
   4   3 -15       1317.79       1401.51        32.74 o                         
   5   3 -15        180.79        203.62        17.79 o                         
   6   3 -15       1838.03       1901.89        37.07 o                         
   7   3 -15       1158.92       1127.95        29.27 o                         
   8   3 -15       2548.60       2548.08        39.38 o                         
   9   3 -15        381.94        387.70        21.13 o                         
  10   3 -15       2679.33       2634.44        40.87 o                         
  11   3 -15        856.66        914.24        34.01 o                         
  12   3 -15        610.94        642.67        35.04 o                         
  13   3 -15       1047.97       1051.98        43.33 o                         
  14   3 -15        525.38        563.13        34.67 o                         
  15   3 -15        158.13        120.32        24.91 o                         
  16   3 -15       1419.94       1399.68        50.47 o                         
  17   3 -15         98.79        108.53        31.24 o                         
  18   3 -15         20.63         -5.21        39.72 o                         
  19   3 -15         11.24         33.92        30.65 o                         
  20   3 -15        442.25        417.88        43.13 o                         
  21   3 -15         85.23        141.69        47.02 o                         
  22   3 -15         18.78        100.64        96.02 o                         
  23   3 -15        366.60        359.30       129.11 o                         
   1   4 -15        398.10        372.90        22.69 o                         
   2   4 -15        767.26        795.27        30.90 o                         
   3   4 -15       1394.47       1305.00        34.82 o                         
   4   4 -15        115.17        131.38        18.02 o                         
   5   4 -15       1348.90       1261.60        34.65 o                         
   6   4 -15        739.14        707.64        30.26 o                         
   7   4 -15        363.95        340.59        22.44 o                         
   8   4 -15       1513.17       1472.31        37.40 o                         
   9   4 -15        570.47        541.54        27.10 o                         
  10   4 -15        285.71        338.73        32.34 o                         
  11   4 -15        396.33        419.95        35.05 o                         
  12   4 -15        834.79        764.71        41.01 o                         
  13   4 -15       2013.17       1941.72        54.12 o                         
  14   4 -15          6.11         22.38        22.64 o                         
  15   4 -15        333.42        269.03        34.95 o                         
  16   4 -15        611.19        610.25        44.22 o                         
  17   4 -15       1229.41       1317.03        63.48 o                         
  18   4 -15         93.68         92.46        32.83 o                         
  19   4 -15        139.03        152.53        37.41 o                         
  20   4 -15        521.89        521.22        47.71 o                         
  21   4 -15        278.90        312.64        43.23 o                         
  22   4 -15        102.50        124.32        46.70 o                         
   0   5 -15       1210.50       1250.78        73.99 o                         
   1   5 -15        767.09        796.29        34.66 o                         
   2   5 -15       3707.56       3579.90        71.53 o                         
   3   5 -15        319.78        341.94        24.14 o                         
   4   5 -15       1582.77       1501.30        39.90 o                         
   5   5 -15        296.79        314.80        24.13 o                         
   6   5 -15       3001.87       2878.25        50.50 o                         
   7   5 -15        631.27        570.91        29.68 o                         
   8   5 -15        162.45        176.69        25.00 o                         
   9   5 -15        613.84        626.51        41.28 o                         
  10   5 -15        497.26        492.14        38.47 o                         
  11   5 -15        229.29        217.39        32.30 o                         
  12   5 -15        813.94        866.41        51.28 o                         
  13   5 -15          3.26        -32.64        32.64 o                         
  14   5 -15       1123.01       1031.48        68.78 o                         
  15   5 -15         82.35         99.32        32.26 o                         
  16   5 -15        279.36        314.89        39.12 o                         
  17   5 -15       1592.78       1553.63        67.95 o                         
  18   5 -15       1804.01       1697.93        72.27 o                         
  19   5 -15         30.32         61.86        35.09 o                         
  20   5 -15       2385.24       2523.45        86.45 o                         
   1   6 -15        479.87        478.45        29.27 o                         
   2   6 -15       1410.93       1385.23        42.59 o                         
   3   6 -15        541.55        524.60        30.48 o                         
   4   6 -15       1877.58       1792.91        44.95 o                         
   5   6 -15       1759.03       1835.46        46.20 o                         
   6   6 -15       2208.68       2134.16        48.27 o                         
   7   6 -15       1332.71       1250.62        55.64 o                         
   8   6 -15        258.16        248.56        33.28 o                         
   9   6 -15        344.59        366.39        49.23 o                         
  10   6 -15       1062.70        940.56        64.61 o                         
  11   6 -15        143.29        176.00        39.60 o                         
  12   6 -15        856.76        790.28        58.56 o                         
  13   6 -15        833.83        819.53        60.99 o                         
  14   6 -15        174.36        153.68        42.37 o                         
  15   6 -15       1532.53       1532.29       112.78 o                         
  16   6 -15         99.81         51.13        43.32 o                         
  17   6 -15       1067.83       1106.30        80.62 o                         
  18   6 -15        182.50        170.93        40.04 o                         
  19   6 -15          5.61        -14.81        35.27 o                         
   0   7 -15        209.12        239.36        47.71 o                         
   1   7 -15       1067.36       1058.93        61.43 o                         
   2   7 -15        304.04        299.12        35.53 o                         
   3   7 -15        377.08        422.60        33.13 o                         
   4   7 -15        217.81        236.65        33.99 o                         
   5   7 -15       1644.18       1577.67        73.33 o                         
   6   7 -15        584.16        585.80        51.46 o                         
   7   7 -15        585.95        590.48        52.91 o                         
   8   7 -15        663.06        635.79        54.05 o                         
   9   7 -15       1542.08       1642.46       132.74 o                         
  10   7 -15         72.59         92.84        39.57 o                         
  11   7 -15         54.78        100.86        39.89 o                         
  12   7 -15        445.97        386.24        69.29 o                         
  13   7 -15        657.94        656.48        59.49 o                         
  14   7 -15         30.49         50.23        40.71 o                         
  15   7 -15         11.99        -14.02        74.26 o                         
  16   7 -15          1.73          8.70        44.09 o                         
   1   8 -15        464.32        484.48        42.60 o                         
   2   8 -15        346.86        322.23        39.28 o                         
   3   8 -15       1182.27       1173.82        60.01 o                         
   4   8 -15        130.06        130.12        41.19 o                         
   5   8 -15       1075.09       1114.83        72.37 o                         
   6   8 -15        110.07         78.33        39.81 o                         
   7   8 -15        254.25        290.36        68.66 o                         
   8   8 -15         51.09         52.40        39.74 o                         
   9   8 -15       1686.46       1882.35        87.94 o                         
  10   8 -15        126.19         96.57        42.38 o                         
  11   8 -15         82.82         55.20        42.17 o                         
  12   8 -15        228.05        172.84        47.98 o                         
  13   8 -15       2075.84       2220.27        99.04 o                         
   0   9 -15        332.97        347.79        62.23 o                         
   1   9 -15        520.77        611.92        49.65 o                         
   2   9 -15        312.50        339.39        49.10 o                         
   3   9 -15        287.54        245.47        47.29 o                         
   4   9 -15         18.79         20.65        40.61 o                         
   5   9 -15        430.24        437.84        55.13 o                         
   6   9 -15         52.43          9.34        40.71 o                         
   7   9 -15         44.97         43.11        42.02 o                         
   8   9 -15          7.10        -24.80        40.53 o                         
   9   9 -15        380.41        429.51        73.11 o                         
   0   0 -14       6961.29       7592.35        91.84 o                         
   2   0 -14      12969.16      13604.58        99.30 o                         
   4   0 -14       1874.20       1679.14        30.89 o                         
   6   0 -14       3611.25       3649.71        48.55 o                         
   8   0 -14       4525.02       4343.26        57.16 o                         
  10   0 -14       3491.60       3579.57        55.95 o                         
  12   0 -14        323.17        360.17        49.52 o                         
  14   0 -14        584.69        593.91        39.29 o                         
  16   0 -14       4263.35       4123.83       101.17 o                         
  18   0 -14        536.45        501.53        88.56 o                         
  20   0 -14        677.85        793.32       110.93 o                         
  22   0 -14       1819.71       1591.30       152.88 o                         
  24   0 -14        600.56        853.91       124.92 o                         
   1   1 -14      21565.99      22798.91       114.88 o                         
   2   1 -14        294.14        326.79        15.74 o                         
   3   1 -14        729.85        796.67        19.72 o                         
   4   1 -14       2500.66       2557.81        31.46 o                         
   5   1 -14        541.47        562.43        19.42 o                         
   6   1 -14        375.62        439.04        18.87 o                         
   7   1 -14       3400.07       3471.22        39.54 o                         
   8   1 -14       2726.96       2935.41        37.64 o                         
   9   1 -14        118.44        108.35        13.64 o                         
  10   1 -14        228.55        212.12        16.08 o                         
  11   1 -14        111.35        130.87        15.36 o                         
  12   1 -14        547.39        518.09        23.91 o                         
  13   1 -14        201.50        234.29        18.35 o                         
  14   1 -14       2437.33       2405.41        40.99 o                         
  15   1 -14         29.30         29.72        19.63 o                         
  16   1 -14        472.36        503.84        31.43 o                         
  17   1 -14         37.70         88.23        21.03 o                         
  18   1 -14        837.51        832.96        61.72 o                         
  19   1 -14         37.85         59.68        33.37 o                         
  20   1 -14         60.66         34.27        34.97 o                         
  21   1 -14         74.46         75.52        37.93 o                         
  22   1 -14       1332.10       1613.39       118.81 o                         
  23   1 -14        324.37        347.84        54.74 o                         
  24   1 -14         46.20         38.64        42.23 o                         
   0   2 -14      13349.44      13543.52       128.69 o                         
   1   2 -14       1090.96       1078.72        21.50 o                         
   2   2 -14       1550.96       1624.17        25.94 o                         
   3   2 -14       2074.50       2123.98        29.47 o                         
   4   2 -14       7916.16       7650.97        58.51 o                         
   5   2 -14        316.83        293.46        15.48 o                         
   6   2 -14       2411.12       2459.10        37.67 o                         
   7   2 -14       2440.29       2484.92        35.04 o                         
   8   2 -14       2850.01       2844.87        38.47 o                         
   9   2 -14       2483.42       2475.29        37.11 o                         
  10   2 -14        171.70        182.83        16.08 o                         
  11   2 -14        893.56        856.58        27.60 o                         
  12   2 -14        719.24        735.85        27.10 o                         
  13   2 -14       1407.46       1421.31        39.38 o                         
  14   2 -14        225.64        258.95        23.23 o                         
  15   2 -14        602.68        626.41        32.51 o                         
  16   2 -14       1187.00       1124.73        40.14 o                         
  17   2 -14         58.28         93.78        21.14 o                         
  18   2 -14        868.85        842.90        43.56 o                         
  19   2 -14        160.54        144.28        51.33 o                         
  20   2 -14        856.86        771.65        58.80 o                         
  21   2 -14         92.25         69.93        36.72 o                         
  22   2 -14        758.01        774.13        81.39 o                         
  23   2 -14          5.10         41.08        54.90 o                         
   1   3 -14        136.70        144.16        15.25 o                         
   2   3 -14       3439.24       3465.00        45.13 o                         
   3   3 -14        815.39        835.56        27.11 o                         
   4   3 -14         31.95         45.21        13.65 o                         
   5   3 -14       2380.15       2392.53        38.98 o                         
   6   3 -14        449.16        394.52        21.28 o                         
   7   3 -14       2545.43       2646.27        41.60 o                         
   8   3 -14       2553.18       2579.80        41.87 o                         
   9   3 -14       1089.35       1117.17        29.22 o                         
  10   3 -14        944.72        946.49        28.44 o                         
  11   3 -14        720.25        714.63        30.65 o                         
  12   3 -14        385.93        403.52        29.02 o                         
  13   3 -14        716.51        698.18        40.74 o                         
  14   3 -14        622.38        628.28        35.64 o                         
  15   3 -14        245.08        242.95        27.82 o                         
  16   3 -14        411.21        434.09        33.12 o                         
  17   3 -14        360.16        325.05        37.00 o                         
  18   3 -14        429.65        414.31        39.20 o                         
  19   3 -14       1489.77       1552.41        69.70 o                         
  20   3 -14        535.00        562.31        46.41 o                         
  21   3 -14         90.71        155.18        43.89 o                         
  22   3 -14        931.73        928.43       122.12 o                         
  23   3 -14         37.31        141.96        59.89 o                         
   0   4 -14        178.71        198.10        26.99 o                         
   1   4 -14       2219.26       2089.94        40.28 o                         
   2   4 -14       1351.84       1259.88        33.88 o                         
   3   4 -14       2105.33       2198.73        40.67 o                         
   4   4 -14        824.43        796.56        29.69 o                         
   5   4 -14       1389.13       1394.46        35.31 o                         
   6   4 -14         10.75         24.69        15.26 o                         
   7   4 -14       1642.89       1637.52        37.33 o                         
   8   4 -14       1598.91       1569.68        44.10 o                         
   9   4 -14        235.17        203.02        19.73 o                         
  10   4 -14        476.51        453.55        34.66 o                         
  11   4 -14        215.21        171.59        29.16 o                         
  12   4 -14       1037.89        952.32        49.04 o                         
  13   4 -14       1544.63       1523.68        50.47 o                         
  14   4 -14        130.02        135.70        29.45 o                         
  15   4 -14         32.38         20.50        26.83 o                         
  16   4 -14        515.67        564.39        43.00 o                         
  17   4 -14        195.70        247.51        35.88 o                         
  18   4 -14        228.87        208.78        36.80 o                         
  19   4 -14          5.67         21.11        30.49 o                         
  20   4 -14        235.53        217.57        44.70 o                         
  21   4 -14        473.18        466.33        47.50 o                         
  22   4 -14        400.19        511.79        58.65 o                         
   1   5 -14       1383.42       1425.15        40.86 o                         
   2   5 -14       1200.03       1264.67        37.33 o                         
   3   5 -14        614.38        600.39        30.00 o                         
   4   5 -14        463.32        472.58        26.63 o                         
   5   5 -14       2191.58       2162.71        44.49 o                         
   6   5 -14        357.16        408.64        25.46 o                         
   7   5 -14       4309.06       4216.80        58.70 o                         
   8   5 -14       1832.25       1828.12        64.05 o                         
   9   5 -14         29.73         26.11        25.01 o                         
  10   5 -14        563.93        599.99        71.45 o                         
  11   5 -14       1619.85       1616.34        58.98 o                         
  12   5 -14        365.49        420.05        63.63 o                         
  13   5 -14         43.71         43.32        34.27 o                         
  14   5 -14        536.49        489.80        69.53 o                         
  15   5 -14       2430.85       2572.23        88.85 o                         
  16   5 -14         85.64         90.32        32.65 o                         
  17   5 -14        322.04        319.16        40.48 o                         
  18   5 -14       1089.38       1013.35        61.31 o                         
  19   5 -14       1119.54       1165.28       112.89 o                         
  20   5 -14       1033.10       1129.78        67.00 o                         
  21   5 -14         95.92         22.77        46.17 o                         
   0   6 -14        192.05        149.70        31.65 o                         
   1   6 -14       2391.45       2309.09        49.30 o                         
   2   6 -14        891.87        824.81        36.84 o                         
   3   6 -14        575.62        531.35        29.57 o                         
   4   6 -14       2318.25       2235.42        48.43 o                         
   5   6 -14       2161.83       2117.07        47.71 o                         
   6   6 -14       1486.52       1469.57        42.18 o                         
   7   6 -14       1425.85       1281.13        65.14 o                         
   8   6 -14       1001.11        925.76        81.72 o                         
   9   6 -14        133.39        153.44        36.43 o                         
  10   6 -14         33.22         39.10        38.22 o                         
  11   6 -14        128.29        169.02        39.10 o                         
  12   6 -14        805.89        885.22        63.58 o                         
  13   6 -14       2685.75       2565.03        90.16 o                         
  14   6 -14        434.36        450.11        51.06 o                         
  15   6 -14       2625.66       2614.26        94.77 o                         
  16   6 -14        609.36        542.99        56.32 o                         
  17   6 -14        149.90        105.78        44.09 o                         
  18   6 -14        463.56        488.54        70.77 o                         
  19   6 -14         84.30        146.67        40.72 o                         
   1   7 -14        923.36        977.53        52.40 o                         
   2   7 -14        219.74        217.92        33.25 o                         
   3   7 -14       1268.81       1249.32        57.00 o                         
   4   7 -14        563.29        534.22        40.89 o                         
   5   7 -14        817.62        866.58        52.71 o                         
   6   7 -14         23.21         18.19        32.41 o                         
   7   7 -14       2105.20       2016.61        79.04 o                         
   8   7 -14        972.33        937.82        63.83 o                         
   9   7 -14         56.38         29.82        35.03 o                         
  10   7 -14        307.32        329.68        46.11 o                         
  11   7 -14       2374.38       2228.59        87.10 o                         
  12   7 -14        272.63        251.43        46.23 o                         
  13   7 -14        368.54        405.27        52.24 o                         
  14   7 -14        440.44        423.14        54.79 o                         
  15   7 -14       2066.93       2139.84        94.02 o                         
  16   7 -14        134.17        110.71        48.25 o                         
  17   7 -14         31.75        138.57        47.20 o                         
   0   8 -14        233.44        333.59        54.24 o                         
   1   8 -14        666.52        616.31        45.41 o                         
   2   8 -14         50.37         18.39        30.48 o                         
   3   8 -14        742.10        670.69        47.02 o                         
   4   8 -14         58.56         90.99        38.53 o                         
   5   8 -14        830.51        826.11        61.47 o                         
   6   8 -14         18.72          0.33        35.91 o                         
   7   8 -14       1650.06       1627.67        81.63 o                         
   8   8 -14        184.96        111.46        41.07 o                         
   9   8 -14        490.24        460.36        52.03 o                         
  10   8 -14         62.00        105.86        41.89 o                         
  11   8 -14        159.66        169.42        45.82 o                         
  12   8 -14        107.53        129.80        45.46 o                         
  13   8 -14         61.21        115.87        45.54 o                         
  14   8 -14         59.25         75.88        46.78 o                         
   1   9 -14       1063.53       1064.30        63.56 o                         
   2   9 -14        117.54        138.77        42.22 o                         
   3   9 -14       1019.70       1052.63        74.23 o                         
   4   9 -14        210.60        217.50        46.10 o                         
   5   9 -14        505.10        505.92        59.92 o                         
   6   9 -14         84.02         72.21        42.13 o                         
   7   9 -14        563.30        518.21        57.69 o                         
   8   9 -14        245.62        123.06        78.66 o                         
   9   9 -14        109.77        208.32        48.80 o                         
  10   9 -14         94.16         -4.15        57.89 o                         
   2   0 -13       1832.77       1949.92        30.95 o                         
   4   0 -13       3919.94       3977.91        45.99 o                         
   6   0 -13       1084.93       1104.00        28.77 o                         
   8   0 -13       3521.13       3491.78        50.86 o                         
  10   0 -13        711.50        718.32        31.35 o                         
  12   0 -13       8480.48       8324.91       120.68 o                         
  14   0 -13       1419.37       1388.16        49.59 o                         
  16   0 -13       1695.37       1741.75        59.22 o                         
  18   0 -13        175.43        199.61        45.79 o                         
  20   0 -13       1298.32       1233.13        88.43 o                         
  22   0 -13       1762.10       1727.33       103.53 o                         
  24   0 -13       1233.10       1275.61       100.02 o                         
   0   1 -13       2142.05       2083.03        41.74 o                         
   1   1 -13       5703.89       5857.41        43.79 o                         
   2   1 -13      11860.64      11293.95        68.57 o                         
   3   1 -13        614.72        703.01        18.69 o                         
   4   1 -13       4728.36       4624.90        41.46 o                         
   5   1 -13       5478.13       5707.43        47.42 o                         
   6   1 -13       1352.45       1332.90        24.87 o                         
   7   1 -13       1762.45       1743.60        28.60 o                         
   8   1 -13       5737.39       5823.75        51.58 o                         
   9   1 -13        248.52        254.49        15.93 o                         
  10   1 -13       1614.01       1590.78        30.51 o                         
  11   1 -13       1293.86       1238.32        29.19 o                         
  12   1 -13       1011.71       1009.14        35.75 o                         
  13   1 -13        336.31        344.02        18.47 o                         
  14   1 -13       4550.18       4539.91        50.19 o                         
  15   1 -13        142.49        127.01        20.42 o                         
  16   1 -13         37.69         25.82        19.31 o                         
  17   1 -13        301.42        292.15        26.66 o                         
  18   1 -13       1534.41       1649.80        70.64 o                         
  19   1 -13         89.69        111.52        36.07 o                         
  20   1 -13       1333.26       1313.95        73.65 o                         
  21   1 -13        116.64        131.04        39.23 o                         
  22   1 -13        549.75        479.40        54.11 o                         
  23   1 -13        283.65        253.21        48.73 o                         
  24   1 -13        886.83        954.66        89.22 o                         
   1   2 -13       5149.91       5134.64        42.67 o                         
   2   2 -13       4371.75       4476.92        49.93 o                         
   3   2 -13        244.54        259.84        13.85 o                         
   4   2 -13       2163.54       2095.45        29.54 o                         
   5   2 -13       2386.34       2485.38        32.43 o                         
   6   2 -13       6939.02       6895.50        55.88 o                         
   7   2 -13       2637.27       2710.92        35.47 o                         
   8   2 -13       1661.01       1635.12        29.96 o                         
   9   2 -13          4.73          0.05        11.42 o                         
  10   2 -13        644.97        617.71        23.48 o                         
  11   2 -13        299.74        319.43        17.46 o                         
  12   2 -13        136.45        123.08        14.14 o                         
  13   2 -13       2502.02       2398.60        46.51 o                         
  14   2 -13        322.44        372.39        25.38 o                         
  15   2 -13         17.72         11.64        17.65 o                         
  16   2 -13       3657.23       3664.64        59.84 o                         
  17   2 -13        567.22        535.44        34.71 o                         
  18   2 -13         64.53        103.92        25.46 o                         
  19   2 -13         35.69         11.33        30.01 o                         
  20   2 -13        472.57        514.20        51.52 o                         
  21   2 -13        132.64        120.16        37.98 o                         
  22   2 -13        906.04        963.38        67.57 o                         
  23   2 -13         63.97         35.50        37.44 o                         
  24   2 -13        207.48        200.32        62.89 o                         
   0   3 -13        312.30        373.34        28.16 o                         
   1   3 -13        922.87        891.78        26.72 o                         
   2   3 -13       4600.16       4464.36        49.84 o                         
   3   3 -13       1270.67       1250.27        40.44 o                         
   4   3 -13        634.99        635.29        24.64 o                         
   5   3 -13        726.51        752.05        25.95 o                         
   6   3 -13       3520.12       3528.63        45.54 o                         
   7   3 -13        209.38        217.25        17.19 o                         
   8   3 -13       1666.29       1767.89        35.17 o                         
   9   3 -13       2361.81       2370.09        46.00 o                         
  10   3 -13       2420.18       2379.44        34.30 o                         
  11   3 -13        184.16        190.37        17.47 o                         
  12   3 -13       1602.39       1588.07        39.89 o                         
  13   3 -13        648.81        638.63        32.59 o                         
  14   3 -13        477.88        486.28        32.37 o                         
  15   3 -13        182.47        156.30        25.63 o                         
  16   3 -13        158.53        158.17        30.83 o                         
  17   3 -13        163.31        159.25        31.91 o                         
  18   3 -13        446.39        409.89        39.07 o                         
  19   3 -13        114.24        106.74        33.04 o                         
  20   3 -13        158.85        154.92        35.63 o                         
  21   3 -13        849.48        906.43        68.43 o                         
  22   3 -13         91.69        165.24        57.96 o                         
  23   3 -13        327.60        422.47        70.01 o                         
   1   4 -13       1955.67       1964.07        38.36 o                         
   2   4 -13        439.42        464.49        24.25 o                         
   3   4 -13        760.58        784.28        29.44 o                         
   4   4 -13       1528.82       1540.05        36.82 o                         
   5   4 -13         58.11         48.89        15.56 o                         
   6   4 -13        174.01        200.46        18.75 o                         
   7   4 -13       3280.20       3356.27        48.16 o                         
   8   4 -13        358.08        362.69        22.03 o                         
   9   4 -13       5644.84       5526.30        61.48 o                         
  10   4 -13         68.82         73.16        25.01 o                         
  11   4 -13        253.18        219.28        29.54 o                         
  12   4 -13        830.70        814.31        48.06 o                         
  13   4 -13       4116.73       3916.58        78.29 o                         
  14   4 -13        311.80        344.80        35.56 o                         
  15   4 -13        975.55       1025.29        54.60 o                         
  16   4 -13         54.00         59.38        29.69 o                         
  17   4 -13       2173.24       2213.91        71.14 o                         
  18   4 -13        149.00        154.28        34.85 o                         
  19   4 -13         60.94         65.91        33.58 o                         
  20   4 -13        102.45         78.01        36.24 o                         
  21   4 -13       1357.21       1314.71        70.14 o                         
  22   4 -13         19.02         42.09        42.85 o                         
   0   5 -13        721.84        756.68        44.94 o                         
   1   5 -13       1953.10       1963.88        41.72 o                         
   2   5 -13        243.03        222.38        21.26 o                         
   3   5 -13        267.40        287.09        22.39 o                         
   4   5 -13         95.60         89.35        18.69 o                         
   5   5 -13        815.31        830.30        41.16 o                         
   6   5 -13        111.59        108.31        19.31 o                         
   7   5 -13        433.06        419.12        25.35 o                         
   8   5 -13       1334.01       1262.63        45.73 o                         
   9   5 -13       1228.38       1220.61        51.29 o                         
  10   5 -13        989.30       1027.65        51.67 o                         
  11   5 -13        374.07        391.17        43.27 o                         
  12   5 -13         59.57        109.38        35.36 o                         
  13   5 -13       1180.75       1055.92        65.22 o                         
  14   5 -13        846.62        851.77        61.03 o                         
  15   5 -13         12.22        -34.19        34.19 o                         
  16   5 -13        417.87        381.32        48.13 o                         
  17   5 -13         91.99        110.06        34.00 o                         
  18   5 -13        504.98        496.94        45.73 o                         
  19   5 -13        437.39        443.75        46.38 o                         
  20   5 -13       1184.52       1045.26        64.23 o                         
  21   5 -13        298.82        326.68        46.09 o                         
   1   6 -13       1133.38       1131.39        43.29 o                         
   2   6 -13        484.91        517.13        28.81 o                         
   3   6 -13        153.03        194.09        22.88 o                         
   4   6 -13         55.11         61.29        20.19 o                         
   5   6 -13       2972.26       2795.96        51.85 o                         
   6   6 -13         80.89         88.97        22.39 o                         
   7   6 -13        368.59        362.76        41.84 o                         
   8   6 -13        492.14        474.30        45.12 o                         
   9   6 -13       3010.83       3038.00        87.99 o                         
  10   6 -13       1028.31       1085.44        73.91 o                         
  11   6 -13        159.36        193.07        40.12 o                         
  12   6 -13        885.87        868.65        63.49 o                         
  13   6 -13        178.53        219.50        43.32 o                         
  14   6 -13        497.67        491.65        51.91 o                         
  15   6 -13       1516.51       1542.98        81.56 o                         
  16   6 -13        186.46        215.85        48.46 o                         
  17   6 -13       2153.29       2148.60       144.98 o                         
  18   6 -13        177.21         98.02        89.18 o                         
  19   6 -13         93.81         59.72        38.35 o                         
   0   7 -13        562.16        580.75        61.06 o                         
   1   7 -13       2345.94       2309.63        72.66 o                         
   2   7 -13        311.16        285.34        34.21 o                         
   3   7 -13       1280.27       1196.09        54.47 o                         
   4   7 -13        131.98        154.92        31.85 o                         
   5   7 -13       1389.65       1467.60        62.49 o                         
   6   7 -13         94.56         84.87        34.81 o                         
   7   7 -13        226.67        232.26        40.61 o                         
   8   7 -13       2349.07       2277.59        83.91 o                         
   9   7 -13        227.57        200.55        41.67 o                         
  10   7 -13       2241.93       2131.84        84.91 o                         
  11   7 -13        157.88        142.38        41.07 o                         
  12   7 -13        495.71        547.95        55.40 o                         
  13   7 -13         50.16         80.42        41.82 o                         
  14   7 -13         89.88        -32.52        51.22 o                         
  15   7 -13         34.49        -27.82        52.92 o                         
  16   7 -13        125.29        146.89        47.80 o                         
  17   7 -13        226.80        247.72        70.91 o                         
   1   8 -13       1773.96       1675.99        64.25 o                         
   2   8 -13        117.72        135.52        33.00 o                         
   3   8 -13         47.58         35.65        30.59 o                         
   4   8 -13        142.19        121.96        38.82 o                         
   5   8 -13       1851.53       1803.83        79.44 o                         
   6   8 -13         79.55         66.63        39.20 o                         
   7   8 -13         80.26         87.25        39.32 o                         
   8   8 -13         59.19         61.46        38.56 o                         
   9   8 -13       1899.27       1965.39       186.61 o                         
  10   8 -13        301.27        289.67        47.62 o                         
  11   8 -13        427.26        395.53        51.40 o                         
  12   8 -13         12.63        -38.35        38.35 o                         
  13   8 -13       1569.13       1815.54       134.79 o                         
  14   8 -13        139.80        106.71        49.10 o                         
   0   9 -13        219.07        189.49        65.26 o                         
   1   9 -13        774.30        735.57        51.01 o                         
   2   9 -13        838.99        800.96        61.34 o                         
   3   9 -13        686.33        675.14        59.15 o                         
   4   9 -13         86.80         80.40        40.43 o                         
   5   9 -13        997.30        918.42        66.81 o                         
   6   9 -13        271.57        251.17        48.55 o                         
   7   9 -13        178.48        144.37        45.44 o                         
   8   9 -13         95.28        116.81        43.58 o                         
   9   9 -13          5.72         -2.35        66.19 o                         
  10   9 -13         53.10        -40.15        40.15 o                         
   1  10 -13        255.19        213.64        49.29 o                         
   0   0 -12       6895.21       6253.34        76.95 o                         
   2   0 -12       2389.40       2352.14        44.94 o                         
   4   0 -12      19672.63      20117.33       135.90 o                         
   6   0 -12       5524.85       5565.01        58.88 o                         
   8   0 -12         77.77         89.00        14.93 o                         
  10   0 -12       3559.98       3817.27        88.13 o                         
  12   0 -12       2623.67       2515.98        57.19 o                         
  14   0 -12        873.10        877.74        37.68 o                         
  16   0 -12       1550.55       1519.53        58.77 o                         
  18   0 -12        559.51        652.40        63.30 o                         
  20   0 -12       1239.27       1166.58       103.01 o                         
  22   0 -12       3736.62       3795.75       134.65 o                         
  24   0 -12       1127.96       1199.78       206.95 o                         
   1   1 -12       3792.39       4015.33        34.28 o                         
   2   1 -12       6632.94       6699.74        51.07 o                         
   3   1 -12        776.90        816.90        18.66 o                         
   4   1 -12       5157.23       5187.48        44.87 o                         
   5   1 -12       4072.87       4244.55        56.32 o                         
   6   1 -12       8645.26       8971.12        62.43 o                         
   7   1 -12        443.80        486.32        18.85 o                         
   8   1 -12       2803.96       2800.91        34.93 o                         
   9   1 -12        642.16        716.29        22.40 o                         
  10   1 -12       1852.17       1871.03        31.57 o                         
  11   1 -12       1614.57       1723.14        29.61 o                         
  12   1 -12        308.04        298.12        16.91 o                         
  13   1 -12        598.63        598.71        22.61 o                         
  14   1 -12       3214.41       3199.25        42.38 o                         
  15   1 -12        296.14        336.54        24.28 o                         
  16   1 -12        890.86        886.67        39.28 o                         
  17   1 -12        935.39        867.75        39.24 o                         
  18   1 -12       2099.91       2159.20        68.00 o                         
  19   1 -12        257.60        194.13        36.20 o                         
  20   1 -12        252.10        204.06        34.91 o                         
  21   1 -12        464.49        451.60        42.46 o                         
  22   1 -12        917.31        885.80        57.13 o                         
  23   1 -12        120.24         99.96        38.62 o                         
  24   1 -12        110.04         89.23        36.46 o                         
   0   2 -12      28826.67      28206.40       250.11 o                         
   1   2 -12        103.02         86.24        12.13 o                         
   2   2 -12       5563.70       5831.43        52.25 o                         
   3   2 -12       1088.81       1122.24        25.82 o                         
   4   2 -12       2371.81       2387.64        30.69 o                         
   5   2 -12        179.24        204.37        13.31 o                         
   6   2 -12       2578.16       2698.64        33.83 o                         
   7   2 -12        614.93        625.35        20.77 o                         
   8   2 -12       5050.01       4950.27        47.69 o                         
   9   2 -12        175.88        177.66        14.60 o                         
  10   2 -12        727.68        775.11        22.64 o                         
  11   2 -12       1946.27       2015.38        34.43 o                         
  12   2 -12       1459.12       1511.04        29.31 o                         
  13   2 -12         79.75         98.72        18.47 o                         
  14   2 -12       1775.64       1722.19        42.53 o                         
  15   2 -12        289.96        306.72        24.59 o                         
  16   2 -12       2396.14       2384.94        50.05 o                         
  17   2 -12        251.21        268.12        30.91 o                         
  18   2 -12        149.21        178.30        27.64 o                         
  19   2 -12        219.75        183.33        32.69 o                         
  20   2 -12        674.10        674.26        56.29 o                         
  21   2 -12          2.02         31.87        34.92 o                         
  22   2 -12       1173.78       1193.49        84.98 o                         
  23   2 -12         28.42          0.56        37.98 o                         
  24   2 -12        750.09        691.89       104.19 o                         
   1   3 -12       1073.67       1065.96        27.24 o                         
   2   3 -12       3215.56       3338.59        42.12 o                         
   3   3 -12       2432.85       2463.76        37.12 o                         
   4   3 -12        748.32        777.20        24.94 o                         
   5   3 -12       1196.50       1210.63        28.77 o                         
   6   3 -12        549.25        558.64        23.50 o                         
   7   3 -12       2491.59       2457.47        38.00 o                         
   8   3 -12        415.26        415.97        21.09 o                         
   9   3 -12       1113.32       1084.32        25.94 o                         
  10   3 -12        751.13        749.62        24.29 o                         
  11   3 -12       1875.03       1963.97        38.58 o                         
  12   3 -12       2736.95       2797.36        48.45 o                         
  13   3 -12        413.91        398.71        26.15 o                         
  14   3 -12       1864.52       1808.18        44.52 o                         
  15   3 -12       1417.96       1325.45        46.85 o                         
  16   3 -12        899.74        895.54        43.44 o                         
  17   3 -12         52.57         60.70        28.57 o                         
  18   3 -12       2008.80       1855.14        65.64 o                         
  19   3 -12        451.04        476.73        42.41 o                         
  20   3 -12        265.16        350.24        40.81 o                         
  21   3 -12        254.96        294.64        47.63 o                         
  22   3 -12        432.61        376.67        66.85 o                         
  23   3 -12         53.94         41.34        53.57 o                         
   0   4 -12       2431.48       2501.45        58.12 o                         
   1   4 -12         93.80        123.98        16.34 o                         
   2   4 -12       1238.25       1273.79        35.45 o                         
   3   4 -12       1198.91       1172.23        31.38 o                         
   4   4 -12       1471.05       1532.28        34.57 o                         
   5   4 -12        431.89        433.32        23.60 o                         
   6   4 -12         90.56         72.63        15.86 o                         
   7   4 -12       3845.96       3912.18        50.43 o                         
   8   4 -12       2574.74       2551.60        42.37 o                         
   9   4 -12        366.59        353.37        22.43 o                         
  10   4 -12       2221.85       2051.21        56.77 o                         
  11   4 -12       1575.21       1441.50        52.96 o                         
  12   4 -12       1416.25       1371.87        56.11 o                         
  13   4 -12        150.57        177.93        49.19 o                         
  14   4 -12       1163.68       1115.33        90.62 o                         
  15   4 -12        251.46        227.27        33.00 o                         
  16   4 -12        897.61        919.19        53.35 o                         
  17   4 -12        275.14        312.57        38.75 o                         
  18   4 -12        513.76        485.27        42.83 o                         
  19   4 -12        115.29        128.50        34.95 o                         
  20   4 -12         62.27        137.71        35.14 o                         
  21   4 -12        224.05        228.07        40.56 o                         
  22   4 -12         53.93        -10.19        43.30 o                         
   1   5 -12       1481.39       1520.69        38.11 o                         
   2   5 -12        179.63        219.64        20.93 o                         
   3   5 -12       1097.44       1074.65        34.73 o                         
   4   5 -12        508.20        480.78        26.48 o                         
   5   5 -12       2097.90       2072.98        41.78 o                         
   6   5 -12       1217.05       1165.29        34.98 o                         
   7   5 -12        605.32        631.86        29.75 o                         
   8   5 -12        585.12        571.54        35.71 o                         
   9   5 -12        342.62        360.10        44.54 o                         
  10   5 -12        537.40        478.66        44.03 o                         
  11   5 -12       4625.10       4404.38        99.12 o                         
  12   5 -12        719.83        698.81        53.80 o                         
  13   5 -12       2684.97       2504.84        83.33 o                         
  14   5 -12        323.31        290.53        43.45 o                         
  15   5 -12       1760.58       1664.82        78.63 o                         
  16   5 -12        942.64        829.04        62.03 o                         
  17   5 -12         23.13         16.28        35.97 o                         
  18   5 -12        166.21        110.60        44.54 o                         
  19   5 -12       1811.54       1854.36        73.80 o                         
  20   5 -12        115.07        156.06        46.29 o                         
  21   5 -12         34.82          7.72        35.92 o                         
   0   6 -12        516.28        510.84        42.70 o                         
   1   6 -12        209.33        214.21        23.18 o                         
   2   6 -12        989.91        983.05        37.44 o                         
   3   6 -12       1863.01       1881.74        44.14 o                         
   4   6 -12        378.66        329.79        28.25 o                         
   5   6 -12        879.33        906.52        39.67 o                         
   6   6 -12        480.74        447.64        31.01 o                         
   7   6 -12        198.19        208.65        37.64 o                         
   8   6 -12       1268.89       1226.65        64.27 o                         
   9   6 -12        411.91        493.97        46.69 o                         
  10   6 -12        282.67        296.14        41.33 o                         
  11   6 -12       2527.76       2556.38        83.09 o                         
  12   6 -12       1487.76       1586.19        73.65 o                         
  13   6 -12         46.15         52.93        36.29 o                         
  14   6 -12       1440.75       1263.88        74.50 o                         
  15   6 -12        720.72        869.85       122.85 o                         
  16   6 -12        340.43        435.94        53.37 o                         
  17   6 -12        104.68          6.10        40.17 o                         
  18   6 -12        148.88         76.64        43.67 o                         
  19   6 -12         98.90         45.17        43.70 o                         
  20   6 -12         63.02         78.92        40.38 o                         
   1   7 -12        702.16        784.08        49.58 o                         
   2   7 -12        517.32        544.21        39.96 o                         
   3   7 -12       1484.54       1375.61        72.52 o                         
   4   7 -12        827.40        829.15        49.03 o                         
   5   7 -12       1262.72       1099.45        58.08 o                         
   6   7 -12        986.41       1000.06        63.81 o                         
   7   7 -12       1702.93       1718.59        74.86 o                         
   8   7 -12       2618.78       2407.56       101.16 o                         
   9   7 -12         53.68         31.16        35.63 o                         
  10   7 -12       1769.75       1836.11        80.58 o                         
  11   7 -12       1025.79       1109.30        68.92 o                         
  12   7 -12       1356.55       1471.98        76.44 o                         
  13   7 -12        153.29        258.14        59.53 o                         
  14   7 -12        118.95        111.56        42.39 o                         
  15   7 -12       2496.52       2280.98       110.49 o                         
  16   7 -12         63.48         85.72        46.12 o                         
  17   7 -12       1382.90       1468.97        91.36 o                         
  18   7 -12        137.67        120.37        49.26 o                         
   0   8 -12        298.54        428.48        55.70 o                         
   1   8 -12        557.44        594.43        43.97 o                         
   2   8 -12         36.15         58.12        30.34 o                         
   3   8 -12        217.53        211.47        35.32 o                         
   4   8 -12        992.41        906.90        63.92 o                         
   5   8 -12         83.59         75.76        36.79 o                         
   6   8 -12        229.10        152.32        39.74 o                         
   7   8 -12        568.08        597.35        54.63 o                         
   8   8 -12         40.36         23.19        36.65 o                         
   9   8 -12        187.26        246.79        45.33 o                         
  10   8 -12        400.20        418.95        52.33 o                         
  11   8 -12         39.76         36.01        43.20 o                         
  12   8 -12        159.40        181.44        44.48 o                         
  13   8 -12        830.42        952.90        91.45 o                         
  14   8 -12        276.70        171.02       103.17 o                         
  15   8 -12         52.97        -24.45        45.17 o                         
   1   9 -12        337.31        256.32        38.39 o                         
   2   9 -12         21.27         -6.99        36.22 o                         
   3   9 -12        814.54        930.96        70.68 o                         
   4   9 -12        106.20        152.40        43.25 o                         
   5   9 -12         75.16         28.06        50.56 o                         
   6   9 -12         40.89         95.54        42.66 o                         
   7   9 -12       1162.74       1105.62        78.21 o                         
   8   9 -12         67.89         69.57        75.50 o                         
   9   9 -12        151.08        166.71        46.08 o                         
  10   9 -12         35.64        103.57        45.24 o                         
  11   9 -12        316.58        385.54        97.42 o                         
   0  10 -12        471.21        450.26        96.95 o                         
   1  10 -12         25.34        -20.62        40.76 o                         
   2  10 -12        294.93        201.61        64.10 o                         
   3  10 -12        388.15        271.39        51.24 o                         
   2   0 -11       4339.84       4351.58        48.97 o                         
   4   0 -11        698.29        715.62        26.64 o                         
   6   0 -11       3714.83       3613.81        46.03 o                         
   8   0 -11      21083.72      21934.62       154.05 o                         
  10   0 -11       7084.72       7246.11        89.12 o                         
  12   0 -11       5004.68       5054.65        68.03 o                         
  14   0 -11       3493.23       3335.49        61.49 o                         
  16   0 -11         60.53         75.12        26.59 o                         
  18   0 -11       1371.50       1342.02        79.73 o                         
  20   0 -11        560.96        562.15        63.18 o                         
  22   0 -11       2063.75       2096.88       173.39 o                         
  24   0 -11       1441.85       1498.15       104.75 o                         
   0   1 -11      15442.26      14995.02       125.19 o                         
   1   1 -11       1203.79       1228.73        19.62 o                         
   2   1 -11       7662.14       7160.54        48.54 o                         
   3   1 -11       7362.05       7566.36        67.77 o                         
   4   1 -11      12711.98      12785.74        74.22 o                         
   5   1 -11       2816.94       2894.18        31.75 o                         
   6   1 -11      10329.58      10374.25        67.19 o                         
   7   1 -11       1166.32       1231.18        23.81 o                         
   8   1 -11       3971.11       3900.26        39.85 o                         
   9   1 -11       1516.46       1658.05        26.73 o                         
  10   1 -11       1808.23       1814.28        28.36 o                         
  11   1 -11        195.76        197.83        14.25 o                         
  12   1 -11        273.73        283.14        16.19 o                         
  13   1 -11       2421.59       2511.52        39.51 o                         
  14   1 -11        395.09        402.08        20.21 o                         
  15   1 -11        347.83        376.10        23.33 o                         
  16   1 -11        877.95        876.99        35.64 o                         
  17   1 -11       2598.89       2457.40        58.02 o                         
  18   1 -11         97.79        111.97        29.43 o                         
  19   1 -11        609.65        652.26        46.60 o                         
  20   1 -11         18.96         59.73        28.97 o                         
  21   1 -11        113.50        120.23        32.76 o                         
  22   1 -11        488.60        489.40        45.33 o                         
  23   1 -11        322.18        308.77        43.86 o                         
  24   1 -11       1346.26       1486.92        74.28 o                         
  25   1 -11         33.48          2.60        35.23 o                         
   1   2 -11        337.95        357.76        17.87 o                         
   2   2 -11         77.80         81.11        11.22 o                         
   3   2 -11       2339.87       2469.48        33.31 o                         
   4   2 -11        512.22        543.71        20.22 o                         
   5   2 -11        212.99        242.46        14.84 o                         
   6   2 -11       1347.41       1288.57        26.46 o                         
   7   2 -11        449.55        454.04        18.55 o                         
   8   2 -11       1273.76       1222.79        23.23 o                         
   9   2 -11        441.71        402.76        16.63 o                         
  10   2 -11       2669.67       2557.81        32.83 o                         
  11   2 -11       1343.46       1413.53        27.04 o                         
  12   2 -11       1762.56       1754.76        30.26 o                         
  13   2 -11       1424.31       1552.17        39.04 o                         
  14   2 -11       1366.12       1326.08        38.90 o                         
  15   2 -11       1174.23       1153.88        38.85 o                         
  16   2 -11       1600.35       1553.39        49.40 o                         
  17   2 -11       1365.53       1369.78        48.64 o                         
  18   2 -11        150.00        192.23        27.46 o                         
  19   2 -11        291.16        252.73        40.15 o                         
  20   2 -11       2602.51       2682.95        89.12 o                         
  21   2 -11        651.61        656.33        57.21 o                         
  22   2 -11       1518.43       1558.39        82.30 o                         
  23   2 -11        302.65        339.30        50.06 o                         
  24   2 -11         89.02         95.65        44.30 o                         
   0   3 -11       3519.10       3537.46        59.77 o                         
   1   3 -11       1025.68       1082.16        30.29 o                         
   2   3 -11       1602.91       1550.49        30.01 o                         
   3   3 -11       1942.37       1996.36        32.99 o                         
   4   3 -11        587.35        552.69        22.70 o                         
   5   3 -11       1301.00       1303.09        28.57 o                         
   6   3 -11       3220.19       3051.54        40.20 o                         
   7   3 -11       1813.29       1765.97        28.21 o                         
   8   3 -11         60.58         71.25        11.86 o                         
   9   3 -11        182.65        231.26        15.01 o                         
  10   3 -11       5368.48       5370.07        50.53 o                         
  11   3 -11        743.51        719.32        28.36 o                         
  12   3 -11        241.79        278.20        24.08 o                         
  13   3 -11        160.90        160.91        20.70 o                         
  14   3 -11        937.26       1011.10        42.29 o                         
  15   3 -11        110.14        121.31        23.90 o                         
  16   3 -11        773.55        777.72        41.63 o                         
  17   3 -11        312.20        339.47        30.48 o                         
  18   3 -11        593.89        600.53        38.18 o                         
  19   3 -11        138.33        131.71        29.94 o                         
  20   3 -11        526.83        534.08        45.31 o                         
  21   3 -11        656.50        715.86        60.08 o                         
  22   3 -11        384.28        355.81        65.39 o                         
  23   3 -11         50.52         72.98        56.22 o                         
  24   3 -11        491.24        534.62        77.48 o                         
   1   4 -11       1960.39       2016.71        36.54 o                         
   2   4 -11        170.17        208.17        17.55 o                         
   3   4 -11        213.21        189.62        17.14 o                         
   4   4 -11         30.08         28.12        13.74 o                         
   5   4 -11       2221.33       2322.27        39.24 o                         
   6   4 -11       2384.71       2442.26        40.30 o                         
   7   4 -11       4695.99       4909.04        55.27 o                         
   8   4 -11       1738.32       1765.38        36.27 o                         
   9   4 -11       2168.10       2126.14        45.65 o                         
  10   4 -11         79.70         67.16        24.30 o                         
  11   4 -11       3912.72       3785.49        72.97 o                         
  12   4 -11       1809.46       1722.88        67.44 o                         
  13   4 -11        776.40        726.96        50.27 o                         
  14   4 -11        820.28        808.55        56.79 o                         
  15   4 -11       2884.50       2711.57        84.22 o                         
  16   4 -11         46.15         65.01        29.61 o                         
  17   4 -11        124.46         83.14        31.46 o                         
  18   4 -11         12.76        -10.47        30.05 o                         
  19   4 -11        463.40        443.78        43.55 o                         
  20   4 -11       1008.36       1045.20        62.75 o                         
  21   4 -11        133.56        112.81        36.88 o                         
  22   4 -11         93.74        124.40        44.20 o                         
  23   4 -11        259.95        288.85        54.52 o                         
   0   5 -11        348.31        415.31        34.05 o                         
   1   5 -11        946.46        998.44        33.43 o                         
   2   5 -11       2065.84       2057.15        41.14 o                         
   3   5 -11       1409.00       1442.66        36.21 o                         
   4   5 -11        238.99        212.85        20.72 o                         
   5   5 -11       2713.75       2639.60        45.72 o                         
   6   5 -11        349.73        371.57        24.06 o                         
   7   5 -11       1949.42       1939.95        41.00 o                         
   8   5 -11        651.55        636.73        40.18 o                         
   9   5 -11       1299.24       1177.28        59.89 o                         
  10   5 -11        840.27        826.32        56.91 o                         
  11   5 -11         95.74         86.60        34.11 o                         
  12   5 -11        523.30        568.10        48.77 o                         
  13   5 -11         88.28        107.68        35.13 o                         
  14   5 -11        515.29        508.62        49.06 o                         
  15   5 -11       1084.62       1046.27        80.06 o                         
  16   5 -11       1059.41       1158.13        70.92 o                         
  17   5 -11          4.53         44.47        37.73 o                         
  18   5 -11        697.56        808.86        64.09 o                         
  19   5 -11         50.64         52.84        34.25 o                         
  20   5 -11         25.43         66.21        35.88 o                         
  21   5 -11        252.05        195.17        41.90 o                         
  22   5 -11         89.42         88.17        44.65 o                         
   1   6 -11       1831.48       1785.07        56.16 o                         
   2   6 -11         99.48         76.58        26.28 o                         
   3   6 -11       2817.19       2794.23        72.66 o                         
   4   6 -11        247.18        289.86        32.29 o                         
   5   6 -11       2184.95       2118.27        59.82 o                         
   6   6 -11        241.06        196.53        29.95 o                         
   7   6 -11       1164.73       1115.51        61.66 o                         
   8   6 -11        418.80        398.91        43.18 o                         
   9   6 -11        791.83        853.06        63.52 o                         
  10   6 -11         69.54         38.05        35.64 o                         
  11   6 -11        642.66        581.54        49.91 o                         
  12   6 -11        508.77        570.69        49.33 o                         
  13   6 -11       1044.11       1143.01        71.91 o                         
  14   6 -11        733.40        750.82        58.54 o                         
  15   6 -11        147.60        162.58        42.60 o                         
  16   6 -11       1020.44       1108.67        74.25 o                         
  17   6 -11       2584.32       2571.35        97.11 o                         
  18   6 -11         76.23        105.98        43.71 o                         
  19   6 -11        232.59        243.14        49.99 o                         
  20   6 -11         22.30        100.00        93.76 o                         
   0   7 -11         69.28         64.21        42.88 o                         
   1   7 -11         58.67         58.84        27.91 o                         
   2   7 -11        242.97        277.08        33.19 o                         
   3   7 -11        533.21        515.92        39.19 o                         
   4   7 -11        740.50        637.21        51.28 o                         
   5   7 -11       1671.98       1675.77        64.40 o                         
   6   7 -11        644.34        606.95        84.61 o                         
   7   7 -11         76.86         65.70        34.66 o                         
   8   7 -11        164.03        182.07        50.16 o                         
   9   7 -11       1533.40       1496.97        86.09 o                         
  10   7 -11        369.63        375.58        60.23 o                         
  11   7 -11        718.06        654.23        55.74 o                         
  12   7 -11        518.80        522.80        53.57 o                         
  13   7 -11        150.19        198.04        48.22 o                         
  14   7 -11        105.98        166.67        43.94 o                         
  15   7 -11        182.70        171.69        49.70 o                         
  16   7 -11        390.61        445.70        56.37 o                         
  17   7 -11          8.30        -77.80        80.96 o                         
  18   7 -11         13.50         -0.58        43.97 o                         
   1   8 -11        639.56        637.76        43.77 o                         
   2   8 -11         14.54         -6.59        28.53 o                         
   3   8 -11        888.59        860.73        65.48 o                         
   4   8 -11        304.63        275.60        42.62 o                         
   5   8 -11        241.80        160.62        40.33 o                         
   6   8 -11         58.99         46.01        36.16 o                         
   7   8 -11        222.21        195.23        42.54 o                         
   8   8 -11        158.31        144.23        39.96 o                         
   9   8 -11       1246.89       1241.54        75.20 o                         
  10   8 -11        323.36        586.73       214.10 o                         
  11   8 -11        944.73        889.99        67.12 o                         
  12   8 -11        174.06        160.39        45.07 o                         
  13   8 -11       1152.18       1493.26       137.29 o                         
  14   8 -11         56.32        -26.41        63.79 o                         
  15   8 -11       1140.80       1012.28        99.78 o                         
   0   9 -11       1302.46       1276.74        89.30 o                         
   1   9 -11        119.96        136.58        34.54 o                         
   2   9 -11        304.14        343.53        65.15 o                         
   3   9 -11        170.98        219.52        44.93 o                         
   4   9 -11         70.92        139.20        42.38 o                         
   5   9 -11        229.79        157.57        43.58 o                         
   6   9 -11        354.24        365.45        51.11 o                         
   7   9 -11         21.05         93.65        50.42 o                         
   8   9 -11         74.77         29.59        39.74 o                         
   9   9 -11        923.42       1096.36       151.85 o                         
  10   9 -11        775.49        790.37        65.91 o                         
  11   9 -11         61.81         34.81        43.63 o                         
   1  10 -11        436.60        390.08        85.82 o                         
   2  10 -11         60.20         55.88        67.22 o                         
   3  10 -11        534.79        613.06        82.98 o                         
   4  10 -11         13.57          6.24        42.32 o                         
   5  10 -11        160.78        169.77        49.69 o                         
   0   0 -10      17313.35      15991.64       384.54 o                         
   2   0 -10      38628.61      37897.17       218.32 o                         
   4   0 -10      10427.11      10389.31        79.62 o                         
   6   0 -10       9137.94       9160.91        78.05 o                         
   8   0 -10       9694.97       9871.62        86.44 o                         
  10   0 -10       2215.85       2267.91        43.06 o                         
  12   0 -10       8293.12       8323.09        96.07 o                         
  14   0 -10         93.22        103.12        19.79 o                         
  16   0 -10        141.67        155.74        40.30 o                         
  18   0 -10       1783.16       1852.90        90.10 o                         
  20   0 -10        884.45        933.29        95.09 o                         
  22   0 -10        345.30        391.02        93.22 o                         
  24   0 -10        614.30        635.62        75.51 o                         
   1   1 -10       5601.56       5498.79        39.28 o                         
   2   1 -10       4119.08       3880.17        33.14 o                         
   3   1 -10        162.57        205.83        11.41 o                         
   4   1 -10       5848.23       5850.68        47.46 o                         
   5   1 -10       3770.43       3906.10        35.97 o                         
   6   1 -10       4700.05       4721.68        40.97 o                         
   7   1 -10       1736.49       1634.93        25.62 o                         
   8   1 -10       1844.64       1936.82        26.43 o                         
   9   1 -10       5389.13       5596.16        45.35 o                         
  10   1 -10       1216.85       1155.28        23.45 o                         
  11   1 -10        221.97        223.27        14.27 o                         
  12   1 -10       1916.11       1921.24        30.27 o                         
  13   1 -10        280.08        315.18        16.23 o                         
  14   1 -10        407.66        422.31        19.34 o                         
  15   1 -10        458.96        468.10        24.99 o                         
  16   1 -10        243.79        248.37        26.93 o                         
  17   1 -10       2974.29       2973.55        61.85 o                         
  18   1 -10       1257.51       1226.39        55.26 o                         
  19   1 -10        450.41        499.54        41.44 o                         
  20   1 -10       1406.47       1399.07        63.14 o                         
  21   1 -10        221.11        261.40        36.96 o                         
  22   1 -10        939.27        864.88        56.44 o                         
  23   1 -10         53.24         70.38        34.17 o                         
  24   1 -10        513.31        546.92        49.97 o                         
  25   1 -10        376.07        400.46        47.25 o                         
   0   2 -10       4010.08       3933.52        66.24 o                         
   1   2 -10       3152.97       3283.15        36.49 o                         
   2   2 -10      15079.56      14535.76        89.67 o                         
   3   2 -10       2503.56       2520.19        32.49 o                         
   4   2 -10       3605.19       3489.45        38.45 o                         
   5   2 -10       2151.25       2261.08        44.88 o                         
   6   2 -10       3971.35       3602.23        39.86 o                         
   7   2 -10         11.98         16.95         8.96 o                         
   8   2 -10        182.86        178.64        12.78 o                         
   9   2 -10        893.89        902.63        21.04 o                         
  10   2 -10        966.63       1026.96        22.56 o                         
  11   2 -10        442.35        427.21        17.67 o                         
  12   2 -10       3138.94       3079.52        37.00 o                         
  13   2 -10        179.28        190.32        20.02 o                         
  14   2 -10         24.00         18.28        17.30 o                         
  15   2 -10        855.16        864.92        39.97 o                         
  16   2 -10        252.35        263.98        28.23 o                         
  17   2 -10        865.10        854.15        45.14 o                         
  18   2 -10       1249.40       1228.79        49.19 o                         
  19   2 -10        165.99        173.16        28.76 o                         
  20   2 -10        825.32        778.99        49.69 o                         
  21   2 -10        227.38        252.27        36.57 o                         
  22   2 -10       1110.38       1167.41        64.43 o                         
  23   2 -10        161.14        146.23        36.80 o                         
  24   2 -10        550.66        559.30        51.68 o                         
   1   3 -10       1626.86       1651.36        29.96 o                         
   2   3 -10       1404.02       1342.56        28.12 o                         
   3   3 -10      10891.06      11035.96        79.31 o                         
   4   3 -10       4965.80       5072.49        50.17 o                         
   5   3 -10        738.67        719.47        23.09 o                         
   6   3 -10        166.43        221.34        13.48 o                         
   7   3 -10       1130.71       1101.73        23.23 o                         
   8   3 -10        642.86        616.99        20.34 o                         
   9   3 -10       4455.09       4662.77        45.08 o                         
  10   3 -10       1686.57       1768.72        29.62 o                         
  11   3 -10       2816.46       2995.16        51.86 o                         
  12   3 -10       3112.84       3251.96        55.41 o                         
  13   3 -10       1318.23       1286.78        50.42 o                         
  14   3 -10        373.47        328.83        28.00 o                         
  15   3 -10        902.60        954.15        43.02 o                         
  16   3 -10        759.94        802.72        47.54 o                         
  17   3 -10        626.78        556.82        35.93 o                         
  18   3 -10        333.89        309.16        30.92 o                         
  19   3 -10        762.61        733.67        42.99 o                         
  20   3 -10        398.88        345.88        34.48 o                         
  21   3 -10        194.26        168.83        39.77 o                         
  22   3 -10        377.95        431.50        67.82 o                         
  23   3 -10        367.06        302.55        64.91 o                         
  24   3 -10        133.47        161.97        77.84 o                         
   0   4 -10       1764.15       1851.58        55.99 o                         
   1   4 -10       3926.75       4073.63        48.47 o                         
   2   4 -10       3828.62       3929.49        39.70 o                         
   3   4 -10       1710.93       1705.66        33.45 o                         
   4   4 -10        688.13        701.09        26.52 o                         
   5   4 -10       1777.71       1886.98        35.48 o                         
   6   4 -10        812.43        785.09        27.36 o                         
   7   4 -10       1075.18       1074.20        29.78 o                         
   8   4 -10       2333.42       2241.64        38.10 o                         
   9   4 -10        980.70        977.98        29.17 o                         
  10   4 -10       1020.81       1000.72        53.52 o                         
  11   4 -10       1092.91       1092.87        57.63 o                         
  12   4 -10        412.17        429.83        51.44 o                         
  13   4 -10        423.99        344.86        40.30 o                         
  14   4 -10        141.25        128.23        63.62 o                         
  15   4 -10        686.95        631.58        49.44 o                         
  16   4 -10        368.88        365.97        62.06 o                         
  17   4 -10        500.39        519.02        44.13 o                         
  18   4 -10        187.25        228.28        36.32 o                         
  19   4 -10        174.20        188.54        37.13 o                         
  20   4 -10         72.17         58.75        33.63 o                         
  21   4 -10        227.59        167.10        38.60 o                         
  22   4 -10        493.65        582.65        61.94 o                         
  23   4 -10        268.54        208.41        64.26 o                         
   1   5 -10        943.82        941.05        34.95 o                         
   2   5 -10         29.25          8.60        16.08 o                         
   3   5 -10       2574.88       2621.96        45.79 o                         
   4   5 -10       2154.08       2156.51        41.31 o                         
   5   5 -10       1000.57        977.81        33.32 o                         
   6   5 -10        164.38        155.92        20.74 o                         
   7   5 -10       3336.99       3209.35        52.35 o                         
   8   5 -10        586.48        583.96        38.51 o                         
   9   5 -10       6106.37       5800.17       105.61 o                         
  10   5 -10          1.48         39.52        30.80 o                         
  11   5 -10       2026.30       1976.97        71.80 o                         
  12   5 -10        764.91        691.06        51.01 o                         
  13   5 -10       2481.58       2318.58        79.62 o                         
  14   5 -10         91.89         97.21        47.30 o                         
  15   5 -10       1306.77       1358.48        90.36 o                         
  16   5 -10        196.34        202.82        41.92 o                         
  17   5 -10       2307.31       2204.09        86.05 o                         
  18   5 -10        452.47        451.66        52.11 o                         
  19   5 -10        944.02        833.58        55.78 o                         
  20   5 -10        245.45        219.10        40.54 o                         
  21   5 -10        859.32        849.30        57.56 o                         
  22   5 -10        127.39        101.83        40.88 o                         
   0   6 -10        294.93        350.02        51.27 o                         
   1   6 -10       2330.97       2308.96        59.60 o                         
   2   6 -10        985.72       1020.80        47.24 o                         
   3   6 -10       2238.41       2170.46        58.63 o                         
   4   6 -10        170.31        166.45        28.24 o                         
   5   6 -10       2222.29       2079.40        59.03 o                         
   6   6 -10        267.90        307.77        31.29 o                         
   7   6 -10          3.54         15.69        30.78 o                         
   8   6 -10        364.81        384.57        43.21 o                         
   9   6 -10        145.10        144.17        35.13 o                         
  10   6 -10        571.72        577.85        48.11 o                         
  11   6 -10        427.82        383.33        44.39 o                         
  12   6 -10        595.67        575.97        58.41 o                         
  13   6 -10        191.40        116.37        39.73 o                         
  14   6 -10        582.83        502.58        52.09 o                         
  15   6 -10        512.31        499.38        51.79 o                         
  16   6 -10        146.56        132.62        42.25 o                         
  17   6 -10        604.20        581.68        56.59 o                         
  18   6 -10        116.29        181.35        45.16 o                         
  19   6 -10        345.40        321.98        51.61 o                         
  20   6 -10         72.21        115.06        48.14 o                         
   1   7 -10       1178.87       1250.08        53.08 o                         
   2   7 -10       1355.31       1333.87        54.14 o                         
   3   7 -10       1260.26       1265.12        54.21 o                         
   4   7 -10        338.63        356.78        35.41 o                         
   5   7 -10        670.02        639.96        54.16 o                         
   6   7 -10        647.45        447.62        63.02 o                         
   7   7 -10         59.39         61.22        33.27 o                         
   8   7 -10        887.87        939.53        70.13 o                         
   9   7 -10         93.72        159.86        48.01 o                         
  10   7 -10       2684.58       2558.56       115.71 o                         
  11   7 -10        546.10        609.69        53.50 o                         
  12   7 -10         38.96         74.41        40.83 o                         
  13   7 -10       1527.56       1430.07       100.40 o                         
  14   7 -10         52.61        112.80        42.85 o                         
  15   7 -10       1448.96       1504.01        83.10 o                         
  16   7 -10        231.67        170.05        48.59 o                         
  17   7 -10        956.22        891.35       127.92 o                         
  18   7 -10        214.98        214.74        54.57 o                         
   0   8 -10         44.97         70.85        42.13 o                         
   1   8 -10       1225.55       1273.51        57.87 o                         
   2   8 -10         58.77         99.33        30.98 o                         
   3   8 -10        756.60        796.70        51.18 o                         
   4   8 -10        437.03        447.58        47.53 o                         
   5   8 -10        226.44        151.52        39.60 o                         
   6   8 -10         65.01         46.03        36.43 o                         
   7   8 -10       1245.08       1365.42       145.61 o                         
   8   8 -10        135.12         96.97        39.50 o                         
   9   8 -10        396.44        416.65        49.52 o                         
  10   8 -10         58.11         73.58        40.21 o                         
  11   8 -10        335.05        360.44        48.63 o                         
  12   8 -10        681.80        466.25        54.65 o                         
  13   8 -10        191.95        286.74        69.74 o                         
  14   8 -10        614.36        650.75        84.80 o                         
  15   8 -10         32.53        -30.50        43.18 o                         
  16   8 -10         32.51         36.62        44.47 o                         
   1   9 -10        716.21        904.54        60.41 o                         
   2   9 -10        147.89         82.18        81.05 o                         
   3   9 -10        238.70        241.57        45.09 o                         
   4   9 -10        433.09        453.05        50.37 o                         
   5   9 -10        124.25         50.34        61.08 o                         
   6   9 -10         98.25        120.02        78.17 o                         
   7   9 -10        555.51        470.53        55.01 o                         
   8   9 -10        166.72        179.66        45.50 o                         
   9   9 -10       1475.66       1609.14        85.94 o                         
  10   9 -10         60.35         34.80        41.98 o                         
  11   9 -10        187.73        236.00        50.79 o                         
  12   9 -10         72.73        115.70        48.80 o                         
   0  10 -10       1113.27       1352.65       143.56 o                         
   1  10 -10        401.93        487.26        56.69 o                         
   2  10 -10        914.83        988.93       148.28 o                         
   3  10 -10        397.66        397.15        54.52 o                         
   4  10 -10        207.16        226.54        65.48 o                         
   5  10 -10        314.89        343.40        53.98 o                         
   6  10 -10        122.26        153.33        47.60 o                         
   2   0  -9       7068.02       6897.21        55.42 o                         
   4   0  -9      12253.39      12339.50       130.79 o                         
   6   0  -9         85.16         89.00        12.84 o                         
   8   0  -9      14916.16      15282.24       103.70 o                         
  10   0  -9       4464.69       4386.61        57.21 o                         
  12   0  -9        128.76        166.82        21.39 o                         
  14   0  -9       4621.59       4492.10        65.45 o                         
  16   0  -9       2475.26       2381.03        89.59 o                         
  18   0  -9       1877.47       1851.48        88.92 o                         
  20   0  -9        593.12        526.77        60.65 o                         
  22   0  -9       1095.28       1198.45        90.26 o                         
  24   0  -9        610.02        694.44        74.95 o                         
   0   1  -9      30437.28      29644.53       208.34 o                         
   1   1  -9       3229.43       3142.49        27.96 o                         
   2   1  -9       5264.99       5233.59        38.38 o                         
   3   1  -9       5045.93       4865.78        37.55 o                         
   4   1  -9      20095.16      19491.65        99.65 o                         
   5   1  -9       1523.77       1550.64        22.98 o                         
   6   1  -9       5660.78       5507.92        43.49 o                         
   7   1  -9        502.06        477.95        15.61 o                         
   8   1  -9       2022.43       1942.64        25.76 o                         
   9   1  -9        960.84       1044.05        21.17 o                         
  10   1  -9       8174.32       8186.79        57.22 o                         
  11   1  -9       2683.59       2705.68        31.49 o                         
  12   1  -9       2409.54       2472.99        31.47 o                         
  13   1  -9       2428.19       2439.67        32.27 o                         
  14   1  -9       1256.93       1259.42        28.97 o                         
  15   1  -9        670.14        684.26        32.32 o                         
  16   1  -9        975.00        987.62        41.53 o                         
  17   1  -9        553.92        525.73        33.15 o                         
  18   1  -9        419.01        425.88        37.33 o                         
  19   1  -9       1441.88       1393.14        58.46 o                         
  20   1  -9        512.76        429.11        41.04 o                         
  21   1  -9         40.47         34.51        28.97 o                         
  22   1  -9        333.81        335.95        40.57 o                         
  23   1  -9        169.56        236.66        40.05 o                         
  24   1  -9         91.23        109.59        37.03 o                         
  25   1  -9         25.78         71.06        43.60 o                         
   1   2  -9       3389.48       3325.86        36.05 o                         
   2   2  -9       6734.38       6909.27        53.73 o                         
   3   2  -9       2842.95       2893.17        33.67 o                         
   4   2  -9       4093.77       4096.94        40.38 o                         
   5   2  -9      12162.88      12610.60        81.52 o                         
   6   2  -9       3673.96       3736.35        35.48 o                         
   7   2  -9        525.20        587.27        17.99 o                         
   8   2  -9      13919.63      14782.32        93.21 o                         
   9   2  -9       2571.61       2688.21        32.47 o                         
  10   2  -9        729.08        767.72        20.22 o                         
  11   2  -9        953.85       1046.32        22.75 o                         
  12   2  -9       1094.60       1103.34        27.12 o                         
  13   2  -9       1566.80       1579.69        38.83 o                         
  14   2  -9        461.44        486.15        30.38 o                         
  15   2  -9       2347.05       2420.60        49.90 o                         
  16   2  -9        467.62        457.84        28.80 o                         
  17   2  -9        967.19        885.46        41.00 o                         
  18   2  -9       1277.84       1272.14        44.25 o                         
  19   2  -9        264.62        289.82        31.44 o                         
  20   2  -9       1820.01       1810.36        66.88 o                         
  21   2  -9        436.07        424.77        42.04 o                         
  22   2  -9        553.21        567.26        46.91 o                         
  23   2  -9        370.77        368.02        42.90 o                         
  24   2  -9        299.32        308.93        43.74 o                         
  25   2  -9         82.70         90.39        38.14 o                         
   0   3  -9      14146.48      14313.10       131.04 o                         
   1   3  -9       5633.30       5647.99        51.94 o                         
   2   3  -9       1822.01       1837.13        30.37 o                         
   3   3  -9       2537.44       2624.36        35.43 o                         
   4   3  -9       3316.15       3205.50        38.77 o                         
   5   3  -9        628.04        649.84        17.37 o                         
   6   3  -9        935.87        827.18        19.87 o                         
   7   3  -9        960.24       1003.02        21.70 o                         
   8   3  -9       3480.10       3422.64        37.03 o                         
   9   3  -9        695.52        675.74        20.63 o                         
  10   3  -9       5256.85       5225.16        47.40 o                         
  11   3  -9        671.59        725.13        31.59 o                         
  12   3  -9        730.61        741.85        39.48 o                         
  13   3  -9        472.87        526.88        35.00 o                         
  14   3  -9        403.58        425.41        34.00 o                         
  15   3  -9        390.53        376.66        30.03 o                         
  16   3  -9        146.66        141.35        25.44 o                         
  17   3  -9        485.76        463.25        33.50 o                         
  18   3  -9        974.38       1045.70        67.84 o                         
  19   3  -9        276.06        252.90        30.96 o                         
  20   3  -9        423.55        418.94        36.05 o                         
  21   3  -9         90.76        106.97        32.53 o                         
  22   3  -9        460.93        407.69        57.06 o                         
  23   3  -9        354.00        325.55        66.54 o                         
  24   3  -9         91.71         38.91        57.05 o                         
   1   4  -9       1566.44       1687.38        32.83 o                         
   2   4  -9        366.70        353.16        16.31 o                         
   3   4  -9       2594.51       2657.79        39.40 o                         
   4   4  -9        571.66        625.64        24.92 o                         
   5   4  -9        585.01        636.57        24.76 o                         
   6   4  -9        924.54        918.22        22.18 o                         
   7   4  -9       2738.02       2716.96        34.56 o                         
   8   4  -9        540.89        573.24        21.02 o                         
   9   4  -9       1867.08       1784.54        32.53 o                         
  10   4  -9        413.49        388.74        30.07 o                         
  11   4  -9       4224.74       4156.74        77.09 o                         
  12   4  -9         14.90         45.76        30.09 o                         
  13   4  -9        413.51        484.56        43.75 o                         
  14   4  -9        741.96        785.51        58.09 o                         
  15   4  -9        732.88        800.03        57.90 o                         
  16   4  -9       1404.18       1385.21       114.05 o                         
  17   4  -9         87.09         12.64        34.29 o                         
  18   4  -9         22.24         20.11        29.18 o                         
  19   4  -9       2310.85       2336.06        75.78 o                         
  20   4  -9         42.55         32.55        33.00 o                         
  21   4  -9         32.95        -33.91        33.91 o                         
  22   4  -9       1061.13       1101.44        78.48 o                         
  23   4  -9        180.48         91.02        47.41 o                         
   0   5  -9       3917.23       3969.54        73.91 o                         
   1   5  -9       7626.98       7926.38        73.66 o                         
   2   5  -9        617.87        613.44        28.43 o                         
   3   5  -9       2418.32       2514.18        43.12 o                         
   4   5  -9        823.30        841.94        34.07 o                         
   5   5  -9         59.29         69.91        17.33 o                         
   6   5  -9       1073.88       1108.51        31.63 o                         
   7   5  -9       1463.62       1491.32        38.50 o                         
   8   5  -9       1637.84       1514.69        63.32 o                         
   9   5  -9        156.50        160.39        39.32 o                         
  10   5  -9        275.90        279.20        37.61 o                         
  11   5  -9       2021.26       2051.11        72.72 o                         
  12   5  -9        948.34        797.69        55.54 o                         
  13   5  -9        461.44        425.24        44.97 o                         
  14   5  -9        490.99        442.93        46.23 o                         
  15   5  -9         45.47          8.59        44.12 o                         
  16   5  -9        478.16        502.91        67.12 o                         
  17   5  -9         37.76         42.39        36.75 o                         
  18   5  -9         76.97        107.55        41.39 o                         
  19   5  -9         65.61         34.23        40.15 o                         
  20   5  -9         14.92         21.16        34.34 o                         
  21   5  -9        184.55        161.97        47.36 o                         
  22   5  -9          5.66         -6.69        36.37 o                         
   1   6  -9       1421.51       1354.45        49.63 o                         
   2   6  -9        107.07        123.28        26.18 o                         
   3   6  -9       1165.99       1158.22        47.87 o                         
   4   6  -9       1327.90       1278.15        49.23 o                         
   5   6  -9       4341.23       4217.75        74.88 o                         
   6   6  -9        996.00        987.65        46.79 o                         
   7   6  -9       1410.12       1510.08        90.72 o                         
   8   6  -9       2150.24       2150.23        73.54 o                         
   9   6  -9       1347.56       1383.05        70.62 o                         
  10   6  -9        246.80        283.51        63.75 o                         
  11   6  -9        895.09        978.55        65.85 o                         
  12   6  -9         25.81         59.71        34.43 o                         
  13   6  -9       1080.74       1149.56        69.57 o                         
  14   6  -9        627.44        673.23        55.20 o                         
  15   6  -9       1924.71       2006.64        84.06 o                         
  16   6  -9        214.20        250.08        73.55 o                         
  17   6  -9        719.99        764.55        62.42 o                         
  18   6  -9        174.46        189.77        47.37 o                         
  19   6  -9       1267.49       1382.33        83.07 o                         
  20   6  -9          9.68        -38.00        61.03 o                         
   0   7  -9        638.35        645.80        58.01 o                         
   1   7  -9       1755.27       1709.14        57.99 o                         
   2   7  -9         95.47        108.55        28.06 o                         
   3   7  -9       1127.91       1215.06        52.80 o                         
   4   7  -9        784.72        754.39        46.46 o                         
   5   7  -9        407.94        385.89        43.07 o                         
   6   7  -9        666.45        626.61        95.62 o                         
   7   7  -9         70.69        131.95        36.12 o                         
   8   7  -9        714.67        699.07        52.63 o                         
   9   7  -9        287.32        320.01        42.98 o                         
  10   7  -9        377.95        380.63        57.41 o                         
  11   7  -9        622.35        592.29        53.72 o                         
  12   7  -9         64.70         81.82        38.75 o                         
  13   7  -9        298.57        359.06        70.35 o                         
  14   7  -9       1136.70       1287.10        76.83 o                         
  15   7  -9         55.06         61.82        41.05 o                         
  16   7  -9       1007.83       1041.67        84.94 o                         
  17   7  -9        283.95        185.37        49.11 o                         
  18   7  -9         20.65         62.14        48.63 o                         
   1   8  -9        319.06        308.67        39.96 o                         
   2   8  -9        878.94        849.44        49.16 o                         
   3   8  -9        627.72        598.34        43.05 o                         
   4   8  -9        439.28        416.50        47.06 o                         
   5   8  -9        484.56        582.51        72.26 o                         
   6   8  -9         52.78          0.11        34.91 o                         
   7   8  -9       1215.59       1270.84        72.73 o                         
   8   8  -9        911.23        796.76        94.11 o                         
   9   8  -9        534.63        559.59        53.14 o                         
  10   8  -9         82.21         69.66        39.02 o                         
  11   8  -9       2495.52       2689.37       205.86 o                         
  12   8  -9        217.24        153.26        53.48 o                         
  13   8  -9        481.80        769.78       224.07 o                         
  14   8  -9        198.13         97.47       117.46 o                         
  15   8  -9        821.89        775.54        68.10 o                         
  16   8  -9        280.66        288.46        78.57 o                         
   0   9  -9        758.29        715.47        68.88 o                         
   1   9  -9        521.99        608.54        46.12 o                         
   2   9  -9        288.83        261.57        45.59 o                         
   3   9  -9        272.45        322.92        45.93 o                         
   4   9  -9        160.53        111.45        40.90 o                         
   5   9  -9        168.54        137.81        42.01 o                         
   6   9  -9        304.38        288.08        47.77 o                         
   7   9  -9        171.97        214.36        46.03 o                         
   8   9  -9        109.86         83.81        42.28 o                         
   9   9  -9        290.40        335.03        68.69 o                         
  10   9  -9         48.88          7.98        40.28 o                         
  11   9  -9        298.57        317.35        68.43 o                         
  12   9  -9          9.64         26.97        43.25 o                         
   1  10  -9        273.71        304.60        50.98 o                         
   2  10  -9        186.74        223.64        87.91 o                         
   3  10  -9        268.48        194.28        71.54 o                         
   4  10  -9        192.55        223.88        48.76 o                         
   5  10  -9        169.69        176.98        47.66 o                         
   6  10  -9         81.84        198.96        53.49 o                         
   0   0  -8       3855.67       3562.92        48.34 o                         
   2   0  -8      11687.40      10801.09        94.05 o                         
   4   0  -8       7431.36       7205.27        67.68 o                         
   6   0  -8      23394.28      23564.08       192.01 o                         
   8   0  -8      14800.61      14757.34       100.13 o                         
  10   0  -8       1211.36       1415.09        34.98 o                         
  12   0  -8       6132.91       6099.42        71.58 o                         
  14   0  -8       3800.15       3616.89        58.28 o                         
  16   0  -8       1936.75       1851.62       128.65 o                         
  18   0  -8        895.25        884.30       232.59 o                         
  20   0  -8        152.14        124.05        46.61 o                         
  22   0  -8        664.99        752.92        74.71 o                         
  24   0  -8       1312.60       1386.36       101.24 o                         
   1   1  -8       3553.93       3540.42        28.66 o                         
   2   1  -8         25.41         24.17         7.66 o                         
   3   1  -8       3563.08       3493.73        30.57 o                         
   4   1  -8       6259.53       6208.17        43.71 o                         
   5   1  -8        816.78        826.30        18.17 o                         
   6   1  -8       1058.68       1059.98        18.37 o                         
   7   1  -8       5578.53       5566.26        40.98 o                         
   8   1  -8        213.84        209.68        11.58 o                         
   9   1  -8       1413.12       1349.90        21.49 o                         
  10   1  -8        350.17        357.16        14.65 o                         
  11   1  -8        885.95        864.65        20.02 o                         
  12   1  -8       7000.23       7012.51        51.55 o                         
  13   1  -8        490.13        472.05        18.24 o                         
  14   1  -8       1266.86       1185.25        30.68 o                         
  15   1  -8       1127.63       1079.97        41.28 o                         
  16   1  -8       1174.98       1197.12        43.83 o                         
  17   1  -8        628.19        636.26        36.70 o                         
  18   1  -8       1264.08       1185.18        54.75 o                         
  19   1  -8        489.88        492.86        40.21 o                         
  20   1  -8       3964.85       3779.09        86.88 o                         
  21   1  -8        320.93        356.91        40.44 o                         
  22   1  -8        181.17        138.06        33.82 o                         
  23   1  -8          3.95         38.48        32.70 o                         
  24   1  -8        311.54        307.67        42.67 o                         
  25   1  -8         84.72        116.12        38.17 o                         
   0   2  -8       4295.22       4017.71        72.99 o                         
   1   2  -8       6944.03       7181.69        53.45 o                         
   2   2  -8      17565.84      17135.58       105.48 o                         
   3   2  -8        642.64        709.15        19.50 o                         
   4   2  -8       1231.51       1179.87        22.90 o                         
   5   2  -8       2299.97       2433.55        27.18 o                         
   6   2  -8       2449.05       2326.54        27.36 o                         
   7   2  -8       3629.24       3776.96        35.78 o                         
   8   2  -8       4260.67       4625.80        40.58 o                         
   9   2  -8       1887.69       1921.74        26.88 o                         
  10   2  -8       3332.50       3141.08        34.67 o                         
  11   2  -8       3169.45       3268.25        34.67 o                         
  12   2  -8        213.58        233.39        13.92 o                         
  13   2  -8        928.17        947.20        34.43 o                         
  14   2  -8        447.41        423.09        25.83 o                         
  15   2  -8       1176.54       1155.37        39.61 o                         
  16   2  -8       1469.36       1460.33        43.80 o                         
  17   2  -8       1407.35       1380.94        44.20 o                         
  18   2  -8        146.62        109.26        23.60 o                         
  19   2  -8        183.71        181.88        27.87 o                         
  20   2  -8        106.43        101.00        30.24 o                         
  21   2  -8        645.27        551.22        45.30 o                         
  22   2  -8         27.43         19.76        29.26 o                         
  23   2  -8          6.15         32.90        31.99 o                         
  24   2  -8       1792.62       1813.03        77.13 o                         
  25   2  -8        182.22        272.52        44.76 o                         
   1   3  -8       4975.24       4964.67        47.24 o                         
   2   3  -8       1872.80       1943.03        30.44 o                         
   3   3  -8       3372.24       3419.39        39.26 o                         
   4   3  -8       1028.30       1011.78        18.61 o                         
   5   3  -8        931.73        990.02        19.74 o                         
   6   3  -8      11492.99      12029.41        73.77 o                         
   7   3  -8       1252.85       1304.41        23.58 o                         
   8   3  -8        639.26        579.94        18.66 o                         
   9   3  -8       1309.54       1276.07        23.85 o                         
  10   3  -8       1463.98       1444.69        29.24 o                         
  11   3  -8        177.66        147.33        22.74 o                         
  12   3  -8       3229.00       3119.46        61.35 o                         
  13   3  -8       1975.45       2146.63        55.37 o                         
  14   3  -8        376.01        352.03        31.02 o                         
  15   3  -8        602.83        630.12        34.86 o                         
  16   3  -8       2459.74       2317.00        56.26 o                         
  17   3  -8        258.00        238.78        28.12 o                         
  18   3  -8       1656.01       1569.53        52.13 o                         
  19   3  -8        871.92        957.33        47.89 o                         
  20   3  -8       1942.24       1948.64        61.06 o                         
  21   3  -8        208.63        264.20        37.76 o                         
  22   3  -8        924.54        933.11        68.13 o                         
  23   3  -8        105.49        103.82        41.04 o                         
  24   3  -8        385.91        391.96        54.14 o                         
   0   4  -8       2239.06       2218.29        50.84 o                         
   1   4  -8        229.35        242.56        16.96 o                         
   2   4  -8       5102.66       5317.62        46.18 o                         
   3   4  -8       1978.92       1971.01        29.36 o                         
   4   4  -8       2654.81       2673.44        38.72 o                         
   5   4  -8       3181.43       3242.43        34.74 o                         
   6   4  -8       6768.00       6849.03        53.97 o                         
   7   4  -8       1499.00       1516.00        28.46 o                         
   8   4  -8       1909.94       1809.91        31.23 o                         
   9   4  -8        678.35        738.33        25.00 o                         
  10   4  -8        420.12        404.24        29.27 o                         
  11   4  -8        310.96        339.40        28.62 o                         
  12   4  -8        131.07        107.17        24.23 o                         
  13   4  -8        148.61        142.38        25.52 o                         
  14   4  -8        399.07        457.19        35.31 o                         
  15   4  -8        258.95        267.69        34.13 o                         
  16   4  -8        684.49        645.21        52.09 o                         
  17   4  -8        646.29        554.38        50.23 o                         
  18   4  -8        562.49        531.98        43.27 o                         
  19   4  -8         19.45         21.83        31.26 o                         
  20   4  -8        820.85        817.33        53.17 o                         
  21   4  -8        711.33        730.49        51.89 o                         
  22   4  -8        444.98        417.23        54.52 o                         
  23   4  -8        101.88        112.12        47.01 o                         
   1   5  -8       1819.58       1829.50        72.52 o                         
   2   5  -8        385.95        387.69        32.06 o                         
   3   5  -8       2365.62       2425.10        42.52 o                         
   4   5  -8        608.42        595.48        29.85 o                         
   5   5  -8       2965.47       2999.51        55.43 o                         
   6   5  -8        676.46        781.46        34.37 o                         
   7   5  -8       4148.12       3984.58        66.86 o                         
   8   5  -8        179.11        152.29        32.82 o                         
   9   5  -8        400.59        380.47        39.38 o                         
  10   5  -8        197.56        161.94        39.83 o                         
  11   5  -8          6.85        -12.99        30.09 o                         
  12   5  -8       1322.84       1245.36        63.25 o                         
  13   5  -8       4047.80       3928.49        94.37 o                         
  14   5  -8        398.46        430.28        45.66 o                         
  15   5  -8        258.98        274.89        42.59 o                         
  16   5  -8        949.88        852.95        62.56 o                         
  17   5  -8        650.28        664.92        55.29 o                         
  18   5  -8        353.15        335.16        48.25 o                         
  19   5  -8        110.14        139.45        43.19 o                         
  20   5  -8        311.66        279.60        48.15 o                         
  21   5  -8       1770.17       1730.50       127.96 o                         
  22   5  -8        458.15        367.84        66.31 o                         
   0   6  -8        304.09        269.51        41.19 o                         
   1   6  -8       1970.43       1900.06        54.58 o                         
   2   6  -8        533.66        520.84        35.09 o                         
   3   6  -8        376.94        407.41        32.36 o                         
   4   6  -8        435.34        392.75        32.18 o                         
   5   6  -8       1376.93       1453.66        58.40 o                         
   6   6  -8        760.47        753.86        45.39 o                         
   7   6  -8        741.47        677.56        49.56 o                         
   8   6  -8        609.83        542.51        45.15 o                         
   9   6  -8        965.65        997.26        67.18 o                         
  10   6  -8        186.72        205.32        36.62 o                         
  11   6  -8        337.70        330.29        42.54 o                         
  12   6  -8        309.12        330.63        44.10 o                         
  13   6  -8        343.11        309.25        44.51 o                         
  14   6  -8         55.76        -34.45        34.66 o                         
  15   6  -8        104.66        119.21        40.02 o                         
  16   6  -8        368.74        419.62        53.64 o                         
  17   6  -8         20.72         88.05        41.21 o                         
  18   6  -8        171.34        208.91        59.30 o                         
  19   6  -8         40.63        132.40        51.19 o                         
  20   6  -8        532.23        564.84        61.11 o                         
  21   6  -8        248.57        150.93        50.12 o                         
   1   7  -8        226.33        270.68        43.42 o                         
   2   7  -8         95.82         49.87        34.58 o                         
   3   7  -8       2893.01       2790.51        67.03 o                         
   4   7  -8       1349.51       1400.03        54.16 o                         
   5   7  -8       1427.64       1450.73        66.28 o                         
   6   7  -8       1135.96       1095.23       136.42 o                         
   7   7  -8        378.63        400.96        43.60 o                         
   8   7  -8        137.73        134.06        35.89 o                         
   9   7  -8        432.61        448.62        46.15 o                         
  10   7  -8        732.77        785.73        81.05 o                         
  11   7  -8        499.08        426.83        55.40 o                         
  12   7  -8       1771.42       1806.02        84.01 o                         
  13   7  -8       1784.10       1547.53        80.09 o                         
  14   7  -8        458.73        359.87        56.46 o                         
  15   7  -8        198.44        234.42        46.29 o                         
  16   7  -8         74.32         68.03        44.29 o                         
  17   7  -8       1192.22       1185.99        77.52 o                         
  18   7  -8         73.72         58.74        45.80 o                         
  19   7  -8        358.21        301.72        54.31 o                         
   0   8  -8         98.47        112.02        43.49 o                         
   1   8  -8       1259.91       1301.89        57.06 o                         
   2   8  -8       1104.70       1028.89        55.48 o                         
   3   8  -8        459.83        465.01        39.79 o                         
   4   8  -8        127.09        102.10        37.41 o                         
   5   8  -8        487.33        475.61        48.40 o                         
   6   8  -8          9.12        -15.54        32.90 o                         
   7   8  -8        148.33        100.07        38.02 o                         
   8   8  -8       1184.09       1224.59        71.16 o                         
   9   8  -8        938.72        878.22        66.16 o                         
  10   8  -8        205.94        184.25        43.16 o                         
  11   8  -8        117.69        118.19        53.22 o                         
  12   8  -8         30.53          0.89        39.07 o                         
  13   8  -8        145.72        220.98        48.35 o                         
  14   8  -8        908.47        901.67       160.45 o                         
  15   8  -8        123.64        128.96        47.70 o                         
  16   8  -8         25.60         59.23        58.55 o                         
   1   9  -8        496.78        515.43        51.11 o                         
   2   9  -8         81.40        105.40        41.76 o                         
   3   9  -8        382.49        419.51        49.02 o                         
   4   9  -8        150.29         64.61        82.77 o                         
   5   9  -8        881.24        776.02        61.15 o                         
   6   9  -8        403.86        418.03        51.41 o                         
   7   9  -8         86.13         22.74        38.76 o                         
   8   9  -8         71.55         69.71        39.49 o                         
   9   9  -8       2923.52       2741.42       202.97 o                         
  10   9  -8         53.15         34.69        59.50 o                         
  11   9  -8        237.46        253.77        48.50 o                         
  12   9  -8        135.83         47.84        46.47 o                         
  13   9  -8        589.74        878.75       237.01 o                         
   0  10  -8        413.13        323.48        88.56 o                         
   1  10  -8        173.40        145.66        47.84 o                         
   2  10  -8        654.34        700.93        61.15 o                         
   3  10  -8         12.51        -63.58        91.45 o                         
   4  10  -8          3.18        -37.91        37.91 o                         
   5  10  -8        247.40        232.07        49.64 o                         
   6  10  -8        892.57        992.11       134.53 o                         
   7  10  -8        376.76        444.26        57.10 o                         
   2   0  -7       3515.77       3340.20        34.16 o                         
   4   0  -7       4304.25       4014.66        41.24 o                         
   6   0  -7       2575.93       2562.47        32.63 o                         
   8   0  -7       9062.30       8924.81        70.29 o                         
  10   0  -7      16459.82      16806.12       189.45 o                         
  12   0  -7       7662.89       7781.42        80.38 o                         
  14   0  -7       5139.84       4954.75        82.20 o                         
  16   0  -7       2794.81       2878.69        95.30 o                         
  18   0  -7       5812.02       5552.53       136.88 o                         
  20   0  -7        939.76        846.00        74.81 o                         
  22   0  -7        678.88        576.23       140.30 o                         
  24   0  -7       1009.99       1011.19        87.19 o                         
   0   1  -7      29196.08      27396.21       187.77 o                         
   1   1  -7        355.48        372.20        15.63 o                         
   2   1  -7       9721.76       9318.11        57.93 o                         
   3   1  -7       6248.02       5958.97        44.00 o                         
   4   1  -7      10906.74      10494.04        67.09 o                         
   5   1  -7       3264.82       3414.86        28.65 o                         
   6   1  -7       2366.14       2368.78        24.86 o                         
   7   1  -7       6730.28       6788.01        44.98 o                         
   8   1  -7       9931.19       9690.84        55.50 o                         
   9   1  -7       1446.88       1569.45        22.09 o                         
  10   1  -7        840.08        939.95        19.23 o                         
  11   1  -7       3024.34       2970.07        31.23 o                         
  12   1  -7       9230.43       9009.62        58.93 o                         
  13   1  -7       3392.24       3524.61        40.47 o                         
  14   1  -7       1414.25       1420.13        33.96 o                         
  15   1  -7       1311.09       1308.75        42.53 o                         
  16   1  -7        181.77        206.68        25.11 o                         
  17   1  -7        431.99        439.93        31.23 o                         
  18   1  -7       1686.00       1675.42        59.97 o                         
  19   1  -7         14.80          4.59        24.96 o                         
  20   1  -7        106.76         88.96        29.99 o                         
  21   1  -7         34.48         24.42        28.47 o                         
  22   1  -7       2354.07       2307.50        76.42 o                         
  23   1  -7         16.51         57.96        31.65 o                         
  24   1  -7        158.34        165.83        37.83 o                         
  25   1  -7        207.92        253.85        43.58 o                         
   1   2  -7       1931.23       1951.48        26.75 o                         
   2   2  -7      12766.63      12327.43        75.82 o                         
   3   2  -7        969.59        902.27        26.25 o                         
   4   2  -7       1001.11       1104.95        21.93 o                         
   5   2  -7       2224.87       2228.90        25.39 o                         
   6   2  -7       1142.58       1192.75        20.03 o                         
   7   2  -7       3854.02       3916.97        35.35 o                         
   8   2  -7       5621.13       5933.55        45.68 o                         
   9   2  -7        514.25        541.01        16.79 o                         
  10   2  -7       3466.55       3477.73        35.17 o                         
  11   2  -7        826.69        956.58        21.45 o                         
  12   2  -7        244.41        253.62        14.91 o                         
  13   2  -7        194.62        196.35        20.46 o                         
  14   2  -7       2341.95       2270.85        46.66 o                         
  15   2  -7       2517.59       2546.22        50.45 o                         
  16   2  -7        845.45        841.73        36.71 o                         
  17   2  -7       1175.37       1217.53        42.79 o                         
  18   2  -7       5004.22       5011.36        72.62 o                         
  19   2  -7        707.82        742.33        41.02 o                         
  20   2  -7         70.53         79.95        29.17 o                         
  21   2  -7        988.98        851.23        54.75 o                         
  22   2  -7        202.52        216.89        36.18 o                         
  23   2  -7       1069.22       1011.85        63.23 o                         
  24   2  -7         24.86        -10.98        31.91 o                         
  25   2  -7        376.30        320.96        45.40 o                         
   0   3  -7      15001.36      14922.60       131.17 o                         
   1   3  -7       3138.39       3191.77        30.35 o                         
   2   3  -7       1411.65       1501.21        27.86 o                         
   3   3  -7       1781.65       1813.24        28.62 o                         
   4   3  -7       8399.66       8145.77        53.96 o                         
   5   3  -7       1981.81       1933.83        25.46 o                         
   6   3  -7       1294.40       1360.39        22.79 o                         
   7   3  -7        176.66        167.16        11.54 o                         
   8   3  -7       1939.77       1961.72        27.19 o                         
   9   3  -7        289.88        283.53        15.27 o                         
  10   3  -7        517.30        534.29        18.00 o                         
  11   3  -7        181.30        190.12        23.36 o                         
  12   3  -7        224.11        218.46        25.60 o                         
  13   3  -7       1079.91       1096.66        44.96 o                         
  14   3  -7        816.96        820.00        43.33 o                         
  15   3  -7       1499.45       1538.79        52.33 o                         
  16   3  -7        652.29        659.83        33.93 o                         
  17   3  -7        551.24        558.17        32.76 o                         
  18   3  -7        736.34        668.43        36.89 o                         
  19   3  -7        813.61        834.98        40.85 o                         
  20   3  -7       1499.54       1495.67        51.23 o                         
  21   3  -7        480.04        486.98        39.12 o                         
  22   3  -7       2398.58       2440.91        80.27 o                         
  23   3  -7          5.48         10.06        31.18 o                         
  24   3  -7        227.53        207.19        39.90 o                         
   1   4  -7        928.59       1032.38        23.02 o                         
   2   4  -7       2607.91       2864.04        33.62 o                         
   3   4  -7       6204.29       6106.20        50.62 o                         
   4   4  -7       3820.71       3868.46        37.11 o                         
   5   4  -7         60.25         30.02        10.35 o                         
   6   4  -7       2557.62       2632.17        34.69 o                         
   7   4  -7       2287.18       2236.21        32.81 o                         
   8   4  -7        934.39        936.62        24.66 o                         
   9   4  -7        471.23        466.01        24.32 o                         
  10   4  -7       1239.70       1265.12        42.85 o                         
  11   4  -7       3992.05       3895.87        67.63 o                         
  12   4  -7        155.21        164.04        37.68 o                         
  13   4  -7         52.81         37.75        23.26 o                         
  14   4  -7       1924.58       2035.36        60.11 o                         
  15   4  -7        332.17        345.88        44.55 o                         
  16   4  -7        276.99        304.31        33.32 o                         
  17   4  -7        883.90        836.80        48.41 o                         
  18   4  -7       1413.28       1329.97        71.64 o                         
  19   4  -7        480.54        549.43        51.80 o                         
  20   4  -7        255.40        241.46        38.23 o                         
  21   4  -7        987.96        948.43        58.90 o                         
  22   4  -7        475.20        439.33        56.19 o                         
  23   4  -7        621.33        568.42        61.94 o                         
   0   5  -7       8011.85       7958.86       128.59 o                         
   1   5  -7       1393.74       1330.08        37.84 o                         
   2   5  -7        311.34        354.34        21.99 o                         
   3   5  -7        849.07        978.18        32.67 o                         
   4   5  -7       1769.29       1756.93        39.43 o                         
   5   5  -7       3437.08       3577.09        53.34 o                         
   6   5  -7        904.24        960.43        34.56 o                         
   7   5  -7       1544.78       1516.34        40.08 o                         
   8   5  -7        572.25        631.56        46.46 o                         
   9   5  -7       2409.72       2455.81        87.53 o                         
  10   5  -7       1310.11       1349.86        61.84 o                         
  11   5  -7         86.51         75.68        32.48 o                         
  12   5  -7         29.59         70.21        33.17 o                         
  13   5  -7        513.51        482.67        46.28 o                         
  14   5  -7        345.37        388.90        44.80 o                         
  15   5  -7       1553.71       1509.11        71.69 o                         
  16   5  -7        514.34        614.83        52.15 o                         
  17   5  -7        540.22        495.20        50.67 o                         
  18   5  -7         26.31          7.65        37.53 o                         
  19   5  -7          0.28         -8.98        37.48 o                         
  20   5  -7         68.08         44.97        41.15 o                         
  21   5  -7        473.78        487.99        47.32 o                         
  22   5  -7        266.11        268.70        50.46 o                         
   1   6  -7       5634.12       5903.74        84.62 o                         
   2   6  -7        255.28        235.09        28.46 o                         
   3   6  -7       2010.54       2049.40        54.87 o                         
   4   6  -7        170.91        169.73        27.40 o                         
   5   6  -7        233.40        232.42        28.83 o                         
   6   6  -7        407.55        432.03        34.33 o                         
   7   6  -7       2766.00       2667.45        76.81 o                         
   8   6  -7       6043.56       5669.54       107.07 o                         
   9   6  -7        127.62        148.81        35.77 o                         
  10   6  -7        226.43        233.03        39.22 o                         
  11   6  -7       1518.76       1601.97        63.21 o                         
  12   6  -7         78.99         81.07        30.36 o                         
  13   6  -7         28.40         41.05        29.36 o                         
  14   6  -7       1138.22       1147.42        70.20 o                         
  15   6  -7       1245.38       1423.39        87.48 o                         
  16   6  -7        215.77        203.99        44.10 o                         
  17   6  -7         23.20         32.49        39.10 o                         
  18   6  -7        379.96        398.85        51.36 o                         
  19   6  -7       1038.61       1061.15        74.81 o                         
  20   6  -7         32.31        -10.29        63.73 o                         
  21   6  -7        942.48        933.46       131.69 o                         
   0   7  -7       1367.34       1252.15        73.51 o                         
   1   7  -7        950.08        957.00        49.30 o                         
   2   7  -7        530.93        544.31        39.07 o                         
   3   7  -7       4378.11       4241.99        79.06 o                         
   4   7  -7       1211.94       1161.91        52.54 o                         
   5   7  -7        379.33        354.38        41.30 o                         
   6   7  -7       1407.59       1302.37       190.49 o                         
   7   7  -7       1475.31       1567.77        69.16 o                         
   8   7  -7        290.73        334.23        48.68 o                         
   9   7  -7        217.86        126.64        81.77 o                         
  10   7  -7       1783.84       1661.97        84.11 o                         
  11   7  -7         85.82         66.82        36.28 o                         
  12   7  -7        197.35        211.94        43.67 o                         
  13   7  -7        391.95        390.83        49.61 o                         
  14   7  -7        465.58        489.57        53.51 o                         
  15   7  -7        135.69         90.18        42.59 o                         
  16   7  -7        666.45        662.30        76.35 o                         
  17   7  -7        301.86        304.15        74.65 o                         
  18   7  -7         46.70        -12.10        41.84 o                         
  19   7  -7         40.49         82.69        48.11 o                         
   1   8  -7       1477.51       1391.44        56.97 o                         
   2   8  -7         36.43         60.02        29.22 o                         
   3   8  -7        852.50        853.38        51.61 o                         
   4   8  -7        524.57        594.86        81.76 o                         
   5   8  -7         47.01          0.54        33.23 o                         
   6   8  -7        121.89        101.42        38.28 o                         
   7   8  -7        566.50        553.89        52.16 o                         
   8   8  -7       1796.03       1760.27        76.75 o                         
   9   8  -7        454.38        303.82        93.62 o                         
  10   8  -7        127.84         42.32        38.53 o                         
  11   8  -7       3024.25       3056.44        98.95 o                         
  12   8  -7         72.15         92.66        42.69 o                         
  13   8  -7        134.32         87.38        43.67 o                         
  14   8  -7        174.79        120.66       137.04 o                         
  15   8  -7       1747.07       1663.77        88.98 o                         
  16   8  -7         24.08         18.48        62.14 o                         
   0   9  -7        584.77        545.85        62.82 o                         
   1   9  -7       1244.21       1380.27        69.33 o                         
   2   9  -7          0.82         13.17        36.03 o                         
   3   9  -7        107.34        115.78        47.20 o                         
   4   9  -7         11.86         12.40        84.31 o                         
   5   9  -7        303.61        302.24        46.95 o                         
   6   9  -7        421.20        489.98        53.82 o                         
   7   9  -7        477.56        451.64        53.59 o                         
   8   9  -7        571.21        524.64        54.94 o                         
   9   9  -7        217.31        159.21        45.69 o                         
  10   9  -7        166.14        304.00        71.43 o                         
  11   9  -7        325.89        245.43        89.93 o                         
  12   9  -7        163.63        163.47        58.37 o                         
  13   9  -7        477.62        486.51        59.40 o                         
   1  10  -7        918.51       1029.80        73.65 o                         
   2  10  -7        683.74        707.68        61.84 o                         
   3  10  -7        196.41         56.33        80.99 o                         
   4  10  -7          7.39        -20.23        42.25 o                         
   5  10  -7        115.15        190.06        46.32 o                         
   6  10  -7         40.67        -34.52        40.16 o                         
   7  10  -7        985.52       1067.27        77.72 o                         
   0   0  -6      15205.37      14803.63       127.54 o                         
   2   0  -6      26492.24      25407.60       181.78 o                         
   4   0  -6      26521.23      25482.80       152.42 o                         
   6   0  -6       7616.58       7202.19        56.37 o                         
   8   0  -6       5257.51       5333.99        50.63 o                         
  10   0  -6      35332.96      36002.73       227.14 o                         
  12   0  -6       4032.38       3941.30        68.62 o                         
  14   0  -6       5810.27       5862.41       147.58 o                         
  16   0  -6       5244.87       5224.04       122.52 o                         
  18   0  -6       4748.08       4745.15       141.70 o                         
  20   0  -6       2830.93       2880.15       183.18 o                         
  22   0  -6        914.06        832.39        78.75 o                         
  24   0  -6        659.48        612.87        72.46 o                         
  26   0  -6        316.93        330.13        63.80 o                         
   1   1  -6       1512.15       1420.37        19.30 o                         
   2   1  -6      16341.50      16228.07        86.01 o                         
   3   1  -6       1945.98       1861.40        22.91 o                         
   4   1  -6       7934.23       7310.83        45.32 o                         
   5   1  -6       6743.62       6569.81        43.42 o                         
   6   1  -6       1819.00       1814.26        21.48 o                         
   7   1  -6       8937.47       9260.45        51.43 o                         
   8   1  -6      10638.04      10769.06        58.54 o                         
   9   1  -6        294.87        283.12        12.26 o                         
  10   1  -6         36.21         34.96         8.31 o                         
  11   1  -6       2407.88       2470.85        28.03 o                         
  12   1  -6       1114.96       1088.61        22.97 o                         
  13   1  -6       4872.65       4922.39        45.10 o                         
  14   1  -6        328.16        314.55        24.24 o                         
  15   1  -6        431.86        438.06        28.48 o                         
  16   1  -6       3397.36       3185.29        67.78 o                         
  17   1  -6       1344.43       1282.91        45.61 o                         
  18   1  -6          9.27         70.25        26.86 o                         
  19   1  -6        335.03        294.04        34.34 o                         
  20   1  -6        831.65        863.36        57.45 o                         
  21   1  -6         57.14        112.54        31.50 o                         
  22   1  -6        507.37        495.10        45.32 o                         
  23   1  -6        305.99        331.21        47.50 o                         
  24   1  -6        229.99        249.44        39.83 o                         
  25   1  -6        215.20        329.48        44.79 o                         
   0   2  -6      11478.52      11347.90       136.23 o                         
   1   2  -6      11026.31      10983.73        68.18 o                         
   2   2  -6      27156.09      26187.61       132.84 o                         
   3   2  -6       1499.94       1396.56        18.98 o                         
   4   2  -6       2385.00       2396.92        24.85 o                         
   5   2  -6       2881.76       2845.47        27.81 o                         
   6   2  -6        641.99        525.45        15.13 o                         
   7   2  -6       1743.71       1694.23        22.72 o                         
   8   2  -6       2818.86       2963.34        29.94 o                         
   9   2  -6       3642.78       3951.14        35.54 o                         
  10   2  -6       6017.65       5922.63        46.42 o                         
  11   2  -6       1974.53       2007.41        44.45 o                         
  12   2  -6      11188.94      11387.47        85.54 o                         
  13   2  -6        557.93        545.91        28.72 o                         
  14   2  -6        199.77        157.20        20.73 o                         
  15   2  -6        308.62        343.96        29.39 o                         
  16   2  -6        287.87        302.07        25.71 o                         
  17   2  -6        326.93        344.10        27.15 o                         
  18   2  -6        202.77        221.08        25.49 o                         
  19   2  -6        223.62        253.27        29.44 o                         
  20   2  -6       1153.27       1167.65        58.35 o                         
  21   2  -6        559.12        512.70        43.60 o                         
  22   2  -6         60.78         52.95        32.49 o                         
  23   2  -6         96.88        106.99        35.29 o                         
  24   2  -6        215.77        213.95        40.23 o                         
  25   2  -6        174.77        125.44        39.07 o                         
   1   3  -6       8321.14       8353.12        54.19 o                         
   2   3  -6       4602.67       4565.40        43.45 o                         
   3   3  -6       2448.08       2509.40        32.20 o                         
   4   3  -6       3176.39       3158.51        30.76 o                         
   5   3  -6       1488.49       1439.67        22.50 o                         
   6   3  -6       1675.36       1758.49        27.15 o                         
   7   3  -6       1963.05       2031.47        26.46 o                         
   8   3  -6       1376.15       1357.07        23.68 o                         
   9   3  -6       4653.54       4721.29        42.59 o                         
  10   3  -6       1355.03       1318.61        29.29 o                         
  11   3  -6        903.34        899.04        51.40 o                         
  12   3  -6        328.26        314.66        28.17 o                         
  13   3  -6       2053.81       1988.95        53.51 o                         
  14   3  -6        787.75        763.87        37.50 o                         
  15   3  -6       1485.69       1648.23        48.89 o                         
  16   3  -6       1033.48       1036.71        44.62 o                         
  17   3  -6        910.29        943.34        41.29 o                         
  18   3  -6         62.94         97.09        23.02 o                         
  19   3  -6        384.72        372.85        30.69 o                         
  20   3  -6        725.91        725.70        39.73 o                         
  21   3  -6       1244.16       1283.38        56.97 o                         
  22   3  -6        377.04        420.95        43.32 o                         
  23   3  -6         56.21         17.74        32.10 o                         
  24   3  -6        836.57        874.84        59.86 o                         
  25   3  -6        507.46        450.39        67.94 o                         
   0   4  -6        900.20        940.03        26.25 o                         
   1   4  -6       4510.70       4571.55        36.73 o                         
   2   4  -6        326.29        293.11        16.65 o                         
   3   4  -6       1067.11       1104.37        20.51 o                         
   4   4  -6       2133.84       2400.19        29.02 o                         
   5   4  -6        233.50        210.92        14.42 o                         
   6   4  -6       7301.68       7337.41        74.99 o                         
   7   4  -6        114.30        108.89        15.41 o                         
   8   4  -6         61.18         59.22        15.07 o                         
   9   4  -6        645.92        684.35        29.37 o                         
  10   4  -6       1758.05       1742.67        70.23 o                         
  11   4  -6        478.55        578.99        35.04 o                         
  12   4  -6       1163.80       1171.09        45.96 o                         
  13   4  -6        921.84        950.84        44.85 o                         
  14   4  -6       2834.03       2958.58        67.13 o                         
  15   4  -6       1554.89       1458.58        54.94 o                         
  16   4  -6         46.40         42.07        25.13 o                         
  17   4  -6        848.70        816.75        48.41 o                         
  18   4  -6         40.20         30.86        27.48 o                         
  19   4  -6        732.24        706.31        47.30 o                         
  20   4  -6        553.16        532.23        41.32 o                         
  21   4  -6       1036.10        975.60       103.34 o                         
  22   4  -6        175.93        110.21        44.64 o                         
  23   4  -6        404.96        317.67        53.76 o                         
  24   4  -6        487.00        433.23        74.58 o                         
   1   5  -6        546.50        555.59        23.01 o                         
   2   5  -6       1328.81       1417.87        35.35 o                         
   3   5  -6        852.30        958.18        32.23 o                         
   4   5  -6       1732.12       1830.42        39.80 o                         
   5   5  -6       6137.12       6222.56        69.29 o                         
   6   5  -6       1632.94       1735.30        41.17 o                         
   7   5  -6        548.89        566.40        39.58 o                         
   8   5  -6        570.08        578.05        37.16 o                         
   9   5  -6        793.15        761.57        53.13 o                         
  10   5  -6       1001.19        988.22        73.59 o                         
  11   5  -6        521.16        418.93        42.17 o                         
  12   5  -6          3.80         25.14        30.70 o                         
  13   5  -6       2356.67       2281.01        78.21 o                         
  14   5  -6         62.61         82.36        35.07 o                         
  15   5  -6        168.10        180.43        39.02 o                         
  16   5  -6        689.58        712.07        72.91 o                         
  17   5  -6       1225.27       1229.28        80.35 o                         
  18   5  -6        163.32        132.88        40.86 o                         
  19   5  -6        387.83        424.50        59.85 o                         
  20   5  -6        197.64        320.08        96.10 o                         
  21   5  -6       2005.53       1985.74        88.48 o                         
  22   5  -6        253.23        324.36        45.01 o                         
   0   6  -6        339.53        404.75        44.82 o                         
   1   6  -6       5373.97       5513.97        80.94 o                         
   2   6  -6       2671.42       2803.40        60.76 o                         
   3   6  -6       2914.76       2893.70        72.12 o                         
   4   6  -6        431.00        407.01        32.28 o                         
   5   6  -6       1871.35       1816.91        52.70 o                         
   6   6  -6        260.22        205.16        27.85 o                         
   7   6  -6         49.86         57.12        31.10 o                         
   8   6  -6        154.19        116.50        29.18 o                         
   9   6  -6        551.48        561.31        39.37 o                         
  10   6  -6        562.03        532.83        50.21 o                         
  11   6  -6        706.65        635.91        44.24 o                         
  12   6  -6        285.24        251.02        34.46 o                         
  13   6  -6        228.30        245.35        35.32 o                         
  14   6  -6        123.20         50.72        31.86 o                         
  15   6  -6       1215.74       1076.27        70.15 o                         
  16   6  -6        468.43        469.00        52.00 o                         
  17   6  -6        216.29        222.99        45.74 o                         
  18   6  -6        566.96        564.31        57.10 o                         
  19   6  -6        193.66        270.74        49.53 o                         
  20   6  -6        304.02        297.25        51.65 o                         
  21   6  -6        391.15        461.80        65.56 o                         
   1   7  -6       1368.68       1417.73        53.55 o                         
   2   7  -6        168.42        188.98        30.10 o                         
   3   7  -6       3965.10       4009.41        76.80 o                         
   4   7  -6       3342.52       3276.93        71.00 o                         
   5   7  -6       1236.34       1111.66        62.51 o                         
   6   7  -6       2193.67       2214.93        76.21 o                         
   7   7  -6        487.81        511.49        71.12 o                         
   8   7  -6       1184.09       1242.33        65.07 o                         
   9   7  -6       2069.79       1984.09        77.46 o                         
  10   7  -6        685.08        603.80        50.84 o                         
  11   7  -6        147.91        160.13        39.28 o                         
  12   7  -6        191.00        179.16        41.88 o                         
  13   7  -6       1118.47       1205.91       109.33 o                         
  14   7  -6        246.34        206.11        44.12 o                         
  15   7  -6        413.51        463.18        53.41 o                         
  16   7  -6        285.81        356.41        66.43 o                         
  17   7  -6       1918.80       1941.97       139.71 o                         
  18   7  -6          2.75         13.80        63.02 o                         
  19   7  -6         15.43         27.47        60.98 o                         
   0   8  -6        240.93        225.23        46.30 o                         
   1   8  -6       3812.84       3570.99        78.22 o                         
   2   8  -6       1041.15        978.29        52.80 o                         
   3   8  -6        494.35        544.82        40.98 o                         
   4   8  -6         35.61         53.88        33.81 o                         
   5   8  -6        611.54        729.20        70.04 o                         
   6   8  -6       1222.51       1220.52        70.08 o                         
   7   8  -6       1543.97       1371.52        74.10 o                         
   8   8  -6       1013.93        993.51        68.15 o                         
   9   8  -6        278.15        265.42        58.38 o                         
  10   8  -6         66.80         85.57        40.06 o                         
  11   8  -6        669.34        815.33        94.62 o                         
  12   8  -6         17.50         75.23        50.91 o                         
  13   8  -6        101.05        119.16        95.84 o                         
  14   8  -6        270.46        280.46        59.43 o                         
  15   8  -6        360.95        485.14       130.98 o                         
  16   8  -6         26.19         67.61        46.92 o                         
  17   8  -6         41.22        -21.44        75.51 o                         
   1   9  -6        726.59        786.08        51.35 o                         
   2   9  -6         43.20         71.82        36.83 o                         
   3   9  -6        174.41        150.14        40.72 o                         
   4   9  -6        252.80        295.20        79.62 o                         
   5   9  -6       1276.87       1171.17       114.99 o                         
   6   9  -6         18.34          2.76        37.55 o                         
   7   9  -6         81.76         93.88        40.66 o                         
   8   9  -6        503.61        519.09        61.56 o                         
   9   9  -6       1706.69       1528.42        88.65 o                         
  10   9  -6         40.01        107.85        62.25 o                         
  11   9  -6        224.54        171.28        59.49 o                         
  12   9  -6        391.91        333.01        66.31 o                         
  13   9  -6       3273.10       3424.50       131.28 o                         
   0  10  -6        580.60        676.79       103.48 o                         
   1  10  -6        478.35        466.96        53.37 o                         
   2  10  -6        770.82        785.23        62.79 o                         
   3  10  -6        239.27        239.52        46.90 o                         
   4  10  -6         14.18         18.62        40.51 o                         
   5  10  -6       1401.95       1526.77       142.21 o                         
   6  10  -6         37.46        -39.36        39.36 o                         
   7  10  -6        333.25        331.21        54.07 o                         
   8  10  -6        660.95        556.90        70.89 o                         
   2   0  -5      19670.32      18495.54       212.46 o                         
   4   0  -5      27796.78      27099.48       143.15 o                         
   6   0  -5       2428.75       2365.67        29.97 o                         
   8   0  -5        312.84        368.67        19.00 o                         
  10   0  -5       5855.94       5925.47        62.20 o                         
  12   0  -5        764.30        823.40        37.22 o                         
  14   0  -5       1707.69       1615.04        50.39 o                         
  16   0  -5        885.26        836.21        65.79 o                         
  18   0  -5      10929.27      10774.17       190.38 o                         
  20   0  -5        239.50        169.40        46.36 o                         
  22   0  -5        549.60        651.70        82.50 o                         
  24   0  -5          9.88         16.31        45.45 o                         
  26   0  -5       1341.76       1442.41       109.02 o                         
   0   1  -5      97639.21      91521.72       808.64 o                         
   1   1  -5       2607.02       2755.49        24.74 o                         
   2   1  -5       1529.73       1506.32        18.87 o                         
   3   1  -5        595.95        660.38        13.29 o                         
   4   1  -5       7427.78       7026.40        42.93 o                         
   5   1  -5       7877.01       8267.72        49.07 o                         
   6   1  -5        968.36        989.22        16.46 o                         
   7   1  -5       2057.84       2042.30        22.59 o                         
   8   1  -5       3346.00       3139.39        27.44 o                         
   9   1  -5        164.96        173.88         9.90 o                         
  10   1  -5       1732.37       1606.72        21.88 o                         
  11   1  -5       2152.66       2166.17        27.61 o                         
  12   1  -5       5318.03       5392.91        45.13 o                         
  13   1  -5       9497.33       9726.81        73.92 o                         
  14   1  -5       4164.39       4035.43        60.03 o                         
  15   1  -5       1847.36       1922.61        47.42 o                         
  16   1  -5       8827.68       8794.90        95.95 o                         
  17   1  -5       3516.68       3452.40        63.44 o                         
  18   1  -5         93.63        131.37        29.14 o                         
  19   1  -5        800.91        795.79        47.96 o                         
  20   1  -5         46.76         56.17        27.49 o                         
  21   1  -5        260.24        223.33        34.67 o                         
  22   1  -5        651.55        672.46        50.34 o                         
  23   1  -5        578.77        502.30        46.05 o                         
  24   1  -5        275.47        267.00        41.23 o                         
  25   1  -5        154.68        168.30        40.19 o                         
  26   1  -5        618.65        594.06        53.99 o                         
   1   2  -5       7450.70       7543.28        51.66 o                         
   2   2  -5       5807.10       5859.06        44.16 o                         
   3   2  -5       1510.61       1575.23        19.80 o                         
   4   2  -5        777.15        789.19        15.99 o                         
   5   2  -5       4506.51       4586.68        35.29 o                         
   6   2  -5       3996.94       4167.14        33.62 o                         
   7   2  -5       1954.24       1870.23        22.66 o                         
   8   2  -5        104.61         70.82         8.07 o                         
   9   2  -5       2086.44       2313.83        25.78 o                         
  10   2  -5       9290.78       9574.54        71.73 o                         
  11   2  -5       2231.48       2364.37        33.69 o                         
  12   2  -5       1383.81       1379.14        38.23 o                         
  13   2  -5       1009.14       1095.73        37.86 o                         
  14   2  -5        732.60        697.40        32.83 o                         
  15   2  -5        292.36        317.56        24.53 o                         
  16   2  -5       1615.48       1459.68        43.20 o                         
  17   2  -5        143.79        137.81        22.92 o                         
  18   2  -5        173.79        153.38        25.67 o                         
  19   2  -5       1242.54       1311.87        49.44 o                         
  20   2  -5        987.18       1019.20        56.82 o                         
  21   2  -5        519.13        569.40        57.59 o                         
  22   2  -5       1095.49       1113.85        61.52 o                         
  23   2  -5        380.34        372.91        42.39 o                         
  24   2  -5         10.73          7.83        30.87 o                         
  25   2  -5        519.28        550.17        51.17 o                         
   0   3  -5       8949.41       8480.81        68.98 o                         
   1   3  -5       1162.47       1102.40        19.72 o                         
   2   3  -5       1083.03        997.26        17.17 o                         
   3   3  -5        113.50        126.18         9.55 o                         
   4   3  -5      19966.89      19958.11       101.83 o                         
   5   3  -5        304.18        321.66        13.75 o                         
   6   3  -5       4283.07       4320.37        39.70 o                         
   7   3  -5        315.50        317.46        15.06 o                         
   8   3  -5       6095.08       6102.71        61.29 o                         
   9   3  -5       2412.63       2477.66        36.34 o                         
  10   3  -5        563.27        553.04        28.78 o                         
  11   3  -5       2201.97       2192.52        50.95 o                         
  12   3  -5       1612.78       1562.85        42.00 o                         
  13   3  -5         92.34         68.15        20.57 o                         
  14   3  -5       1536.25       1555.60        45.90 o                         
  15   3  -5        646.30        672.98        37.35 o                         
  16   3  -5       1261.44       1146.94        45.57 o                         
  17   3  -5         74.13         75.72        22.07 o                         
  18   3  -5        301.70        258.74        29.54 o                         
  19   3  -5         47.30         20.93        25.86 o                         
  20   3  -5        353.50        391.45        34.67 o                         
  21   3  -5        117.59        100.04        32.60 o                         
  22   3  -5        323.07        352.80        40.93 o                         
  23   3  -5         15.58         20.60        31.50 o                         
  24   3  -5        397.71        459.00        47.31 o                         
  25   3  -5        361.57        365.08        47.12 o                         
   1   4  -5      14996.34      16044.48        99.37 o                         
   2   4  -5         19.76          1.52        10.01 o                         
   3   4  -5       2272.16       2489.36        32.04 o                         
   4   4  -5       2259.03       2566.98        40.80 o                         
   5   4  -5       2959.76       2999.57        37.18 o                         
   6   4  -5       1447.44       1531.28        31.88 o                         
   7   4  -5        614.08        572.52        24.45 o                         
   8   4  -5       2630.59       2587.44        40.78 o                         
   9   4  -5       1301.36       1369.22        41.86 o                         
  10   4  -5        787.31        758.46        37.29 o                         
  11   4  -5        516.08        466.88        34.31 o                         
  12   4  -5        509.38        577.43        36.63 o                         
  13   4  -5         79.91        116.93        28.26 o                         
  14   4  -5        700.17        699.40        41.57 o                         
  15   4  -5       1527.99       1627.25        56.24 o                         
  16   4  -5        870.85        845.01        48.52 o                         
  17   4  -5         20.23         14.01        25.49 o                         
  18   4  -5        199.22        235.10        49.92 o                         
  19   4  -5        237.95        231.90        34.40 o                         
  20   4  -5        141.40        119.19        29.48 o                         
  21   4  -5       1154.11       1155.86        55.90 o                         
  22   4  -5        408.65        409.90        49.49 o                         
  23   4  -5        904.59        889.52        83.10 o                         
  24   4  -5        206.86        192.06        63.69 o                         
   0   5  -5       3041.49       3296.49        58.65 o                         
   1   5  -5         68.86         55.57        13.89 o                         
   2   5  -5       2058.27       2157.68        34.53 o                         
   3   5  -5       2415.97       2452.15        36.69 o                         
   4   5  -5         91.47         82.52        14.62 o                         
   5   5  -5        259.22        271.76        19.04 o                         
   6   5  -5       5179.30       5227.09        55.18 o                         
   7   5  -5        651.83        662.95        26.49 o                         
   8   5  -5        402.90        384.41        26.69 o                         
   9   5  -5         68.06         73.91        21.52 o                         
  10   5  -5        273.79        334.57        38.16 o                         
  11   5  -5        329.08        359.86        40.46 o                         
  12   5  -5       1725.04       1721.20        68.54 o                         
  13   5  -5        532.41        492.82        58.96 o                         
  14   5  -5        271.64        287.01        41.17 o                         
  15   5  -5        875.87        936.52        63.71 o                         
  16   5  -5        875.11        747.67        57.61 o                         
  17   5  -5        250.46        191.27        45.00 o                         
  18   5  -5        339.16        289.00        45.88 o                         
  19   5  -5       1016.45        895.04        67.63 o                         
  20   5  -5         10.65         86.61        49.42 o                         
  21   5  -5        393.04        345.22        50.81 o                         
  22   5  -5        220.32        294.87        44.32 o                         
  23   5  -5        199.79        183.11        43.79 o                         
   1   6  -5       1985.66       1953.45        53.70 o                         
   2   6  -5        557.26        558.45        35.54 o                         
   3   6  -5       4653.77       4706.02        99.03 o                         
   4   6  -5       1108.15       1138.88        74.59 o                         
   5   6  -5       1055.87        980.53        44.55 o                         
   6   6  -5        812.00        808.10        38.14 o                         
   7   6  -5       1589.76       1646.84        53.30 o                         
   8   6  -5       6662.17       6490.12        94.91 o                         
   9   6  -5        805.98        812.50        46.62 o                         
  10   6  -5       1502.79       1496.32        56.77 o                         
  11   6  -5       3302.65       3413.01        76.54 o                         
  12   6  -5       1053.80       1038.42        55.65 o                         
  13   6  -5        560.07        570.10        43.11 o                         
  14   6  -5        274.81        296.58        38.87 o                         
  15   6  -5        510.41        522.15        55.60 o                         
  16   6  -5        165.53        168.18        35.92 o                         
  17   6  -5         23.54         95.73        41.36 o                         
  18   6  -5        109.27        155.02        54.43 o                         
  19   6  -5       1779.48       1929.19       152.61 o                         
  20   6  -5         58.60        110.68        45.75 o                         
  21   6  -5        164.17        152.84        49.52 o                         
   0   7  -5        422.74        355.49        69.45 o                         
   1   7  -5        975.10        937.23        48.14 o                         
   2   7  -5         49.08         17.02        25.85 o                         
   3   7  -5       6269.98       6019.09        91.31 o                         
   4   7  -5       2061.22       2188.46        60.66 o                         
   5   7  -5       1718.64       1588.62        68.12 o                         
   6   7  -5       1597.48       1575.80        66.87 o                         
   7   7  -5       1752.07       1674.03        72.01 o                         
   8   7  -5       1297.66       1199.34        65.36 o                         
   9   7  -5         54.62         46.13        34.11 o                         
  10   7  -5        328.57        347.54        47.06 o                         
  11   7  -5        152.57        201.15        40.93 o                         
  12   7  -5         72.78         41.95        36.00 o                         
  13   7  -5       1530.00       1515.96        77.37 o                         
  14   7  -5         39.35         59.71        39.96 o                         
  15   7  -5        202.49        128.42        66.63 o                         
  16   7  -5         39.64        -31.25        43.61 o                         
  17   7  -5        133.90        154.38        46.42 o                         
  18   7  -5        470.68        596.48        62.52 o                         
  19   7  -5        123.79        208.87        51.85 o                         
   1   8  -5       1344.42       1411.11        56.54 o                         
   2   8  -5        215.51        192.12        32.84 o                         
   3   8  -5         87.77         72.09        29.57 o                         
   4   8  -5          8.78        -16.57        31.92 o                         
   5   8  -5        905.98       1045.26        66.85 o                         
   6   8  -5        591.73        618.06        56.47 o                         
   7   8  -5       4571.63       4514.10       108.65 o                         
   8   8  -5        553.79        682.06       110.67 o                         
   9   8  -5        362.03        378.98        76.35 o                         
  10   8  -5         54.66         34.74        46.68 o                         
  11   8  -5       1628.52       1660.10        98.04 o                         
  12   8  -5         53.13          9.07        38.27 o                         
  13   8  -5        186.03        181.10        46.16 o                         
  14   8  -5        106.71         -6.42        90.28 o                         
  15   8  -5       2273.38       2705.34       122.28 o                         
  16   8  -5         90.61        133.46        47.01 o                         
  17   8  -5        204.41        195.28        86.24 o                         
   0   9  -5       1471.83       1438.80       188.31 o                         
   1   9  -5        838.14        829.43        51.97 o                         
   2   9  -5        138.35        137.03        41.31 o                         
   3   9  -5        165.09        245.62        42.83 o                         
   4   9  -5        384.11        303.80        45.72 o                         
   5   9  -5        429.77        484.84        52.29 o                         
   6   9  -5         55.56         44.15        38.54 o                         
   7   9  -5        467.84        433.02        52.32 o                         
   8   9  -5        230.65        278.49        47.00 o                         
   9   9  -5        632.56        528.77        55.97 o                         
  10   9  -5        310.50        307.29        52.43 o                         
  11   9  -5        630.01        509.51        57.54 o                         
  12   9  -5        109.46        -29.57        99.03 o                         
  13   9  -5        513.70        624.18        64.56 o                         
   1  10  -5        106.92         88.92        41.25 o                         
   2  10  -5        125.12        -31.79        57.98 o                         
   3  10  -5        948.95        985.93        71.35 o                         
   4  10  -5         14.65        -34.45        34.45 o                         
   5  10  -5        278.76        292.39        50.45 o                         
   6  10  -5         78.26         83.47        43.06 o                         
   7  10  -5        915.53        876.87        72.43 o                         
   8  10  -5        693.64        757.94        66.68 o                         
   2   0  -4       8605.26       8816.38        84.23 o                         
   4   0  -4      27510.49      27062.10       141.17 o                         
   6   0  -4       2085.72       2094.01        27.78 o                         
   8   0  -4        118.81        133.83        13.00 o                         
  10   0  -4      10677.19      10850.20        89.94 o                         
  12   0  -4        252.30        241.32        26.78 o                         
  14   0  -4       1272.80       1206.68        45.52 o                         
  16   0  -4       1139.25        981.00        66.70 o                         
  18   0  -4      21969.71      21655.77       283.92 o                         
  20   0  -4         65.45        114.40        42.51 o                         
  22   0  -4       1517.42       1415.81        91.38 o                         
  24   0  -4        745.51        727.85        75.52 o                         
  26   0  -4         65.25         48.40        50.84 o                         
   1   1  -4        986.21       1032.65        15.93 o                         
   2   1  -4       6091.47       5875.11        38.07 o                         
   3   1  -4       6693.59       6821.64        39.22 o                         
   4   1  -4       3988.68       4066.72        29.04 o                         
   5   1  -4      18728.00      18922.62        85.00 o                         
   6   1  -4      16127.30      15920.54        75.74 o                         
   7   1  -4       2970.19       2961.64        26.12 o                         
   8   1  -4      12074.47      12087.98        64.75 o                         
   9   1  -4        915.31        944.07        17.91 o                         
  10   1  -4       5753.39       5796.63        43.07 o                         
  11   1  -4       1072.81       1092.03        20.61 o                         
  12   1  -4        826.05        806.04        23.44 o                         
  13   1  -4       4841.29       4789.12        49.30 o                         
  14   1  -4        324.60        345.79        25.03 o                         
  15   1  -4        409.90        440.76        28.48 o                         
  16   1  -4       1896.18       1857.60        48.44 o                         
  17   1  -4       1557.94       1517.55        47.65 o                         
  18   1  -4       1851.95       1877.40        62.33 o                         
  19   1  -4        234.50        243.98        33.83 o                         
  20   1  -4        997.34        999.09        55.01 o                         
  21   1  -4        119.50        145.61        31.35 o                         
  22   1  -4         61.30          8.35        28.72 o                         
  23   1  -4        332.21        269.39        39.80 o                         
  24   1  -4        348.49        404.40        45.15 o                         
  25   1  -4        221.83        205.49        40.29 o                         
  26   1  -4        212.23        192.12        44.13 o                         
   0   2  -4      14428.08      13562.31       108.09 o                         
   1   2  -4      16511.71      16324.85        88.07 o                         
   2   2  -4       7340.46       6682.05        52.57 o                         
   3   2  -4      10238.70       9963.20        55.77 o                         
   4   2  -4       5078.70       4697.58        35.84 o                         
   5   2  -4       5838.90       5781.51        39.70 o                         
   6   2  -4       8123.58       8343.03        51.06 o                         
   7   2  -4       1464.50       1568.73        19.72 o                         
   8   2  -4       7894.76       7970.14        72.75 o                         
   9   2  -4       2229.40       2189.34        29.33 o                         
  10   2  -4       3019.52       3154.10        35.93 o                         
  11   2  -4       1238.66       1317.57        24.56 o                         
  12   2  -4       3701.56       3656.85        55.14 o                         
  13   2  -4       2737.91       2858.90        52.42 o                         
  14   2  -4       1298.15       1269.50        38.15 o                         
  15   2  -4          4.20        -13.36        19.55 o                         
  16   2  -4         18.85         17.70        19.09 o                         
  17   2  -4         65.97         75.15        20.97 o                         
  18   2  -4         16.10          6.36        21.78 o                         
  19   2  -4        532.47        590.95        60.87 o                         
  20   2  -4       2060.64       2030.99        67.81 o                         
  21   2  -4         46.51         -8.66        33.10 o                         
  22   2  -4        508.50        544.50        45.91 o                         
  23   2  -4         15.52         37.74        29.23 o                         
  24   2  -4        381.96        358.95        43.99 o                         
  25   2  -4        234.99        307.65        43.50 o                         
   1   3  -4       2188.56       2253.53        23.17 o                         
   2   3  -4        415.03        408.11        14.32 o                         
   3   3  -4       2725.70       2662.44        27.29 o                         
   4   3  -4       5079.01       5242.93        43.14 o                         
   5   3  -4       1294.47       1165.60        21.48 o                         
   6   3  -4        274.63        276.76        17.66 o                         
   7   3  -4        705.94        729.38        22.67 o                         
   8   3  -4         66.52         60.06        11.74 o                         
   9   3  -4       2306.92       2296.66        46.84 o                         
  10   3  -4        390.00        406.31        25.18 o                         
  11   3  -4       3858.41       3907.77        57.97 o                         
  12   3  -4       1553.18       1574.52        42.59 o                         
  13   3  -4        680.83        648.04        34.91 o                         
  14   3  -4       2328.92       2315.77        52.75 o                         
  15   3  -4         41.95         41.41        24.20 o                         
  16   3  -4       1669.66       1674.85        56.83 o                         
  17   3  -4       1996.44       1957.16        54.94 o                         
  18   3  -4       1130.13       1159.45        44.74 o                         
  19   3  -4        141.33        167.27        25.93 o                         
  20   3  -4       2289.62       2388.59        72.92 o                         
  21   3  -4        238.07        310.11        47.77 o                         
  22   3  -4        169.74        157.48        34.96 o                         
  23   3  -4        239.15        291.84        40.94 o                         
  24   3  -4        711.02        728.74        72.79 o                         
  25   3  -4        175.43        194.38        65.39 o                         
   0   4  -4      14885.64      16092.06       137.46 o                         
   1   4  -4      12624.29      13708.00        87.26 o                         
   2   4  -4        158.95        128.90        12.70 o                         
   3   4  -4        473.69        510.13        19.99 o                         
   4   4  -4       5169.30       5063.56        53.92 o                         
   5   4  -4       1569.55       1561.12        28.50 o                         
   6   4  -4       6014.00       5978.60        63.74 o                         
   7   4  -4        474.82        446.31        23.13 o                         
   8   4  -4         88.39        119.30        15.72 o                         
   9   4  -4        827.78        887.96        37.44 o                         
  10   4  -4        477.36        473.59        30.90 o                         
  11   4  -4        301.00        288.74        27.66 o                         
  12   4  -4        703.86        728.29        39.41 o                         
  13   4  -4         78.59         74.66        23.89 o                         
  14   4  -4       2021.94       2047.37        58.77 o                         
  15   4  -4        631.41        619.58        39.93 o                         
  16   4  -4        393.61        406.40        31.91 o                         
  17   4  -4        711.97        649.48        38.36 o                         
  18   4  -4        231.69        226.68        35.78 o                         
  19   4  -4         67.14         53.02        26.51 o                         
  20   4  -4        378.02        283.18        32.70 o                         
  21   4  -4         21.73         35.33        25.31 o                         
  22   4  -4        781.05        797.86        46.48 o                         
  23   4  -4        258.24        279.91        41.21 o                         
  24   4  -4        239.05        204.43        49.00 o                         
   1   5  -4       1588.43       1637.95        34.61 o                         
   2   5  -4       3970.98       4107.61        47.11 o                         
   3   5  -4       3554.95       3688.75        44.81 o                         
   4   5  -4       5030.79       5129.67        53.16 o                         
   5   5  -4       4406.93       4653.30        54.75 o                         
   6   5  -4        334.05        369.47        21.11 o                         
   7   5  -4        587.11        582.22        25.67 o                         
   8   5  -4        747.73        811.43        34.24 o                         
   9   5  -4        613.96        601.08        32.23 o                         
  10   5  -4       2190.10       2082.92        48.81 o                         
  11   5  -4        713.49        688.41        38.89 o                         
  12   5  -4        696.63        675.06        39.81 o                         
  13   5  -4        701.71        679.95        47.77 o                         
  14   5  -4       1008.70        936.47        62.75 o                         
  15   5  -4          3.65        -15.37        36.36 o                         
  16   5  -4        102.49        147.97        39.07 o                         
  17   5  -4       2247.42       2344.32        97.73 o                         
  18   5  -4        384.87        353.97        47.60 o                         
  19   5  -4        157.24        105.18        40.61 o                         
  20   5  -4        422.70        532.40        55.87 o                         
  21   5  -4        182.85        290.77        81.76 o                         
  22   5  -4        554.57        534.49        59.05 o                         
  23   5  -4       1626.49       1811.13       106.25 o                         
   0   6  -4       6869.96       7234.63       129.91 o                         
   1   6  -4       1259.00       1316.82        46.72 o                         
   2   6  -4        788.09        844.35        42.28 o                         
   3   6  -4       2990.61       3136.30        55.79 o                         
   4   6  -4        239.22        271.88        24.68 o                         
   5   6  -4       1360.47       1381.79        42.00 o                         
   6   6  -4       4825.46       4889.72        67.47 o                         
   7   6  -4        671.00        651.26        71.04 o                         
   8   6  -4        806.77        833.75        75.22 o                         
   9   6  -4       5353.50       5200.91        87.51 o                         
  10   6  -4        656.95        635.44        41.79 o                         
  11   6  -4       1739.90       1802.47        61.25 o                         
  12   6  -4       1184.77       1311.59        57.88 o                         
  13   6  -4       1071.51       1044.71        56.93 o                         
  14   6  -4        202.69        179.53        34.91 o                         
  15   6  -4        595.27        562.91        56.11 o                         
  16   6  -4         72.26         43.26        35.01 o                         
  17   6  -4        989.85       1039.80        60.52 o                         
  18   6  -4        181.73        190.71        40.08 o                         
  19   6  -4        356.08        390.79        46.63 o                         
  20   6  -4        126.93         87.15        39.60 o                         
  21   6  -4        162.38        135.13        43.99 o                         
   1   7  -4        894.19        899.70        48.41 o                         
   2   7  -4       2339.36       2339.69        61.63 o                         
   3   7  -4       1228.60       1224.28        51.31 o                         
   4   7  -4       3943.69       3991.06        81.14 o                         
   5   7  -4        785.97        859.40        58.75 o                         
   6   7  -4       3293.79       3309.08        86.45 o                         
   7   7  -4       2885.54       2742.29        82.95 o                         
   8   7  -4       1911.31       1886.67       117.08 o                         
   9   7  -4       1876.08       1974.69        78.16 o                         
  10   7  -4        447.98        426.40        46.19 o                         
  11   7  -4         90.10         20.19        41.60 o                         
  12   7  -4         93.28         62.79        37.76 o                         
  13   7  -4        122.00        152.35        40.08 o                         
  14   7  -4        311.79        344.37        49.08 o                         
  15   7  -4       1229.13       1287.42       130.96 o                         
  16   7  -4        238.16        304.48        50.27 o                         
  17   7  -4        752.67        921.90        71.13 o                         
  18   7  -4        540.24        560.15        59.18 o                         
  19   7  -4        348.12        439.65        59.18 o                         
   0   8  -4         46.02         41.15        39.12 o                         
   1   8  -4       1632.71       1624.77        58.09 o                         
   2   8  -4         25.01         32.63        27.66 o                         
   3   8  -4       1316.51       1371.87        56.16 o                         
   4   8  -4        140.57         58.65        34.84 o                         
   5   8  -4        252.02        152.27        39.10 o                         
   6   8  -4        190.19        119.70        38.58 o                         
   7   8  -4        729.18        717.75        56.80 o                         
   8   8  -4        246.35        244.29        42.06 o                         
   9   8  -4         44.56        126.09        49.03 o                         
  10   8  -4        724.25       1001.11        71.01 o                         
  11   8  -4        343.53        320.82        48.20 o                         
  12   8  -4        170.73        190.67        44.00 o                         
  13   8  -4        420.86        512.39        55.07 o                         
  14   8  -4        258.09         83.40        49.76 o                         
  15   8  -4         21.68         20.02        71.08 o                         
  16   8  -4         74.61         62.71        44.96 o                         
  17   8  -4        113.30        129.47        47.32 o                         
   1   9  -4       1701.33       1713.66        96.81 o                         
   2   9  -4          3.17          3.00        33.96 o                         
   3   9  -4         17.42          8.38        35.04 o                         
   4   9  -4        529.88        522.21        68.51 o                         
   5   9  -4       1604.01       1704.84        91.36 o                         
   6   9  -4         10.26        -33.03        35.82 o                         
   7   9  -4        734.57        675.50        80.55 o                         
   8   9  -4        168.89        110.80        47.05 o                         
   9   9  -4       1420.16       1514.89       141.29 o                         
  10   9  -4        298.74        365.06       100.55 o                         
  11   9  -4        571.41        560.19        65.06 o                         
  12   9  -4        116.73         -0.45        58.73 o                         
  13   9  -4       1069.10       1281.40        85.74 o                         
   0  10  -4        189.76        189.24        79.24 o                         
   1  10  -4        150.57        130.62        42.51 o                         
   2  10  -4        240.70        209.19        71.54 o                         
   3  10  -4        541.39        509.31        81.81 o                         
   4  10  -4        128.74        118.26        44.99 o                         
   5  10  -4        319.97        310.88        50.51 o                         
   6  10  -4        140.52        145.98        69.52 o                         
   7  10  -4        248.81        175.08        47.42 o                         
   8  10  -4       1430.70       1549.67        87.97 o                         
   2   0  -3      14912.41      14429.25       123.76 o                         
   4   0  -3      24953.39      23186.10       122.11 o                         
   6   0  -3      28263.29      27805.29       149.96 o                         
   8   0  -3       3192.86       3219.79        39.98 o                         
  10   0  -3       4946.30       4890.06        66.05 o                         
  12   0  -3       4635.50       4580.84        69.37 o                         
  14   0  -3        958.81        921.86        41.26 o                         
  16   0  -3       5390.76       5342.67       124.69 o                         
  18   0  -3       8290.28       8265.71       171.53 o                         
  20   0  -3       3059.39       2810.27       107.15 o                         
  22   0  -3       2932.64       3018.60       119.81 o                         
  24   0  -3        278.32        355.78        61.04 o                         
  26   0  -3        457.12        447.26        70.95 o                         
   0   1  -3      30613.46      29578.32       202.38 o                         
   1   1  -3       3566.27       3409.47        25.38 o                         
   2   1  -3        401.00        443.25         8.82 o                         
   3   1  -3      17182.46      16430.74        82.18 o                         
   4   1  -3        895.73        960.38        15.99 o                         
   5   1  -3      29344.80      29514.99       132.83 o                         
   6   1  -3      30765.95      29987.61       184.01 o                         
   7   1  -3       3477.87       3540.83        29.11 o                         
   8   1  -3       4055.38       3961.28        32.62 o                         
   9   1  -3       3187.58       3293.81        30.80 o                         
  10   1  -3      12433.75      12755.10        79.04 o                         
  11   1  -3        449.21        446.97        18.54 o                         
  12   1  -3       1468.30       1484.20        27.85 o                         
  13   1  -3       2259.89       2248.56        34.40 o                         
  14   1  -3        651.02        745.51        39.18 o                         
  15   1  -3        571.70        610.31        44.62 o                         
  16   1  -3       1142.67       1146.61        42.16 o                         
  17   1  -3       1637.75       1559.83        67.42 o                         
  18   1  -3       1269.55       1186.11        53.82 o                         
  19   1  -3        657.27        623.00        44.35 o                         
  20   1  -3       2064.93       2011.58        68.28 o                         
  21   1  -3         20.84         42.75        28.47 o                         
  22   1  -3        314.97        394.13        41.46 o                         
  23   1  -3       1495.17       1498.84        69.41 o                         
  24   1  -3        481.69        518.65        48.22 o                         
  25   1  -3         79.94        108.14        36.56 o                         
  26   1  -3        300.21        266.98        44.52 o                         
   1   2  -3       3914.23       3675.02        29.64 o                         
   2   2  -3       7170.86       6765.20        41.35 o                         
   3   2  -3      13447.10      12842.83        66.60 o                         
   4   2  -3       6272.58       6275.55        40.44 o                         
   5   2  -3       4050.33       4030.27        32.60 o                         
   6   2  -3       5698.52       5566.41        37.95 o                         
   7   2  -3        293.05        326.73        13.61 o                         
   8   2  -3       1070.52       1115.00        27.99 o                         
   9   2  -3      14121.65      14450.86       107.65 o                         
  10   2  -3       7384.09       7407.00        73.34 o                         
  11   2  -3        568.57        581.93        28.22 o                         
  12   2  -3        160.74        151.81        19.27 o                         
  13   2  -3        611.75        621.29        32.88 o                         
  14   2  -3       3160.56       3147.41        56.17 o                         
  15   2  -3       2979.94       2890.68        52.07 o                         
  16   2  -3       1433.34       1392.06        42.41 o                         
  17   2  -3       1378.61       1335.69        50.58 o                         
  18   2  -3       1961.10       1903.41        54.41 o                         
  19   2  -3        385.79        387.15        37.41 o                         
  20   2  -3        175.12        224.07        33.62 o                         
  21   2  -3        167.76        149.27        33.41 o                         
  22   2  -3        547.20        508.63        44.92 o                         
  23   2  -3        439.15        449.50        45.06 o                         
  24   2  -3        630.21        645.94        67.41 o                         
  25   2  -3        622.27        692.82        54.42 o                         
   0   3  -3      14686.89      14388.74       203.92 o                         
   1   3  -3       8499.42       8390.27        64.20 o                         
   2   3  -3      13165.44      12839.37        77.18 o                         
   3   3  -3        498.54        539.97        17.61 o                         
   4   3  -3      15261.25      15734.15       101.17 o                         
   5   3  -3       1402.42       1357.57        26.36 o                         
   6   3  -3       3081.64       3106.15        38.00 o                         
   7   3  -3       3441.71       3629.46        41.40 o                         
   8   3  -3       6333.89       6456.25        57.20 o                         
   9   3  -3       2180.30       2111.65        40.58 o                         
  10   3  -3       1609.45       1587.84        58.52 o                         
  11   3  -3       1849.28       1810.74        49.18 o                         
  12   3  -3        117.41        121.12        20.44 o                         
  13   3  -3        549.01        551.06        32.42 o                         
  14   3  -3       1449.30       1410.00        44.51 o                         
  15   3  -3       1066.76        975.92        42.65 o                         
  16   3  -3        810.97        805.97        40.64 o                         
  17   3  -3        307.65        302.82        29.76 o                         
  18   3  -3       1067.85       1013.31        43.37 o                         
  19   3  -3        700.40        641.91        36.28 o                         
  20   3  -3       2297.06       2259.42        57.88 o                         
  21   3  -3        143.07        124.95        33.81 o                         
  22   3  -3        746.34        636.88        49.55 o                         
  23   3  -3        109.81        120.59        34.99 o                         
  24   3  -3         18.86         33.03        34.06 o                         
  25   3  -3        130.74        158.91        70.23 o                         
   1   4  -3       9119.46       9655.26        69.08 o                         
   2   4  -3       5854.81       5857.98        51.34 o                         
   3   4  -3       3269.96       3386.74        38.45 o                         
   4   4  -3       3493.68       3466.29        39.70 o                         
   5   4  -3       2531.28       2422.29        34.19 o                         
   6   4  -3       1151.00       1165.31        26.49 o                         
   7   4  -3       2356.79       2306.75        37.66 o                         
   8   4  -3        831.90        812.01        26.70 o                         
   9   4  -3        343.20        340.52        26.09 o                         
  10   4  -3        459.69        441.84        29.87 o                         
  11   4  -3        414.42        421.82        30.98 o                         
  12   4  -3        825.29        822.31        41.94 o                         
  13   4  -3        697.63        710.09        40.78 o                         
  14   4  -3       1117.50       1095.03        43.84 o                         
  15   4  -3        891.95        872.05        42.50 o                         
  16   4  -3        970.22        977.06        43.97 o                         
  17   4  -3       1724.67       1724.66        53.73 o                         
  18   4  -3        563.09        528.97        37.13 o                         
  19   4  -3         82.57         93.15        27.32 o                         
  20   4  -3        240.19        291.72        45.58 o                         
  21   4  -3        553.53        562.21        52.61 o                         
  22   4  -3        167.25        138.26        30.02 o                         
  23   4  -3        234.28        245.04        41.61 o                         
  24   4  -3        101.59        159.50        39.65 o                         
   0   5  -3       4654.25       4774.15        72.35 o                         
   1   5  -3       2050.97       2244.92        36.87 o                         
   2   5  -3       2412.50       2535.83        38.67 o                         
   3   5  -3      10699.27      10927.49        82.64 o                         
   4   5  -3       5489.97       5681.83        56.86 o                         
   5   5  -3       5275.59       5403.78        56.14 o                         
   6   5  -3       3455.28       3470.68        45.74 o                         
   7   5  -3         11.85         17.42        14.76 o                         
   8   5  -3        148.40        174.80        21.12 o                         
   9   5  -3         92.99         77.14        19.67 o                         
  10   5  -3        697.69        647.24        33.78 o                         
  11   5  -3        571.34        551.05        32.94 o                         
  12   5  -3        655.07        674.03        40.65 o                         
  13   5  -3         13.06         32.37        24.18 o                         
  14   5  -3       1812.45       1772.96        59.37 o                         
  15   5  -3       1351.66       1313.59        54.56 o                         
  16   5  -3        339.09        344.65        36.71 o                         
  17   5  -3        285.28        236.32        43.03 o                         
  18   5  -3        351.72        346.00        47.57 o                         
  19   5  -3        415.77        447.46        51.39 o                         
  20   5  -3        737.24        698.47        59.85 o                         
  21   5  -3        134.56        199.57        59.13 o                         
  22   5  -3        129.36        103.52        45.78 o                         
  23   5  -3        202.37        216.55        77.18 o                         
   1   6  -3        759.17        799.05        36.28 o                         
   2   6  -3       1978.74       1967.73        45.75 o                         
   3   6  -3       3484.50       3579.38        57.43 o                         
   4   6  -3       2226.75       2332.05        48.95 o                         
   5   6  -3       2783.26       2753.16        52.27 o                         
   6   6  -3       1697.39       1700.97        44.79 o                         
   7   6  -3        200.77        225.58        29.80 o                         
   8   6  -3        580.44        525.66        37.84 o                         
   9   6  -3      13385.18      12881.41       139.13 o                         
  10   6  -3       1412.48       1376.37        55.92 o                         
  11   6  -3       2705.02       2706.46        71.01 o                         
  12   6  -3       4911.82       4669.02        88.72 o                         
  13   6  -3       1410.99       1387.84        89.88 o                         
  14   6  -3        561.14        532.65        43.65 o                         
  15   6  -3        156.47        200.12        44.36 o                         
  16   6  -3        953.13        883.01        57.86 o                         
  17   6  -3       1025.39       1049.35        62.83 o                         
  18   6  -3        304.22        311.40        43.35 o                         
  19   6  -3        578.58        581.06        65.12 o                         
  20   6  -3        165.51        182.54        42.45 o
[truncated: 495,073 more chars]
